# Supplementary material for: A new supra­molecular cobalt(II) complex based on 1,10-phenanthroline and 4-nitro­phthalate ligands
Source: Acta Crystallogr E Crystallogr Commun. 2026 Jun 26;82(Pt 7):862–5. doi: 10.1107/S2056989026006419 (PMC13330844; doi:10.1107/S2056989026006419)
Supplement: Supplementary file 1 [file e-82-00862-sup1.cif]

##############################################################################
#                                                                            #
# This CIF contains the data in a paper accepted for publication in          #
# Acta Crystallographica Section E. It conforms to the requirements of       #
# Notes for Authors for Acta Crystallographica Section E, and has been       #
# peer reviewed under the auspices of the IUCr Commission on Journals.       #
#                                                                            #
# Full details of the Crystallographic Information File format               #
# are given in the paper "The Crystallographic Information File (CIF):       #
# a New Standard Archive File for Crystallography" by S. R. Hall, F. H.      #
# Allen and I. D. Brown [Acta Cryst. (1991), A47, 655-685].                  #
#                                                                            #
# The current version of the core CIF dictionary is obtainable from          #
# ftp://ftp.iucr.org/pub/cif_core.dic.                                       #
#                                                                            #
# Software is freely available for graphical display of the structure(s)     #
# in this CIF. For information consult the CIF software page                 #
# http://www.iucr.org/resources/cif/software.                                #
#                                                                            #
# This file may be used for bona fide research purposes within the           #
# scientific community so long as proper attribution is given to the journal # 
# article from which it was obtained.                                        #
#                                                                            #
##############################################################################
data_I
_audit_creation_method     'SHELXL-2018/3'
_journal_date_recd_electronic     2026-06-08
_journal_date_accepted     2026-06-18
_journal_name_full     'Acta Crystallographica, Section E'
_journal_year     2026
_journal_volume     82
_journal_issue      1
_journal_page_first     0
_journal_page_last     0
_journal_paper_category     GM
_journal_paper_doi     10.1107/S2056989026006419
_journal_coeditor_code     NX2037
_publ_contact_author_name     'Lidiya Izotova'
_publ_contact_author_address
;
Institute of Bioorganic Chemisty,UzAS, M.Ulugbek Str. 83, 100125,Tashkent,
Uzbekistan
;
_publ_contact_author_email     'li_izotova@mail.ru'
_publ_contact_author_fax     '+998712637071'
_publ_contact_author_phone     '+998977234969'
_publ_section_title
;
A new supramolecular cobalt(II) complex based on 1,10-phenanthroline and
4-nitrophthalate ligands
;
loop_
    _publ_author_name
    _publ_author_footnote
    _publ_author_address
    'Karimova, Naima' .
;
Termez State University
A Navoiy Str, 43
Termez
190100
Uzbekistan
;
    'Primkulova, Maftuna' .
;
Denau Institute of Entrepreneurship and Pedagogy
Bog Str, 112
Denau
733500
Uzbekistan
;
    'Izotova, Lidiya' .
;
Institute of Bioorganic Chemisty,UzAS, M.Ulugbek Str. 83, 100125, Tashkent,
Uzbekistan
;
    'Muqumova, Gulvar' .
;
Termez State University
A Navoiy Str, 43
Termez
190100
Uzbekistan
;
    'Suyunov, Jabbor' .
;
Termez State University
A Navoiy Str, 43
Termez
190100
Uzbekistan
;
    'Boltayev, Nurmuhammad' .
;
Termez State University
A Navoiy Str, 43
Termez
190100
Uzbekistan
;
_publ_section_synopsis
;
A binuclear cobalt(II) complex assembled from 1,10-phenanthroline and
4-nitrophthalate ligands features carboxylate-bridged metal centres in
distorted octahedral coordination environments. The crystal packing is further
consolidated by O---H...O hydrogen bonds and aromatic \p--\p stacking
interactions, resulting in a three-dimensional supramolecular network.
;
_chemical_name_systematic
;\
Bis(\m-2-carboxy-4-nitrobenzoato-\k^2^<i>O</i>^1^:<i>O</i>^1'^)bis[bis(1,10-\
phenanthroline-\k^2^<i>N</i>,<i>N</i>')cobalt(II)]
bis(2-carboxy-4-nitrobenzoate) tetrahydrate
;
_chemical_name_common     ?
_chemical_formula_moiety     'C64 H40 Co2 N10 O12 2+, 2(C8 H4 N O6 -), 4(H2 O)'
_chemical_formula_sum     'C80 H48 Co2 N12 O28'
_chemical_formula_iupac
                         '[Co2 (C8 H4 N O6)2 (C12 H8 N2)4] (C8 H4 N O6)2, 4H2 O'
_chemical_formula_weight     1743.16
_chemical_melting_point     ?
_space_group_crystal_system     triclinic
_space_group_name_H-M_alt     'P -1'
_space_group_name_Hall     '-P 1'
loop_
    _space_group_symop_operation_xyz
    'x, y, z'
    '-x, -y, -z'
_cell_length_a     12.0908(9)
_cell_length_b     13.2379(15)
_cell_length_c     14.0783(14)
_cell_angle_alpha     111.315(10)
_cell_angle_beta     92.136(7)
_cell_angle_gamma     114.312(9)
_cell_volume     1866.1(4)
_cell_formula_units_Z     1
_cell_measurement_reflns_used     1481
_cell_measurement_theta_min     3.4547
_cell_measurement_theta_max     76.0037
_cell_measurement_temperature     273(2)
_exptl_crystal_description     prism
_exptl_crystal_colour     red
_exptl_crystal_size_max     0.2
_exptl_crystal_size_mid     0.1
_exptl_crystal_size_min     0.05
_exptl_crystal_density_diffrn     1.551
_exptl_crystal_density_meas     ?
_exptl_crystal_density_method     ?
_exptl_crystal_F_000     890
_exptl_absorpt_coefficient_mu     4.320
_exptl_absorpt_correction_type     multi-scan
_exptl_absorpt_process_details
;
(CrysAlisPro; Agilent, 2014)
;
_exptl_absorpt_correction_T_min     0.93054
_exptl_absorpt_correction_T_max     1.0000
_diffrn_ambient_temperature     273(2)
_diffrn_source     ?
_diffrn_radiation_type     CuK\a
_diffrn_radiation_wavelength     1.54184
_diffrn_measurement_device_type     XCalibur
_diffrn_measurement_method     \w
_diffrn_detector_area_resol_mean     ?
_diffrn_reflns_number     13202
_diffrn_reflns_av_R_equivalents     0.0618
_diffrn_reflns_av_unetI/netI     0.1080
_diffrn_reflns_theta_min     3.455
_diffrn_reflns_theta_max     76.003
_diffrn_reflns_theta_full     67.684
_diffrn_measured_fraction_theta_max     0.966
_diffrn_measured_fraction_theta_full     1.000
_diffrn_reflns_limit_h_min     -9
_diffrn_reflns_limit_h_max     15
_diffrn_reflns_limit_k_min     -16
_diffrn_reflns_limit_k_max     14
_diffrn_reflns_limit_l_min     -16
_diffrn_reflns_limit_l_max     17
_diffrn_standards_number     3
_diffrn_standards_interval_count     100
_diffrn_standards_interval_time     ?
_diffrn_standards_decay_%     2.6
_refine_special_details     ?
_reflns_number_total     7530
_reflns_number_gt     3848
_reflns_threshold_expression     'I > 2\s(I)'
_refine_ls_structure_factor_coef     Fsqd
_refine_ls_matrix_type     full
_refine_ls_R_factor_all     0.1394
_refine_ls_R_factor_gt     0.0715
_refine_ls_wR_factor_gt     0.1516
_refine_ls_wR_factor_ref     0.1917
_refine_ls_goodness_of_fit_ref     0.993
_refine_ls_restrained_S_all     0.993
_refine_ls_number_reflns     7530
_refine_ls_number_parameters     578
_refine_ls_number_restraints     0
_refine_ls_hydrogen_treatment     constr
_refine_ls_weighting_scheme     calc
_refine_ls_weighting_details
                      'w=1/[\s^2^(Fo^2^)+(0.0571P)^2^] where P=(Fo^2^+2Fc^2^)/3'
_atom_sites_solution_hydrogens     geom
_atom_sites_solution_primary     ?
_atom_sites_solution_secondary     ?
_refine_ls_shift/su_max     0.000
_refine_ls_shift/su_mean     0.000
_refine_diff_density_max     0.371
_refine_diff_density_min     -0.347
_refine_ls_extinction_method     none
_refine_ls_extinction_coef     .
loop_
    _atom_type_symbol
    _atom_type_description
    _atom_type_scat_dispersion_real
    _atom_type_scat_dispersion_imag
    _atom_type_scat_source
    'C' 'C' 0.0181 0.0091
                         'International Tables Vol C Tables 4.2.6.8 and 6.1.1.4'
    'H' 'H' 0.0000 0.0000
                         'International Tables Vol C Tables 4.2.6.8 and 6.1.1.4'
    'N' 'N' 0.0311 0.0180
                         'International Tables Vol C Tables 4.2.6.8 and 6.1.1.4'
    'O' 'O' 0.0492 0.0322
                         'International Tables Vol C Tables 4.2.6.8 and 6.1.1.4'
    'Co' 'Co' -2.3653 3.6143
                         'International Tables Vol C Tables 4.2.6.8 and 6.1.1.4'
_computing_data_collection
;
CrysAlisPro (Agilent, 2014)
;
_computing_cell_refinement
;
CrysAlisPro (Agilent, 2014)
;
_computing_data_reduction
;
CrysAlisPro (Agilent, 2014)
;
_computing_structure_solution
;
<i>SHELXT</i> (Sheldrick, 2015a)
;
_computing_structure_refinement
;
<i>SHELXL2025/1</i> (Sheldrick, 2015b)
;
_computing_molecular_graphics     ?
_computing_publication_material     ?
loop_
    _atom_site_type_symbol
    _atom_site_label
    _atom_site_fract_x
    _atom_site_fract_y
    _atom_site_fract_z
    _atom_site_U_iso_or_equiv
    _atom_site_adp_type
    _atom_site_calc_flag
    _atom_site_occupancy
    _atom_site_disorder_assembly
    _atom_site_disorder_group
    Co Co1 0.63780(7) 0.45259(8) 0.58202(7) 0.0501(2) Uani d 1 . .
    O O6 0.5074(3) 0.5019(3) 0.4000(3) 0.0529(8) Uani d 1 . .
    O O5 0.6897(3) 0.5301(3) 0.4768(3) 0.0573(9) Uani d 1 . .
    O O4 0.5934(4) 0.4004(4) 0.2137(3) 0.0831(13) Uani d 1 . .
    N N5 0.5321(4) 0.2729(4) 0.4639(3) 0.0549(11) Uani d 1 . .
    N N4 0.5800(4) 0.3470(4) 0.6715(3) 0.0549(11) Uani d 1 . .
    N N3 0.7613(4) 0.6286(4) 0.6985(3) 0.0572(11) Uani d 1 . .
    N N2 0.8139(4) 0.4459(4) 0.5925(3) 0.0535(10) Uani d 1 . .
    N N6 0.0849(5) 0.6768(5) 0.2091(4) 0.0727(14) Uani d 1 . .
    O O12 0.1791(4) 0.3410(4) 0.0291(4) 0.0993(16) Uani d 1 . .
    O O3 0.5422(5) 0.4770(5) 0.1104(3) 0.1009(16) Uani d 1 . .
    H H3 0.502126 0.404406 0.071380 0.151 Uiso calc 1 . .
    C C32 0.0050(5) 0.5470(5) 0.1446(4) 0.0575(13) Uani d 1 . .
    C C34 -0.0120(5) 0.3480(5) 0.0469(4) 0.0541(13) Uani d 1 . .
    O O11 0.0133(5) 0.1661(4) -0.0429(4) 0.121(2) Uani d 1 . .
    H H11A -0.062094 0.139988 -0.047965 0.182 Uiso calc 1 . .
    C C29 0.8381(5) 0.3532(6) 0.5451(5) 0.0650(15) Uani d 1 . .
    H H29 0.771860 0.277347 0.504139 0.078 Uiso calc 1 . .
    C C31 0.9116(4) 0.5571(5) 0.6515(4) 0.0507(12) Uani d 1 . .
    O O10 0.1954(4) 0.7124(4) 0.2352(4) 0.1085(18) Uani d 1 . .
    C C8 0.6257(5) 0.5512(5) 0.4216(4) 0.0533(12) Uani d 1 . .
    C C35 -0.1421(5) 0.2998(5) 0.0286(4) 0.0580(13) Uani d 1 . .
    C C33 0.0596(5) 0.4727(5) 0.1059(4) 0.0587(13) Uani d 1 . .
    H H33 0.145924 0.506035 0.119276 0.070 Uiso calc 1 . .
    C C30 0.8836(4) 0.6554(5) 0.7057(4) 0.0543(13) Uani d 1 . .
    C C20 0.5052(5) 0.2269(5) 0.6125(5) 0.0603(14) Uani d 1 . .
    O O8 -0.3482(5) 0.1418(5) -0.0361(5) 0.138(2) Uani d 1 . .
    C C18 0.5107(5) 0.2382(5) 0.3611(4) 0.0650(15) Uani d 1 . .
    H H18 0.548094 0.295772 0.334311 0.078 Uiso calc 1 . .
    C C19 0.4786(5) 0.1873(5) 0.5010(4) 0.0594(13) Uani d 1 . .
    C C7 0.6005(6) 0.4889(7) 0.1984(5) 0.0717(17) Uani d 1 . .
    O O9 0.0352(5) 0.7429(4) 0.2350(5) 0.130(2) Uani d 1 . .
    C C23 0.9800(5) 0.7720(5) 0.7650(5) 0.0673(15) Uani d 1 . .
    C C26 1.0366(5) 0.5777(6) 0.6641(5) 0.0653(15) Uani d 1 . .
    C C37 -0.1213(5) 0.5033(6) 0.1252(5) 0.0715(17) Uani d 1 . .
    H H37 -0.157196 0.555220 0.150060 0.086 Uiso calc 1 . .
    C C36 -0.1936(5) 0.3802(5) 0.0679(5) 0.0683(16) Uani d 1 . .
    H H36 -0.279661 0.349082 0.054714 0.082 Uiso calc 1 . .
    C C39 0.0671(6) 0.2821(6) 0.0091(5) 0.0730(17) Uani d 1 . .
    C C9 0.6056(5) 0.3854(6) 0.7739(5) 0.0685(16) Uani d 1 . .
    H H9 0.656358 0.467758 0.815176 0.082 Uiso calc 1 . .
    O O7 -0.2078(5) 0.0856(4) -0.0594(5) 0.134(2) Uani d 1 . .
    C C25 1.1324(5) 0.6983(7) 0.7233(5) 0.0771(18) Uani d 1 . .
    H H25 1.214947 0.712587 0.729719 0.093 Uiso calc 1 . .
    C C10 0.5582(6) 0.3052(7) 0.8228(5) 0.0783(19) Uani d 1 . .
    H H10 0.578271 0.334874 0.895220 0.094 Uiso calc 1 . .
    C C40 0.7333(5) 0.7166(5) 0.7505(5) 0.0701(17) Uani d 1 . .
    H H40 0.649847 0.698499 0.746163 0.084 Uiso calc 1 . .
    C C28 0.9600(6) 0.3637(7) 0.5538(5) 0.0770(18) Uani d 1 . .
    H H28 0.973335 0.296045 0.521427 0.092 Uiso calc 1 . .
    C C38 -0.2404(7) 0.1660(6) -0.0278(5) 0.0808(19) Uani d 1 . .
    C C17 0.4331(6) 0.1173(6) 0.2923(5) 0.0811(19) Uani d 1 . .
    H H17 0.421146 0.095545 0.220702 0.097 Uiso calc 1 . .
    C C27 1.0572(6) 0.4764(7) 0.6112(5) 0.0772(19) Uani d 1 . .
    H H27 1.138242 0.486258 0.615381 0.093 Uiso calc 1 . .
    C C15 0.3986(6) 0.0643(5) 0.4358(6) 0.0768(18) Uani d 1 . .
    C C24 1.1069(5) 0.7926(7) 0.7706(5) 0.085(2) Uani d 1 . .
    H H24 1.171526 0.870970 0.806768 0.102 Uiso calc 1 . .
    C C12 0.4542(6) 0.1423(6) 0.6554(6) 0.0753(17) Uani d 1 . .
    C C16 0.3757(6) 0.0321(6) 0.3275(5) 0.086(2) Uani d 1 . .
    H H16 0.321369 -0.047351 0.281117 0.104 Uiso calc 1 . .
    C C11 0.4843(6) 0.1861(7) 0.7649(6) 0.0806(19) Uani d 1 . .
    H H11 0.453254 0.132920 0.796878 0.097 Uiso calc 1 . .
    C C22 0.9462(6) 0.8645(6) 0.8177(5) 0.086(2) Uani d 1 . .
    H H22 1.007077 0.944291 0.856043 0.104 Uiso calc 1 . .
    C C21 0.8231(6) 0.8357(6) 0.8119(6) 0.085(2) Uani d 1 . .
    H H21 0.799544 0.895001 0.848520 0.102 Uiso calc 1 . .
    C C14 0.3459(7) -0.0191(6) 0.4830(6) 0.098(2) Uani d 1 . .
    H H14 0.291867 -0.100385 0.440788 0.117 Uiso calc 1 . .
    C C13 0.3730(7) 0.0181(6) 0.5869(6) 0.089(2) Uani d 1 . .
    H H13 0.338160 -0.038425 0.615184 0.106 Uiso calc 1 . .
    C C1 0.6950(5) 0.6438(5) 0.3808(5) 0.0634(15) Uani d 1 . .
    C C2 0.7699(6) 0.7631(6) 0.4538(7) 0.093(2) Uani d 1 . .
    H H2 0.782074 0.780983 0.524832 0.112 Uiso calc 1 . .
    C C4 0.8068(7) 0.8263(8) 0.3159(9) 0.105(3) Uani d 1 . .
    H H4 0.844534 0.888375 0.293977 0.126 Uiso calc 0.402(7) A 2
    C C5 0.7353(6) 0.7117(7) 0.2422(6) 0.086(2) Uani d 1 . .
    H H5 0.725177 0.695380 0.171541 0.103 Uiso calc 1 . .
    C C6 0.6763(5) 0.6172(6) 0.2756(5) 0.0659(15) Uani d 1 . .
    N N1 0.8655(10) 0.9355(10) 0.3002(11) 0.105(4) Uani d 0.598(7) A 1
    O O1 0.947(2) 1.0306(18) 0.3634(16) 0.228(13) Uani d 0.598(7) A 1
    O O2 0.8274(10) 0.9203(8) 0.2134(8) 0.119(4) Uani d 0.598(7) A 1
    O O1A 0.8979(19) 1.0175(17) 0.5584(17) 0.154(9) Uani d 0.402(7) A 2
    N N1A 0.8839(17) 0.9840(18) 0.467(2) 0.125(9) Uani d 0.402(7) A 2
    O O2A 0.919(2) 1.0523(18) 0.414(2) 0.137(12) Uani d 0.402(7) A 2
    C C3 0.8262(8) 0.8554(8) 0.4204(10) 0.122(3) Uani d 1 . .
    H H3A 0.876183 0.935342 0.468435 0.147 Uiso calc 0.598(7) A 1
    O O1W 0.3637(5) 0.2669(5) -0.0019(3) 0.1107(18) Uani d 1 . .
    O O2W 0.3993(5) 0.0657(6) 0.9609(4) 0.153(3) Uani d 1 . .
loop_
    _atom_site_aniso_label
    _atom_site_aniso_U_11
    _atom_site_aniso_U_22
    _atom_site_aniso_U_33
    _atom_site_aniso_U_12
    _atom_site_aniso_U_13
    _atom_site_aniso_U_23
    Co1 0.0440(4) 0.0457(4) 0.0549(5) 0.0204(3) 0.0095(3) 0.0152(4)
    O6 0.0457(19) 0.053(2) 0.060(2) 0.0243(16) 0.0158(16) 0.0210(17)
    O5 0.0468(19) 0.070(2) 0.068(2) 0.0323(18) 0.0182(17) 0.035(2)
    O4 0.109(4) 0.083(3) 0.075(3) 0.054(3) 0.036(3) 0.037(3)
    N5 0.054(2) 0.048(2) 0.060(3) 0.024(2) 0.010(2) 0.019(2)
    N4 0.048(2) 0.062(3) 0.063(3) 0.028(2) 0.018(2) 0.029(2)
    N3 0.057(3) 0.050(2) 0.059(3) 0.026(2) 0.007(2) 0.017(2)
    N2 0.059(3) 0.053(3) 0.058(3) 0.031(2) 0.016(2) 0.025(2)
    N6 0.083(4) 0.055(3) 0.075(3) 0.031(3) 0.019(3) 0.021(3)
    O12 0.067(3) 0.085(3) 0.132(4) 0.040(3) 0.020(3) 0.024(3)
    O3 0.136(4) 0.116(4) 0.069(3) 0.075(4) 0.022(3) 0.037(3)
    C32 0.063(3) 0.047(3) 0.056(3) 0.021(3) 0.014(3) 0.019(3)
    C34 0.060(3) 0.051(3) 0.053(3) 0.027(3) 0.013(2) 0.022(3)
    O11 0.110(4) 0.074(3) 0.145(5) 0.055(3) 0.004(4) -0.005(3)
    C29 0.067(4) 0.072(4) 0.073(4) 0.042(3) 0.025(3) 0.035(3)
    C31 0.044(3) 0.063(3) 0.055(3) 0.027(2) 0.013(2) 0.032(3)
    O10 0.074(3) 0.063(3) 0.132(5) 0.017(2) 0.002(3) 0.000(3)
    C8 0.050(3) 0.050(3) 0.056(3) 0.024(2) 0.017(2) 0.016(2)
    C35 0.059(3) 0.049(3) 0.055(3) 0.016(3) 0.017(3) 0.020(3)
    C33 0.062(3) 0.055(3) 0.058(3) 0.025(3) 0.011(3) 0.024(3)
    C30 0.044(3) 0.058(3) 0.058(3) 0.020(2) 0.009(2) 0.025(3)
    C20 0.054(3) 0.048(3) 0.079(4) 0.025(3) 0.016(3) 0.026(3)
    O8 0.069(3) 0.081(4) 0.193(6) 0.004(3) 0.037(4) 0.017(4)
    C18 0.078(4) 0.058(3) 0.057(3) 0.034(3) 0.009(3) 0.020(3)
    C19 0.062(3) 0.049(3) 0.062(3) 0.024(3) 0.011(3) 0.019(3)
    C7 0.083(4) 0.101(5) 0.062(4) 0.059(4) 0.039(3) 0.044(4)
    O9 0.114(4) 0.061(3) 0.181(6) 0.050(3) 0.018(4) 0.004(3)
    C23 0.057(3) 0.062(4) 0.075(4) 0.020(3) 0.006(3) 0.030(3)
    C26 0.054(3) 0.093(5) 0.062(3) 0.035(3) 0.023(3) 0.042(3)
    C37 0.068(4) 0.066(4) 0.084(4) 0.037(3) 0.027(3) 0.027(3)
    C36 0.052(3) 0.066(4) 0.086(4) 0.026(3) 0.022(3) 0.032(3)
    C39 0.084(5) 0.064(4) 0.070(4) 0.041(4) 0.010(3) 0.019(3)
    C9 0.057(3) 0.082(4) 0.064(4) 0.037(3) 0.011(3) 0.021(3)
    O7 0.101(4) 0.053(3) 0.181(6) 0.026(3) -0.002(4) -0.006(3)
    C25 0.043(3) 0.103(5) 0.086(5) 0.025(3) 0.012(3) 0.050(4)
    C10 0.081(4) 0.118(6) 0.064(4) 0.057(4) 0.026(3) 0.052(4)
    C40 0.061(3) 0.047(3) 0.082(4) 0.026(3) 0.005(3) 0.006(3)
    C28 0.097(5) 0.099(5) 0.078(4) 0.071(4) 0.038(4) 0.048(4)
    C38 0.087(5) 0.061(4) 0.080(5) 0.026(4) 0.020(4) 0.024(3)
    C17 0.099(5) 0.059(4) 0.064(4) 0.033(4) -0.002(4) 0.008(3)
    C27 0.074(4) 0.122(6) 0.083(5) 0.067(4) 0.040(4) 0.063(5)
    C15 0.077(4) 0.049(3) 0.093(5) 0.022(3) 0.012(4) 0.025(3)
    C24 0.051(3) 0.084(5) 0.090(5) 0.004(3) 0.001(3) 0.037(4)
    C12 0.070(4) 0.073(4) 0.092(5) 0.032(3) 0.024(4) 0.043(4)
    C16 0.094(5) 0.049(4) 0.080(5) 0.021(3) -0.009(4) 0.006(3)
    C11 0.083(5) 0.088(5) 0.088(5) 0.044(4) 0.023(4) 0.048(4)
    C22 0.080(4) 0.053(4) 0.085(5) 0.011(3) -0.001(4) 0.009(3)
    C21 0.081(4) 0.052(4) 0.102(5) 0.031(3) 0.003(4) 0.011(4)
    C14 0.106(6) 0.045(4) 0.116(7) 0.020(4) 0.016(5) 0.023(4)
    C13 0.101(5) 0.063(4) 0.103(6) 0.027(4) 0.032(4) 0.046(4)
    C1 0.048(3) 0.068(4) 0.085(4) 0.031(3) 0.017(3) 0.038(3)
    C2 0.065(4) 0.063(4) 0.122(6) 0.012(3) 0.013(4) 0.028(4)
    C4 0.067(5) 0.085(6) 0.179(9) 0.025(4) 0.035(6) 0.081(7)
    C5 0.070(4) 0.100(6) 0.115(6) 0.042(4) 0.037(4) 0.067(5)
    C6 0.056(3) 0.070(4) 0.092(5) 0.037(3) 0.030(3) 0.044(4)
    N1 0.086(7) 0.081(8) 0.123(10) -0.004(6) -0.005(7) 0.068(8)
    O1 0.23(2) 0.153(15) 0.138(14) -0.074(13) -0.068(14) 0.089(12)
    O2 0.141(9) 0.092(7) 0.120(8) 0.025(6) 0.020(6) 0.072(6)
    O1A 0.141(16) 0.096(13) 0.19(2) 0.059(11) 0.008(16) 0.012(14)
    N1A 0.068(10) 0.073(13) 0.20(3) 0.021(9) 0.017(15) 0.038(16)
    O2A 0.087(10) 0.063(10) 0.28(4) 0.027(9) 0.078(17) 0.101(17)
    C3 0.092(6) 0.074(6) 0.190(11) 0.026(5) 0.031(7) 0.059(7)
    O1W 0.107(4) 0.131(5) 0.097(4) 0.071(4) 0.023(3) 0.030(3)
    O2W 0.098(4) 0.147(6) 0.254(8) 0.048(4) 0.053(5) 0.132(6)
_geom_special_details
;
 All esds (except the esd in the dihedral angle between two l.s. planes)
 are estimated using the full covariance matrix.  The cell esds are taken
 into account individually in the estimation of esds in distances, angles
 and torsion angles; correlations between esds in cell parameters are only
 used when they are defined by crystal symmetry.  An approximate (isotropic)
 treatment of cell esds is used for estimating esds involving l.s. planes.
;
loop_
    _geom_bond_atom_site_label_1
    _geom_bond_atom_site_label_2
    _geom_bond_site_symmetry_2
    _geom_bond_distance
    _geom_bond_publ_flag
    Co1 O5 . 2.070(4) yes
    Co1 O6 2_666 2.073(3) ?
    Co1 N5 . 2.126(4) yes
    Co1 N3 . 2.126(4) yes
    Co1 N4 . 2.137(5) yes
    Co1 N2 . 2.169(4) yes
    O6 C8 . 1.273(6) yes
    O5 C8 . 1.254(6) yes
    O4 C7 . 1.237(7) yes
    N5 C18 . 1.328(7) ?
    N5 C19 . 1.351(7) ?
    N4 C9 . 1.319(7) ?
    N4 C20 . 1.355(7) ?
    N3 C40 . 1.316(6) ?
    N3 C30 . 1.361(6) ?
    N2 C29 . 1.324(7) ?
    N2 C31 . 1.363(6) ?
    N6 O10 . 1.210(6) ?
    N6 O9 . 1.215(6) ?
    N6 C32 . 1.464(7) ?
    O12 C39 . 1.209(7) ?
    O3 C7 . 1.326(7) yes
    O3 H3 . 0.8200 ?
    C32 C33 . 1.367(7) ?
    C32 C37 . 1.367(7) ?
    C34 C33 . 1.392(7) ?
    C34 C35 . 1.404(7) ?
    C34 C39 . 1.532(7) ?
    O11 C39 . 1.281(7) ?
    O11 H11A . 0.8200 ?
    C29 C28 . 1.418(8) ?
    C29 H29 . 0.9300 ?
    C31 C26 . 1.412(7) ?
    C31 C30 . 1.432(7) ?
    C8 C1 . 1.496(8) ?
    C35 C36 . 1.403(7) ?
    C35 C38 . 1.534(8) ?
    C33 H33 . 0.9300 ?
    C30 C23 . 1.395(8) ?
    C20 C12 . 1.398(8) ?
    C20 C19 . 1.437(8) ?
    O8 C38 . 1.197(8) ?
    C18 C17 . 1.396(8) ?
    C18 H18 . 0.9300 ?
    C19 C15 . 1.407(8) ?
    C7 C6 . 1.485(9) ?
    C23 C22 . 1.411(9) ?
    C23 C24 . 1.437(8) ?
    C26 C27 . 1.406(9) ?
    C26 C25 . 1.422(9) ?
    C37 C36 . 1.374(8) ?
    C37 H37 . 0.9300 ?
    C36 H36 . 0.9300 ?
    C9 C10 . 1.410(8) ?
    C9 H9 . 0.9300 ?
    O7 C38 . 1.225(8) ?
    C25 C24 . 1.351(9) ?
    C25 H25 . 0.9300 ?
    C10 C11 . 1.342(9) ?
    C10 H10 . 0.9300 ?
    C40 C21 . 1.393(8) ?
    C40 H40 . 0.9300 ?
    C28 C27 . 1.368(9) ?
    C28 H28 . 0.9300 ?
    C17 C16 . 1.336(9) ?
    C17 H17 . 0.9300 ?
    C27 H27 . 0.9300 ?
    C15 C16 . 1.407(9) ?
    C15 C14 . 1.432(9) ?
    C24 H24 . 0.9300 ?
    C12 C11 . 1.407(9) ?
    C12 C13 . 1.430(9) ?
    C16 H16 . 0.9300 ?
    C11 H11 . 0.9300 ?
    C22 C21 . 1.366(9) ?
    C22 H22 . 0.9300 ?
    C21 H21 . 0.9300 ?
    C14 C13 . 1.342(9) ?
    C14 H14 . 0.9300 ?
    C13 H13 . 0.9300 ?
    C1 C6 . 1.378(8) ?
    C1 C2 . 1.394(9) ?
    C2 C3 . 1.391(11) ?
    C2 H2 . 0.9300 ?
    C4 C5 . 1.354(11) ?
    C4 C3 . 1.363(13) ?
    C4 N1 . 1.428(12) ?
    C4 H4 . 0.9300 ?
    C5 C6 . 1.418(8) ?
    C5 H5 . 0.9300 ?
    N1 O2 . 1.204(13) ?
    N1 O1 . 1.20(2) ?
    O1A N1A . 1.18(3) ?
    N1A O2A . 1.32(3) ?
    N1A C3 . 1.41(2) ?
    C3 H3A . 0.9300 ?
loop_
    _geom_angle_atom_site_label_1
    _geom_angle_atom_site_label_2
    _geom_angle_atom_site_label_3
    _geom_angle_site_symmetry_1
    _geom_angle_site_symmetry_3
    _geom_angle
    _geom_angle_publ_flag
    O5 Co1 O6 . 2_666 91.94(13) yes
    O5 Co1 N5 . . 94.13(16) ?
    O6 Co1 N5 2_666 . 96.86(15) ?
    O5 Co1 N3 . . 85.40(17) ?
    O6 Co1 N3 2_666 . 89.61(15) ?
    N5 Co1 N3 . . 173.52(16) yes
    O5 Co1 N4 . . 171.16(16) yes
    O6 Co1 N4 2_666 . 92.48(15) ?
    N5 Co1 N4 . . 77.74(18) yes
    N3 Co1 N4 . . 102.28(17) ?
    O5 Co1 N2 . . 87.92(15) ?
    O6 Co1 N2 2_666 . 166.84(15) yes
    N5 Co1 N2 . . 96.27(16) ?
    N3 Co1 N2 . . 77.25(16) yes
    N4 Co1 N2 . . 89.51(16) ?
    C8 O6 Co1 . 2_666 140.8(3) ?
    C8 O5 Co1 . . 128.7(3) ?
    C18 N5 C19 . . 118.3(5) ?
    C18 N5 Co1 . . 127.5(4) ?
    C19 N5 Co1 . . 114.1(4) ?
    C9 N4 C20 . . 118.3(5) ?
    C9 N4 Co1 . . 128.1(4) ?
    C20 N4 Co1 . . 113.6(4) ?
    C40 N3 C30 . . 118.3(5) ?
    C40 N3 Co1 . . 127.0(4) ?
    C30 N3 Co1 . . 113.9(3) ?
    C29 N2 C31 . . 118.0(5) ?
    C29 N2 Co1 . . 129.2(4) ?
    C31 N2 Co1 . . 112.6(3) ?
    O10 N6 O9 . . 123.5(6) ?
    O10 N6 C32 . . 118.9(5) ?
    O9 N6 C32 . . 117.6(5) ?
    C7 O3 H3 . . 109.5 ?
    C33 C32 C37 . . 121.9(5) ?
    C33 C32 N6 . . 118.7(5) ?
    C37 C32 N6 . . 119.4(5) ?
    C33 C34 C35 . . 118.3(5) ?
    C33 C34 C39 . . 112.7(5) ?
    C35 C34 C39 . . 129.0(5) ?
    C39 O11 H11A . . 109.5 ?
    N2 C29 C28 . . 123.3(6) ?
    N2 C29 H29 . . 118.4 ?
    C28 C29 H29 . . 118.4 ?
    N2 C31 C26 . . 123.2(5) ?
    N2 C31 C30 . . 117.3(4) ?
    C26 C31 C30 . . 119.4(5) ?
    O5 C8 O6 . . 124.9(5) yes
    O5 C8 C1 . . 116.9(5) ?
    O6 C8 C1 . . 118.2(5) ?
    C36 C35 C34 . . 118.4(5) ?
    C36 C35 C38 . . 113.2(5) ?
    C34 C35 C38 . . 128.3(5) ?
    C32 C33 C34 . . 121.0(5) ?
    C32 C33 H33 . . 119.5 ?
    C34 C33 H33 . . 119.5 ?
    N3 C30 C23 . . 122.9(5) ?
    N3 C30 C31 . . 117.2(5) ?
    C23 C30 C31 . . 119.9(5) ?
    N4 C20 C12 . . 122.9(6) ?
    N4 C20 C19 . . 117.3(5) ?
    C12 C20 C19 . . 119.8(6) ?
    N5 C18 C17 . . 121.4(6) ?
    N5 C18 H18 . . 119.3 ?
    C17 C18 H18 . . 119.3 ?
    N5 C19 C15 . . 122.9(6) ?
    N5 C19 C20 . . 117.1(5) ?
    C15 C19 C20 . . 120.0(6) ?
    O4 C7 O3 . . 122.5(7) yes
    O4 C7 C6 . . 123.2(6) ?
    O3 C7 C6 . . 114.3(6) ?
    C30 C23 C22 . . 117.1(5) ?
    C30 C23 C24 . . 119.6(6) ?
    C22 C23 C24 . . 123.2(6) ?
    C27 C26 C31 . . 116.5(6) ?
    C27 C26 C25 . . 124.5(6) ?
    C31 C26 C25 . . 118.9(6) ?
    C32 C37 C36 . . 117.8(5) ?
    C32 C37 H37 . . 121.1 ?
    C36 C37 H37 . . 121.1 ?
    C37 C36 C35 . . 122.4(5) ?
    C37 C36 H36 . . 118.8 ?
    C35 C36 H36 . . 118.8 ?
    O12 C39 O11 . . 121.6(6) ?
    O12 C39 C34 . . 119.1(6) ?
    O11 C39 C34 . . 119.3(6) ?
    N4 C9 C10 . . 121.9(6) ?
    N4 C9 H9 . . 119.0 ?
    C10 C9 H9 . . 119.0 ?
    C24 C25 C26 . . 121.8(6) ?
    C24 C25 H25 . . 119.1 ?
    C26 C25 H25 . . 119.1 ?
    C11 C10 C9 . . 120.1(6) ?
    C11 C10 H10 . . 120.0 ?
    C9 C10 H10 . . 120.0 ?
    N3 C40 C21 . . 122.9(6) ?
    N3 C40 H40 . . 118.5 ?
    C21 C40 H40 . . 118.5 ?
    C27 C28 C29 . . 118.0(6) ?
    C27 C28 H28 . . 121.0 ?
    C29 C28 H28 . . 121.0 ?
    O8 C38 O7 . . 121.0(7) ?
    O8 C38 C35 . . 119.0(6) ?
    O7 C38 C35 . . 119.9(6) ?
    C16 C17 C18 . . 121.2(7) ?
    C16 C17 H17 . . 119.4 ?
    C18 C17 H17 . . 119.4 ?
    C28 C27 C26 . . 121.0(6) ?
    C28 C27 H27 . . 119.5 ?
    C26 C27 H27 . . 119.5 ?
    C19 C15 C16 . . 116.9(6) ?
    C19 C15 C14 . . 118.6(6) ?
    C16 C15 C14 . . 124.5(6) ?
    C25 C24 C23 . . 120.1(6) ?
    C25 C24 H24 . . 120.0 ?
    C23 C24 H24 . . 120.0 ?
    C20 C12 C11 . . 117.3(6) ?
    C20 C12 C13 . . 118.8(6) ?
    C11 C12 C13 . . 123.9(7) ?
    C17 C16 C15 . . 119.1(6) ?
    C17 C16 H16 . . 120.4 ?
    C15 C16 H16 . . 120.4 ?
    C10 C11 C12 . . 119.5(7) ?
    C10 C11 H11 . . 120.3 ?
    C12 C11 H11 . . 120.3 ?
    C21 C22 C23 . . 119.4(6) ?
    C21 C22 H22 . . 120.3 ?
    C23 C22 H22 . . 120.3 ?
    C22 C21 C40 . . 119.4(6) ?
    C22 C21 H21 . . 120.3 ?
    C40 C21 H21 . . 120.3 ?
    C13 C14 C15 . . 121.1(7) ?
    C13 C14 H14 . . 119.5 ?
    C15 C14 H14 . . 119.5 ?
    C14 C13 C12 . . 121.7(7) ?
    C14 C13 H13 . . 119.1 ?
    C12 C13 H13 . . 119.1 ?
    C6 C1 C2 . . 120.2(7) ?
    C6 C1 C8 . . 122.0(6) ?
    C2 C1 C8 . . 117.4(6) ?
    C3 C2 C1 . . 119.9(9) ?
    C3 C2 H2 . . 120.0 ?
    C1 C2 H2 . . 120.0 ?
    C5 C4 C3 . . 123.4(9) ?
    C5 C4 N1 . . 127.5(11) ?
    C3 C4 N1 . . 109.0(10) ?
    C5 C4 H4 . . 118.3 ?
    C3 C4 H4 . . 118.3 ?
    C4 C5 C6 . . 118.4(8) ?
    C4 C5 H5 . . 120.8 ?
    C6 C5 H5 . . 120.8 ?
    C1 C6 C5 . . 119.4(7) ?
    C1 C6 C7 . . 119.6(6) ?
    C5 C6 C7 . . 120.9(7) ?
    O2 N1 O1 . . 123.0(14) ?
    O2 N1 C4 . . 111.8(11) ?
    O1 N1 C4 . . 125.0(13) ?
    O1A N1A O2A . . 127(2) ?
    O1A N1A C3 . . 108(3) ?
    O2A N1A C3 . . 124(2) ?
    C4 C3 C2 . . 118.7(9) ?
    C4 C3 N1A . . 103.8(15) ?
    C2 C3 N1A . . 136.2(16) ?
    C4 C3 H3A . . 120.7 ?
    C2 C3 H3A . . 120.7 ?
loop_
    _geom_torsion_atom_site_label_1
    _geom_torsion_atom_site_label_2
    _geom_torsion_atom_site_label_3
    _geom_torsion_atom_site_label_4
    _geom_torsion_site_symmetry_1
    _geom_torsion_site_symmetry_2
    _geom_torsion_site_symmetry_3
    _geom_torsion_site_symmetry_4
    _geom_torsion
    _geom_torsion_publ_flag
    O10 N6 C32 C33 . . . . -7.4(9) ?
    O9 N6 C32 C33 . . . . 173.6(6) ?
    O10 N6 C32 C37 . . . . 172.2(6) ?
    O9 N6 C32 C37 . . . . -6.8(9) ?
    C31 N2 C29 C28 . . . . 0.7(8) ?
    Co1 N2 C29 C28 . . . . 175.7(4) ?
    C29 N2 C31 C26 . . . . 0.2(8) ?
    Co1 N2 C31 C26 . . . . -175.6(4) ?
    C29 N2 C31 C30 . . . . -177.5(5) ?
    Co1 N2 C31 C30 . . . . 6.7(6) ?
    Co1 O5 C8 O6 . . . . -18.6(7) ?
    Co1 O5 C8 C1 . . . . 159.8(4) ?
    Co1 O6 C8 O5 2_666 . . . 119.9(5) ?
    Co1 O6 C8 C1 2_666 . . . -58.5(8) ?
    C33 C34 C35 C36 . . . . 1.9(8) ?
    C39 C34 C35 C36 . . . . -177.0(6) ?
    C33 C34 C35 C38 . . . . -176.1(6) ?
    C39 C34 C35 C38 . . . . 5.0(10) ?
    C37 C32 C33 C34 . . . . -1.6(9) ?
    N6 C32 C33 C34 . . . . 178.0(5) ?
    C35 C34 C33 C32 . . . . -0.5(8) ?
    C39 C34 C33 C32 . . . . 178.6(5) ?
    C40 N3 C30 C23 . . . . -0.5(9) ?
    Co1 N3 C30 C23 . . . . 169.7(5) ?
    C40 N3 C30 C31 . . . . 177.7(5) ?
    Co1 N3 C30 C31 . . . . -12.1(6) ?
    N2 C31 C30 N3 . . . . 3.5(7) ?
    C26 C31 C30 N3 . . . . -174.3(5) ?
    N2 C31 C30 C23 . . . . -178.3(5) ?
    C26 C31 C30 C23 . . . . 3.9(8) ?
    C9 N4 C20 C12 . . . . 0.1(8) ?
    Co1 N4 C20 C12 . . . . -178.2(4) ?
    C9 N4 C20 C19 . . . . 179.9(5) ?
    Co1 N4 C20 C19 . . . . 1.7(6) ?
    C19 N5 C18 C17 . . . . 1.2(8) ?
    Co1 N5 C18 C17 . . . . -176.2(4) ?
    C18 N5 C19 C15 . . . . -1.8(8) ?
    Co1 N5 C19 C15 . . . . 175.9(5) ?
    C18 N5 C19 C20 . . . . 178.9(5) ?
    Co1 N5 C19 C20 . . . . -3.4(6) ?
    N4 C20 C19 N5 . . . . 1.2(7) ?
    C12 C20 C19 N5 . . . . -179.0(5) ?
    N4 C20 C19 C15 . . . . -178.2(5) ?
    C12 C20 C19 C15 . . . . 1.7(8) ?
    N3 C30 C23 C22 . . . . -0.9(9) ?
    C31 C30 C23 C22 . . . . -179.1(5) ?
    N3 C30 C23 C24 . . . . 178.6(5) ?
    C31 C30 C23 C24 . . . . 0.5(9) ?
    N2 C31 C26 C27 . . . . 0.5(8) ?
    C30 C31 C26 C27 . . . . 178.1(5) ?
    N2 C31 C26 C25 . . . . 177.1(5) ?
    C30 C31 C26 C25 . . . . -5.2(8) ?
    C33 C32 C37 C36 . . . . 2.1(9) ?
    N6 C32 C37 C36 . . . . -177.4(6) ?
    C32 C37 C36 C35 . . . . -0.6(10) ?
    C34 C35 C36 C37 . . . . -1.4(9) ?
    C38 C35 C36 C37 . . . . 176.9(6) ?
    C33 C34 C39 O12 . . . . -2.5(9) ?
    C35 C34 C39 O12 . . . . 176.5(6) ?
    C33 C34 C39 O11 . . . . 177.4(6) ?
    C35 C34 C39 O11 . . . . -3.6(10) ?
    C20 N4 C9 C10 . . . . 0.4(8) ?
    Co1 N4 C9 C10 . . . . 178.4(4) ?
    C27 C26 C25 C24 . . . . 178.5(6) ?
    C31 C26 C25 C24 . . . . 2.2(10) ?
    N4 C9 C10 C11 . . . . -0.3(9) ?
    C30 N3 C40 C21 . . . . 0.4(10) ?
    Co1 N3 C40 C21 . . . . -168.4(5) ?
    N2 C29 C28 C27 . . . . -2.3(9) ?
    C36 C35 C38 O8 . . . . 1.9(10) ?
    C34 C35 C38 O8 . . . . 179.9(7) ?
    C36 C35 C38 O7 . . . . -174.8(7) ?
    C34 C35 C38 O7 . . . . 3.3(11) ?
    N5 C18 C17 C16 . . . . 1.2(10) ?
    C29 C28 C27 C26 . . . . 2.9(9) ?
    C31 C26 C27 C28 . . . . -2.1(9) ?
    C25 C26 C27 C28 . . . . -178.5(6) ?
    N5 C19 C15 C16 . . . . 0.1(9) ?
    C20 C19 C15 C16 . . . . 179.4(6) ?
    N5 C19 C15 C14 . . . . -179.6(6) ?
    C20 C19 C15 C14 . . . . -0.3(9) ?
    C26 C25 C24 C23 . . . . 2.3(10) ?
    C30 C23 C24 C25 . . . . -3.6(10) ?
    C22 C23 C24 C25 . . . . 175.9(7) ?
    N4 C20 C12 C11 . . . . -0.6(9) ?
    C19 C20 C12 C11 . . . . 179.5(5) ?
    N4 C20 C12 C13 . . . . 178.0(6) ?
    C19 C20 C12 C13 . . . . -1.9(9) ?
    C18 C17 C16 C15 . . . . -2.9(11) ?
    C19 C15 C16 C17 . . . . 2.2(10) ?
    C14 C15 C16 C17 . . . . -178.1(7) ?
    C9 C10 C11 C12 . . . . -0.3(10) ?
    C20 C12 C11 C10 . . . . 0.7(10) ?
    C13 C12 C11 C10 . . . . -177.8(7) ?
    C30 C23 C22 C21 . . . . 2.5(10) ?
    C24 C23 C22 C21 . . . . -177.1(7) ?
    C23 C22 C21 C40 . . . . -2.6(11) ?
    N3 C40 C21 C22 . . . . 1.2(12) ?
    C19 C15 C14 C13 . . . . -1.0(11) ?
    C16 C15 C14 C13 . . . . 179.3(7) ?
    C15 C14 C13 C12 . . . . 0.8(12) ?
    C20 C12 C13 C14 . . . . 0.7(11) ?
    C11 C12 C13 C14 . . . . 179.2(7) ?
    O5 C8 C1 C6 . . . . 123.9(5) ?
    O6 C8 C1 C6 . . . . -57.6(7) ?
    O5 C8 C1 C2 . . . . -63.1(7) ?
    O6 C8 C1 C2 . . . . 115.3(6) ?
    C6 C1 C2 C3 . . . . -0.3(10) ?
    C8 C1 C2 C3 . . . . -173.4(6) ?
    C3 C4 C5 C6 . . . . 0.8(13) ?
    N1 C4 C5 C6 . . . . -174.3(9) ?
    C2 C1 C6 C5 . . . . 1.0(8) ?
    C8 C1 C6 C5 . . . . 173.8(5) ?
    C2 C1 C6 C7 . . . . 177.5(5) ?
    C8 C1 C6 C7 . . . . -9.7(8) ?
    C4 C5 C6 C1 . . . . -1.2(9) ?
    C4 C5 C6 C7 . . . . -177.8(6) ?
    O4 C7 C6 C1 . . . . -29.9(9) ?
    O3 C7 C6 C1 . . . . 151.2(5) ?
    O4 C7 C6 C5 . . . . 146.6(6) ?
    O3 C7 C6 C5 . . . . -32.3(8) ?
    C5 C4 N1 O2 . . . . 12.5(18) ?
    C3 C4 N1 O2 . . . . -163.2(12) ?
    C5 C4 N1 O1 . . . . -164.2(19) ?
    C3 C4 N1 O1 . . . . 20(2) ?
    C5 C4 C3 C2 . . . . -0.1(14) ?
    N1 C4 C3 C2 . . . . 175.8(8) ?
    C5 C4 C3 N1A . . . . -169.0(11) ?
    C1 C2 C3 C4 . . . . -0.2(13) ?
    C1 C2 C3 N1A . . . . 164.1(15) ?
    O1A N1A C3 C4 . . . . 176.0(18) ?
    O2A N1A C3 C4 . . . . -6(2) ?
    O1A N1A C3 C2 . . . . 10(3) ?
    O2A N1A C3 C2 . . . . -172.0(15) ?
loop_
    _geom_hbond_atom_site_label_D
    _geom_hbond_atom_site_label_H
    _geom_hbond_atom_site_label_A
    _geom_hbond_site_symmetry_A
    _geom_hbond_distance_DH
    _geom_hbond_distance_HA
    _geom_hbond_distance_DA
    _geom_hbond_angle_DHA
    _geom_hbond_publ_flag
    O3 H3 O1W . 0.82 1.78 2.549(8) 155.0 yes
    O11 H11A O7 . 0.82 1.58 2.400(8) 178.3 yes
    C18 H18 O4 . 0.93 2.50 3.397(8) 161.8 yes
    C9 H9 O12 2_666 0.93 2.58 3.462(8) 157.9 yes
    C40 H40 O6 2_666 0.93 2.54 3.079(6) 116.9 yes
    C21 H21 O7 1_666 0.93 2.42 3.329(8) 164.6 yes
    C4 H4^b O2A^b . 0.93 2.00 2.49(2) 111.5 yes
_shelx_space_group_comment
;
The symmetry employed for this shelxl refinement is uniquely defined
by the following loop, which should always be used as a source of
symmetry information in preference to the above space-group names.
They are only intended as comments.
;
_shelx_estimated_absorpt_T_min     0.93054
_shelx_estimated_absorpt_T_max     1.0000
_shelx_hkl_file
;
   0   0  -1  521.81    7.23
   0   0  -2   88.57    4.29
   0   0  -3  187.55    7.65
   0   0   3  197.03    8.57
   0   0   4  340.86   13.22
   0   0   5  712.56   21.67
   0   0   6  135.95    7.80
   0   0   6  139.87    9.68
   0   0   6  134.55   10.65
   0   0   7    8.22    3.49
   0   0   7   14.21    3.84
   0   0   8   11.80    4.34
   0   0   8   13.24    3.97
   0   0   9   27.56    6.11
   0   0   9   17.22    5.22
   0   0  10   14.47    3.33
   0   0  10   11.61    3.39
   0   0  10   14.47    5.88
   0   0  11   32.82    5.28
   0   0  11   22.92    4.46
   0   0  12   -0.04    1.86
   0   0  12    2.06    2.52
   0   0  13    8.11    2.96
   0   0  14    2.59    2.36
   0   0  14    0.85    1.97
   0   0  15   -2.11    1.57
   0  -1  16    2.01    1.48
   0  -1  15    3.39    2.23
   0  -1  15   -1.03    2.00
   0  -1  14    1.50    2.20
   0  -1  14   -1.61    1.81
   0  -1  13    3.39    2.31
   0  -1  12   -1.12    2.19
   0  -1  12    4.08    2.50
   0  -1  11   38.79    8.73
   0  -1  11   36.80    5.41
   0  -1  11   36.91    5.64
   0  -1  10   58.89    6.27
   0  -1  10   78.02   11.17
   0  -1   9    4.58    3.92
   0  -1   9   -1.87    2.50
   0  -1   8    3.81    2.86
   0  -1   8    0.98    2.85
   0  -1   7   30.43    5.68
   0  -1   7   26.88    4.96
   0  -1   6  119.06    8.67
   0  -1   6  107.87    9.14
   0  -1   5  219.49    6.12
   0  -1   5  219.38   10.48
   0  -1   5  206.78   11.11
   0  -1   4 1403.24   13.17
   0  -1   4 1382.88   22.77
   0  -1   4 1410.03   25.07
   0  -1   3   15.00    2.29
   0  -1   3   12.26    1.02
   0  -1   3   16.46    2.55
   0  -1   2  282.58    7.40
   0  -1   2  297.13    7.95
   0  -1   1    7.22    1.03
   0  -1   1    8.12    1.19
   0  -1   0 1640.96   13.98
   0  -1  -1  548.14    9.64
   0  -1  -2   33.48    3.13
   0  -1  -3  382.55   11.80
   0  -1  -4   10.83    2.93
   0  -1  -5    8.04    2.77
   0   1   6  289.40   16.46
   0   1   7  141.44   11.42
   0   1   7  141.17   12.65
   0   1   8    3.03    2.41
   0   1   8    1.77    3.46
   0   1   9   14.61    4.95
   0   1   9   17.47    3.41
   0   1  10    1.80    2.19
   0   1  10    2.52    2.44
   0   1  10    3.01    2.71
   0   1  11   14.03    3.89
   0   1  11    5.75    2.75
   0   1  12    9.15    2.96
   0   1  12    3.67    2.72
   0   1  13    6.12    2.55
   0   1  14    1.62    1.72
   0   1  14    0.16    1.61
   0   1  15   -0.27    1.32
   0  -2  16    2.48    1.66
   0  -2  15    2.64    2.04
   0  -2  15    3.11    2.09
   0  -2  14   -0.14    1.89
   0  -2  14    3.64    2.57
   0  -2  13    8.80    3.17
   0  -2  13    9.62    3.37
   0  -2  12    6.25    2.71
   0  -2  11   68.96    7.10
   0  -2  11   93.01   12.50
   0  -2  11   84.18    8.12
   0  -2  10   45.40    8.65
   0  -2   9   40.79    7.40
   0  -2   9   55.18    7.65
   0  -2   8   52.91    6.93
   0  -2   8   43.78    7.19
   0  -2   7    0.96    2.29
   0  -2   7    1.65    2.11
   0  -2   6  512.31   17.60
   0  -2   6  509.59   19.07
   0  -2   5  156.28    9.61
   0  -2   5  158.86    9.04
   0  -2   4 9999.00   65.58
   0  -2   4 9929.84   62.88
   0  -2   3  307.94   10.05
   0  -2   3  288.39    9.76
   0  -2   2   37.76    3.26
   0  -2   2   32.19    2.98
   0  -2   1  684.80   12.89
   0  -2   0   45.83    3.48
   0  -2  -1  966.58   16.52
   0  -2  -2 1070.50   19.48
   0  -2  -3   22.58    3.49
   0  -2  -4    3.00    1.77
   0  -2  -5   27.54    4.68
   0  -2  -6   10.86    3.95
   0   2   7  242.84   15.56
   0   2   7  207.41   16.41
   0   2   8   36.59    7.94
   0   2   8   28.89    6.20
   0   2   9   15.88    3.78
   0   2   9   27.01    6.95
   0   2   9   15.11    3.60
   0   2  10   20.32    4.05
   0   2  10   17.01    4.26
   0   2  11    3.22    1.91
   0   2  12    8.62    2.96
   0   2  13   11.57    2.99
   0   2  14    1.78    1.64
   0  -3  16    2.66    1.75
   0  -3  15    6.43    2.33
   0  -3  15    5.67    2.37
   0  -3  14   -3.54    2.54
   0  -3  14    0.97    2.51
   0  -3  13    3.70    2.34
   0  -3  13    8.04    3.28
   0  -3  12    4.92    2.23
   0  -3  12    3.75    3.48
   0  -3  12    8.67    3.09
   0  -3  11   38.88    5.39
   0  -3  11   39.93    8.18
   0  -3  10   83.21   10.88
   0  -3   9    3.78    3.15
   0  -3   9    6.66    3.06
   0  -3   8  217.25   13.85
   0  -3   8  225.58   15.03
   0  -3   7    5.86    3.14
   0  -3   7    1.61    2.56
   0  -3   6   87.33    7.71
   0  -3   6   71.31    7.26
   0  -3   5  755.45   20.73
   0  -3   5  746.62   20.18
   0  -3   4 1267.76   24.41
   0  -3   4 1241.12   24.18
   0  -3   3   63.45    5.20
   0  -3   3   73.18    5.60
   0  -3   2   19.09    2.91
   0  -3   1    1.04    1.57
   0  -3   0   30.08    3.55
   0  -3  -1    9.85    2.38
   0  -3  -2  389.80   13.62
   0  -3  -3  694.37   19.98
   0  -3  -4   87.18    8.03
   0  -3  -5   11.32    3.45
   0  -3  -6   19.74    4.93
   0   3   7   18.76    6.08
   0  -3  -7   18.65    4.65
   0   3   7   21.72    5.56
   0   3   8   15.44    3.53
   0   3   8   11.73    5.63
   0   3   8   14.23    3.01
   0   3   9    2.35    2.45
   0   3   9    3.15    4.89
   0   3   9    0.61    2.09
   0   3  10    4.09    2.45
   0   3  11    0.69    2.13
   0   3  12    3.02    2.32
   0   3  13    9.59    2.53
   0   3  14    4.75    1.39
   0  -4  17    4.84    1.50
   0  -4  16    2.10    1.60
   0  -4  15   17.26    3.64
   0  -4  15   11.96    3.14
   0  -4  14   10.30    3.10
   0  -4  14   15.56    3.86
   0  -4  13   -1.14    2.44
   0  -4  13   -0.26    2.07
   0  -4  12    2.69    1.97
   0  -4  12    3.41    4.06
   0  -4  12    7.04    3.14
   0  -4  11    3.98    2.53
   0  -4  11    6.41    4.22
   0  -4  11    5.06    2.73
   0  -4  10   61.77    9.43
   0  -4   9    4.08    2.65
   0  -4   9   11.87    4.12
   0  -4   8 1463.17   37.89
   0  -4   8 1432.56   35.65
   0  -4   7    2.85    2.64
   0  -4   7    5.74    3.41
   0  -4   6  240.39   13.30
   0  -4   6  248.80   13.20
   0  -4   5  483.66   17.21
   0  -4   5  463.99   17.04
   0  -4   4  150.49    9.17
   0  -4   4  160.79    9.57
   0  -4   3  115.82    7.89
   0  -4   2  226.86   10.74
   0  -4   2  228.49   10.83
   0  -4   1  401.24   14.13
   0  -4   0  107.22    7.55
   0  -4  -1  335.58   13.67
   0  -4  -2  637.90   19.85
   0  -4  -3  946.64   26.10
   0  -4  -4    5.72    2.70
   0  -4  -5   12.53    3.94
   0  -4  -6    9.41    4.38
   0   4   7    6.58    2.26
   0   4   7    7.21    4.65
   0  -4  -7    6.23    3.41
   0   4   7    8.84    3.07
   0   4   7    7.86    4.49
   0   4   8    7.10    2.87
   0   4   8   11.87    2.79
   0   4   8   10.18    5.45
   0   4   9    6.53    2.75
   0   4   9   10.13    2.90
   0   4  10    7.41    2.94
   0   4  11    2.88    2.28
   0   4  12    4.84    2.15
   0   4  13    3.02    1.52
   0  -5  17    1.65    1.62
   0  -5  17    2.31    1.36
   0  -5  16    2.45    1.83
   0  -5  15   12.42    3.25
   0  -5  15   14.69    3.59
   0  -5  14   32.11    5.11
   0  -5  14   24.11    4.42
   0  -5  13    5.06    2.83
   0  -5  13    2.42    2.13
   0  -5  12   34.80    7.58
   0  -5  12   34.89    5.18
   0  -5  12   32.89    5.19
   0  -5  11   19.85    3.98
   0  -5  11    8.94    4.63
   0  -5  11   20.00    3.95
   0  -5  10   18.53    5.34
   0  -5  10   14.42    4.50
   0  -5   9  196.37   15.13
   0  -5   9  184.44   14.12
   0  -5   8  487.12   22.35
   0  -5   8  462.27   21.01
   0  -5   7   23.33    5.11
   0  -5   7   20.52    4.67
   0  -5   6    8.36    3.05
   0  -5   6    8.78    3.27
   0  -5   5  321.08   14.97
   0  -5   5  347.79   15.85
   0  -5   4  168.33   10.82
   0  -5   3   22.36    4.10
   0  -5   3   22.23    4.15
   0  -5   2   13.22    3.22
   0  -5   1  253.30   12.78
   0  -5   0  144.06    9.94
   0  -5  -1   79.17    7.64
   0  -5  -2    6.46    2.92
   0  -5  -3   42.69    6.66
   0  -5  -4   97.15   10.21
   0  -5  -5   18.16    5.11
   0  -5  -6    0.08    2.68
   0   5   6    1.04    2.16
   0   5   6   -0.23    2.06
   0   5   7   23.91    4.46
   0   5   7   24.45    4.32
   0   5   8   54.05    6.19
   0   5   8   40.94    5.54
   0   5   9   30.45    4.93
   0   5  10    3.64    2.33
   0   5  11    2.74    2.04
   0   5  12   -1.07    1.38
   0  -6  17    1.10    1.34
   0  -6  16    1.36    2.16
   0  -6  16    4.05    2.05
   0  -6  15    3.69    2.56
   0  -6  14   23.57    4.36
   0  -6  14   22.64    4.57
   0  -6  13    3.92    3.22
   0  -6  13    3.46    2.32
   0  -6  12   35.81    5.28
   0  -6  12   45.18    6.17
   0  -6  11   30.82    5.13
   0  -6  11   31.24    4.81
   0  -6  11   39.24    7.98
   0  -6  10   97.64    8.11
   0  -6  10   79.64   10.59
   0  -6  10   89.11   10.51
   0  -6   9  124.55   12.28
   0  -6   9  117.97   12.00
   0  -6   8   30.85    6.03
   0  -6   8   25.62    5.72
   0  -6   7   19.31    4.95
   0  -6   7   19.66    4.97
   0  -6   6  192.60   13.34
   0  -6   5    0.08    2.12
   0  -6   4  217.89   13.56
   0  -6   3  117.22    9.87
   0  -6   2    5.80    2.99
   0  -6   1  115.59    9.71
   0  -6   0   80.09    8.40
   0  -6  -1    8.84    3.21
   0  -6  -2  104.05   10.29
   0  -6  -3   51.85    7.88
   0   6   4   28.11    4.39
   0  -6  -4   23.02    5.63
   0   6   5   17.60    3.53
   0   6   5   21.60    4.05
   0  -6  -5   12.39    4.75
   0   6   6    2.85    2.52
   0   6   6    4.25    2.68
   0   6   7   -0.83    2.48
   0   6   7    0.10    2.59
   0   6   8   12.97    3.22
   0   6   8    8.83    2.87
   0   6   9    2.42    2.45
   0   6  10    4.39    2.34
   0   6  11   -0.67    1.48
   0  -7  17   -2.08    1.25
   0  -7  17    1.16    1.52
   0  -7  16   -2.56    2.39
   0  -7  15    4.24    1.99
   0  -7  15    4.56    2.85
   0  -7  14    8.74    3.32
   0  -7  13   24.46    4.45
   0  -7  12  111.22    9.01
   0  -7  11   15.74    4.85
   0  -7  11   12.51    3.49
   0  -7  10   18.13    3.91
   0  -7  10   33.05    7.32
   0  -7   9   42.58    7.50
   0  -7   8   16.71    4.99
   0  -7   7    3.66    3.23
   0  -7   6   12.75    4.22
   0  -7   5    6.30    3.46
   0  -7   4  203.73   14.37
   0  -7   3   70.52    8.53
   0  -7   2   78.85    9.04
   0  -7   1   60.26    7.98
   0  -7   0    5.18    2.85
   0  -7  -1   14.91    4.42
   0  -7  -2   26.14    5.90
   0  -7  -3   25.50    6.54
   0   7   3   28.14    4.58
   0  -7  -4   18.18    5.72
   0   7   4   11.08    3.05
   0   7   4   13.73    3.65
   0   7   5   42.98    5.87
   0   7   5   46.11    5.54
   0   7   6    2.21    2.41
   0   7   6    4.14    2.98
   0   7   7    2.98    2.06
   0   7   7    1.66    2.07
   0   7   8    3.96    2.55
   0   7   9    0.40    1.81
   0   7  10    0.13    1.39
   0  -8  17    3.23    1.63
   0  -8  16   10.85    3.02
   0  -8  16    3.86    2.09
   0  -8  15    3.67    2.51
   0  -8  14   11.20    3.67
   0  -8  13   19.06    4.50
   0  -8  13   18.62    3.92
   0  -8  12   42.67    5.77
   0  -8  12   47.03    6.45
   0  -8  11   17.67    3.92
   0  -8  11   23.11    5.13
   0  -8  10    6.83    4.01
   0  -8  10    6.50    3.14
   0  -8   9   10.64    3.16
   0  -8   9    7.03    3.75
   0  -8   8   16.56    4.00
   0  -8   8    7.20    4.44
   0  -8   7    4.91    2.72
   0  -8   6    3.44    3.39
   0  -8   5   39.57    7.12
   0  -8   4  124.73   12.28
   0  -8   3   54.92    8.06
   0  -8   2   94.43   10.77
   0  -8   1   16.45    4.90
   0  -8   0    3.14    3.15
   0   8   1    0.84    2.14
   0  -8  -1    5.44    4.13
   0   8   2    7.25    3.07
   0  -8  -2    6.01    3.44
   0  -8  -3   30.74    8.20
   0   8   3   19.63    4.15
   0   8   4   34.88    5.13
   0   8   4   29.14    4.92
   0   8   5    7.38    2.90
   0   8   5    5.09    2.54
   0   8   6    5.62    2.85
   0   8   6    4.95    2.29
   0   8   7    5.68    2.60
   0   8   8    0.65    1.58
   0   8   9    0.27    1.61
   0  -9  17    2.13    1.45
   0  -9  16    7.40    2.75
   0  -9  15    6.41    2.93
   0  -9  14   12.10    3.60
   0  -9  13   12.32    3.96
   0  -9  12    9.58    3.83
   0  -9  11   -0.27    2.79
   0  -9  10  -13.62    5.21
   0  -9  10   10.79    3.52
   0  -9   9    2.26    2.39
   0  -9   9    0.12    3.07
   0  -9   8   24.31    4.57
   0  -9   8   22.49    6.64
   0  -9   7   17.77    4.20
   0  -9   7    8.07    4.87
   0  -9   6    5.16    3.33
   0  -9   6    1.98    3.14
   0  -9   5    4.06    2.83
   0  -9   5    3.78    3.62
   0  -9   4    5.30    3.32
   0  -9   4   -2.13    2.29
   0   9  -3   35.88    4.98
   0  -9   3   39.19    7.90
   0  -9   3   38.65    5.29
   0  -9   2  103.03   11.83
   0   9  -2  109.74    8.58
   0  -9   2  122.15    9.18
   0  -9   1   72.00    7.05
   0   9  -1   69.01    6.79
   0  -9   1   74.53   10.59
   0  -9   0    7.50    2.94
   0  -9   0   13.80    5.46
   0   9   0    1.20    1.95
   0   9   1   33.49    4.93
   0  -9  -1   39.26    8.20
   0  -9  -1   48.12    6.39
   0   9   2    8.60    2.69
   0   9   3    9.86    3.02
   0   9   3   15.69    3.52
   0   9   4   56.36    6.47
   0   9   4   69.99    6.18
   0   9   5    8.73    3.06
   0   9   6    1.88    2.18
   0   9   7    3.40    2.04
   0   9   8    0.05    1.24
   0 -10  16    0.93    1.87
   0 -10  15    0.93    1.99
   0 -10  14    6.20    3.19
   0 -10  13    1.22    2.66
   0 -10  12    9.73    3.64
   0 -10  11    4.41    2.91
   0 -10  10    6.68    3.58
   0 -10   9    9.21    3.53
   0 -10   8   33.72    7.76
   0 -10   8   44.81    6.06
   0 -10   7   14.95    5.22
   0 -10   7   21.06    4.54
   0 -10   7   14.70    4.16
   0 -10   6   17.17    3.97
   0 -10   6   20.92    6.23
   0 -10   5    4.51    4.85
   0 -10   5   10.91    3.05
   0  10  -4   78.49    7.45
   0 -10   4   75.93    7.85
   0 -10   4   76.38   11.42
   0 -10   3   39.27    8.18
   0  10  -3   45.85    5.96
   0 -10   3   42.59    5.85
   0  10  -2   28.74    4.73
   0 -10   2   25.57    6.57
   0 -10   2   24.26    4.98
   0 -10   1   76.50    7.76
   0  10  -1   72.53    7.27
   0  10   0   41.64    5.57
   0 -10   0   59.01    6.71
   0  10   1    8.99    2.85
   0 -10  -2    2.81    2.30
   0  10   2   10.19    3.23
   0  10   3    0.45    2.04
   0  10   4    3.45    2.41
   0  10   5    3.23    2.06
   0  10   6    0.90    1.63
   0  10   7    4.37    1.58
   0 -11  16    3.68    1.66
   0 -11  15   -0.24    1.66
   0 -11  14   -0.20    2.00
   0 -11  13    2.57    2.62
   0 -11  12    8.62    3.26
   0 -11  11    2.88    2.66
   0 -11  10    8.77    3.19
   0 -11  10    9.24    3.83
   0 -11   9   -0.53    2.21
   0 -11   8    2.25    3.28
   0 -11   7   21.39    4.66
   0 -11   6    6.98    3.29
   0  11  -6    4.06    2.85
   0 -11   5    0.41    2.35
   0  11  -5    0.71    1.96
   0 -11   4   22.60    4.57
   0  11  -4   20.64    4.37
   0  11  -3    3.69    2.69
   0 -11   3   -1.59    2.48
   0  11  -2   18.24    4.09
   0 -11   2   27.76    4.77
   0 -11   1   -0.53    2.29
   0  11  -1    1.21    2.14
   0  11   0   30.60    4.89
   0 -11  -1   24.27    4.35
   0  11   1   15.26    3.76
   0  11   2    7.15    2.79
   0  11   3   -2.86    2.08
   0  11   4    2.24    1.85
   0  11   5    2.26    1.36
   0 -12  15   -0.32    1.30
   0 -12  14    2.49    2.08
   0 -12  13    0.27    2.13
   0 -12  12    7.82    3.02
   0 -12  11    0.99    1.77
   0 -12  10    8.11    3.04
   0 -12   9    7.35    3.23
   0  12  -8    1.01    2.20
   0 -12   8    0.56    2.31
   0 -12   7    3.59    2.99
   0  12  -7    0.60    2.77
   0  12  -6   14.63    3.58
   0 -12   6   16.65    4.23
   0 -12   5    3.71    2.67
   0  12  -5    4.25    2.62
   0 -12   4   18.26    4.15
   0  12  -4   26.13    4.51
   0  12  -3    3.79    2.48
   0 -12   3    6.35    2.72
   0  12  -2    4.12    2.55
   0 -12   2   -0.37    2.24
   0  12  -1    0.99    1.90
   0 -12   0    9.02    3.00
   0  12   0    6.81    2.60
   0  12   1   11.67    2.81
   0  12   2    0.84    1.72
   0  12   3    1.25    1.42
   0 -13  14   -2.24    1.38
   0  13 -13    1.09    1.04
   0 -13  13    2.01    1.59
   0  13 -12    1.84    1.58
   0 -13  12   -1.57    1.69
   0  13 -11   -0.09    1.57
   0 -13  11    0.35    2.11
   0 -13  10    0.51    2.40
   0  13 -10    2.67    2.06
   0  13  -9    5.44    2.70
   0 -13   9    3.62    2.20
   0 -13   8    1.81    2.24
   0  13  -8    2.07    2.24
   0 -13   7    1.36    2.33
   0  13  -7    1.84    2.32
   0  13  -6    4.22    2.55
   0 -13   6    6.08    2.63
   0 -13   5    4.93    2.90
   0  13  -5    6.08    2.52
   0  13  -4    6.58    2.85
   0 -13   4    2.29    2.43
   0  13  -3    0.37    1.83
   0 -13   2    0.64    1.69
   0  13  -2    1.01    1.97
   0 -13   1    0.67    1.45
   0  13  -1   -1.77    1.76
   0  13   0    4.38    1.99
   0  13   1    2.15    1.35
   0 -14  12    1.34    1.25
   0 -14  11   -1.38    1.97
   0  14 -11   -3.04    1.35
   0  14 -10    6.20    1.81
   0 -14  10    2.28    1.80
   0 -14   9    5.17    2.35
   0  14  -9    2.23    1.64
   0 -14   8    1.31    1.77
   0  14  -8    4.73    2.04
   0  14  -7    2.86    1.61
   0 -14   7    1.92    1.88
   0 -14   6   -0.91    1.55
   0  14  -6    1.99    1.64
   0  14  -5    2.70    1.79
   0  14  -4    7.15    2.16
   0  14  -3    1.74    1.22
   0 -14   3    4.83    1.90
   0  14  -2    2.86    1.62
   1 -15   4    0.33    1.06
   1 -15   5    2.97    1.60
   1 -15   6    3.03    1.47
   1 -15   7    1.04    1.35
   1 -15   8    0.52    1.31
   1 -15   9   -0.13    1.31
   1 -15  10    0.54    1.14
   1 -15  11   -1.73    0.98
   1 -14   1    0.71    1.06
  -1  14  -1    1.02    1.20
  -1  14  -2   13.07    2.62
   1 -14   2   12.09    2.70
  -1  14  -3    1.15    1.54
   1 -14   4    2.10    1.99
  -1  14  -4    1.62    1.71
   1 -14   5    0.89    1.96
  -1  14  -5    2.15    1.56
   1 -14   6    3.52    2.46
  -1  14  -6    6.03    2.33
   1 -14   7    7.77    2.71
  -1  14  -7    2.37    2.07
  -1  14  -8   -1.80    1.65
   1 -14   8    1.16    2.27
  -1  14  -9   -1.31    1.44
   1 -14   9    0.53    1.86
  -1  14 -10    3.22    1.37
   1 -14  10   -1.70    1.90
   1 -14  11   -1.78    1.57
   1 -14  12    1.39    1.50
   1 -14  13   -0.84    1.15
  -1  13   2    0.73    1.24
  -1  13   1    0.36    1.64
  -1  13   0    2.07    1.83
   1 -13   0    0.38    1.55
   1 -13   1    8.63    2.75
  -1  13  -1    7.73    2.60
  -1  13  -2    0.35    1.80
   1 -13   2    3.10    2.24
   1 -13   3    5.17    2.55
  -1  13  -3   10.82    3.17
  -1  13  -4    2.23    2.28
   1 -13   4    2.89    2.61
   1 -13   5    2.37    2.27
  -1  13  -5    1.94    2.03
  -1  13  -6   15.91    3.69
   1 -13   6   12.36    3.55
   1 -13   7    1.34    2.39
  -1  13  -7    4.46    2.53
   1 -13   8   -2.67    2.54
  -1  13  -8    2.31    2.18
   1 -13   9    1.72    2.40
  -1  13  -9    3.64    2.10
   1 -13  10   -1.76    2.36
  -1  13 -10    5.64    2.53
  -1  13 -11    0.68    1.54
   1 -13  11    1.57    2.19
   1 -13  12    1.00    1.99
  -1  13 -12    3.03    1.71
   1 -13  13    0.12    1.99
   1 -13  14    2.12    1.45
   1 -13  15   -0.93    1.12
   1 -12  -4    4.88    1.40
  -1  12   4    5.81    1.92
  -1  12   3    0.82    1.83
  -1  12   2    2.53    1.87
   1 -12  -2    8.60    2.52
   1 -12  -1   -0.06    1.81
  -1  12   1    4.07    2.47
  -1  12   0   -1.78    2.00
   1 -12   0    0.86    2.63
   1 -12   1   14.83    3.45
  -1  12  -1   10.84    3.21
   1 -12   2   23.40    4.55
  -1  12  -2   27.89    4.77
  -1  12  -3   15.35    3.72
   1 -12   3   14.67    3.90
  -1  12  -4    1.97    2.50
   1 -12   4    2.73    2.86
   1 -12   5    0.66    2.28
  -1  12  -5    2.93    2.50
  -1  12  -6    0.80    2.26
   1 -12   6    0.75    2.50
  -1  12  -7   10.01    3.33
   1 -12   7    2.18    2.43
  -1  12  -8    2.89    2.50
   1 -12   8   -2.48    2.39
   1 -12   9   15.63    4.11
   1 -12  10   26.26    4.74
   1 -12  11    0.63    2.11
   1 -12  12    0.73    1.75
   1 -12  13    2.32    2.14
   1 -12  14    1.39    2.12
   1 -12  15    2.38    1.70
  -1  11   6    0.85    1.30
  -1  11   5    3.39    1.90
   1 -11  -5   -1.56    1.27
  -1  11   4    0.21    1.80
   1 -11  -3   20.77    3.78
  -1  11   3   18.84    3.59
   1 -11  -2   15.04    3.70
  -1  11   2    9.32    3.05
  -1  11   1   25.73    4.46
   1 -11  -1   21.44    4.27
   1 -11   0    0.79    2.91
  -1  11   0    0.65    2.23
   1 -11   1    3.50    2.54
  -1  11  -1    0.05    1.88
   1 -11   2    4.96    2.93
  -1  11  -2    6.14    3.02
  -1  11  -3    2.67    2.44
   1 -11   3    1.63    2.29
   1 -11   4    5.02    2.58
  -1  11  -4    8.19    2.89
  -1  11  -5    5.70    2.76
   1 -11   5    3.26    2.33
   1 -11   6    6.61    3.23
  -1  11  -6    3.75    2.68
   1 -11   7    2.86    2.44
   1 -11   8    3.98    2.59
   1 -11   9    2.26    2.73
   1 -11   9    2.96    2.71
   1 -11  10   22.17    4.69
   1 -11  11    4.12    3.20
   1 -11  12    0.77    2.38
   1 -11  13   -0.86    2.16
   1 -11  14    0.01    2.26
   1 -11  15    0.11    2.01
   1 -11  16   -2.51    1.30
  -1  10   7    1.61    1.28
  -1  10   6    4.18    2.27
   1 -10  -6    3.78    1.56
  -1  10   5    1.57    1.73
  -1  10   4    2.86    2.30
   1 -10  -3    1.99    2.15
  -1  10   3    4.12    2.44
   1 -10  -2   29.85    5.17
  -1  10   2   26.32    4.56
  -1  10   1   31.96    4.99
   1 -10  -1   25.26    4.93
  -1  10   0    7.19    2.71
   1 -10   0    9.17    3.61
   1 -10   1   11.90    4.54
  -1  10  -1   12.88    3.59
   1 -10   1   14.93    3.74
   1 -10   2    4.95    4.47
   1 -10   2    1.08    2.12
  -1  10  -2    3.95    2.31
   1 -10   3   61.58    9.78
  -1  10  -3   51.69    5.85
   1 -10   3   53.27    6.62
   1 -10   4   58.09    6.84
  -1  10  -4   61.56    6.60
   1 -10   4   60.32   10.01
   1 -10   5    5.12    3.36
   1 -10   5   16.42    3.81
   1 -10   6   15.45    5.15
   1 -10   6   10.64    3.11
   1 -10   7    9.16    3.11
   1 -10   7    2.13    3.30
   1 -10   8   -1.22    2.85
   1 -10   8    0.12    2.58
   1 -10   9   -0.12    2.76
   1 -10   9    0.81    4.11
   1 -10  10    1.82    2.66
   1 -10  11    5.58    3.48
   1 -10  12    9.37    3.29
   1 -10  13    2.54    2.63
   1 -10  14   -3.43    2.68
   1 -10  15    2.84    1.88
   1 -10  16    2.68    1.95
  -1   9   9    1.49    1.22
  -1   9   8    2.70    1.91
  -1   9   7    3.84    2.28
  -1   9   6   -1.85    1.98
  -1   9   5    3.48    2.21
  -1   9   4    5.99    2.98
   1  -9  -4    6.23    2.72
  -1   9   3   -3.58    2.49
   1  -9  -3    0.63    2.71
   1  -9  -2   31.86    7.83
  -1   9   2   29.08    4.70
  -1   9   1   18.14    3.89
   1  -9  -1   21.13    4.52
   1  -9  -1   23.57    6.08
   1  -9   0    6.53    4.15
   1  -9   0    7.75    2.86
  -1   9   0    6.11    2.48
  -1   9  -1    2.83    1.95
   1  -9   1    1.51    1.97
   1  -9   2    0.40    2.04
   1  -9   2    1.13    2.88
   1  -9   3   27.46    6.60
   1  -9   4   31.14    6.65
   1  -9   5   10.90    4.53
   1  -9   6   36.27    7.41
   1  -9   7   28.39    4.96
   1  -9   7    6.43    4.11
   1  -9   8    6.04    2.96
   1  -9   8   -0.62    2.19
   1  -9   9    0.60    2.65
   1  -9   9   -7.40    4.10
   1  -9  10    2.81    4.17
   1  -9  10    8.61    3.65
   1  -9  11    2.32    3.09
   1  -9  12   19.33    4.96
   1  -9  13    3.59    2.04
   1  -9  13    2.02    2.19
   1  -9  14   -0.32    2.61
   1  -9  14   -1.35    2.12
   1  -9  15    2.75    1.70
   1  -9  15    0.60    2.53
   1  -9  16    2.06    1.57
   1  -9  16    7.05    2.49
  -1   8  10    2.98    1.32
  -1   8   9    0.07    1.49
  -1   8   8    5.56    2.34
  -1   8   7   12.54    3.36
  -1   8   6   22.28    4.56
   1  -8  -5   27.66    5.01
  -1   8   5   19.08    3.97
  -1   8   4    1.58    2.48
   1  -8  -4    2.71    2.68
   1  -8  -4    0.81    2.87
   1  -8  -3   48.95    6.22
   1  -8  -3   44.00    8.40
  -1   8   3   36.53    5.27
  -1   8   2    0.52    1.69
   1  -8  -2    0.08    2.27
   1  -8  -2   -0.54    2.33
   1  -8  -1   17.37    5.12
   1  -8   0    3.08    3.06
   1  -8   1   21.10    5.53
   1  -8   2   11.94    4.03
   1  -8   3    2.19    2.39
   1  -8   4   81.96    9.72
   1  -8   5    6.13    3.25
   1  -8   6   42.00    7.28
   1  -8   7   16.26    4.52
   1  -8   8    7.23    4.07
   1  -8   9    3.83    2.81
   1  -8   9    2.94    2.05
   1  -8  10    8.75    3.29
   1  -8  10   11.27    3.68
   1  -8  11   17.59    4.43
   1  -8  11   13.83    3.41
   1  -8  12  100.76    8.47
   1  -8  12  102.15    9.06
   1  -8  13    5.02    2.31
   1  -8  13    4.12    2.84
   1  -8  14    7.19    2.94
   1  -8  15   -0.21    2.10
   1  -8  16   10.39    2.94
   1  -8  16    5.34    2.32
   1  -8  17    2.12    1.22
   1  -8  17    1.25    1.46
  -1   7  11    0.52    1.06
  -1   7  10    1.50    1.61
  -1   7   9    2.44    2.41
  -1   7   8    0.32    2.44
  -1   7   7   38.96    5.45
  -1   7   6   39.09    5.52
   1  -7  -5   15.95    3.79
   1  -7  -5    6.95    3.52
  -1   7   5   17.39    3.69
  -1   7   4    7.84    2.73
   1  -7  -4    8.09    4.25
   1  -7  -4    5.09    2.49
   1  -7  -3    2.35    3.69
   1  -7  -2    5.32    3.66
   1  -7  -1   12.28    3.91
   1  -7   0    6.01    2.97
   1  -7   1   34.08    6.14
   1  -7   2  114.05   10.33
   1  -7   3   23.53    5.05
   1  -7   4    9.83    3.63
   1  -7   5   11.52    4.00
   1  -7   6   12.51    4.34
   1  -7   7   34.61    6.27
   1  -7   8   15.05    4.84
   1  -7   8   19.08    4.56
   1  -7   9    6.00    3.65
   1  -7   9    3.21    2.49
   1  -7  10    2.93    3.26
   1  -7  10    2.83    2.52
   1  -7  10    1.54    2.50
   1  -7  11    6.48    2.73
   1  -7  11   -1.24    2.23
   1  -7  11   -0.03    2.71
   1  -7  12   11.68    3.64
   1  -7  12   12.20    3.56
   1  -7  13    2.56    2.15
   1  -7  13    2.62    2.69
   1  -7  14   -3.49    3.19
   1  -7  14    0.97    2.02
   1  -7  14    4.24    2.50
   1  -7  15    5.77    2.80
   1  -7  15    5.73    2.52
   1  -7  16    1.09    1.87
   1  -7  17    1.98    1.24
   1  -7  17    0.44    1.35
  -1   6  12    0.43    1.04
  -1   6  11    0.03    1.59
  -1   6  10    3.09    1.74
  -1   6   9    5.91    2.89
  -1   6   8    8.18    2.56
  -1   6   8   17.68    4.14
  -1   6   7   91.28    8.17
  -1   6   7   96.58    7.75
  -1   6   6   23.20    4.61
   1  -6  -6   14.64    6.40
   1  -6  -5   24.16    6.43
  -1   6   5   29.95    4.53
   1  -6  -4   21.89    5.78
   1  -6  -3   46.85    7.41
   1  -6  -2   17.56    4.59
   1  -6  -1   11.75    4.10
   1  -6   0  149.89   10.93
   1  -6   1   24.12    4.41
   1  -6   2  101.36    8.72
   1  -6   3   36.55    5.44
   1  -6   4    5.81    3.12
   1  -6   5   37.71    5.57
   1  -6   6   43.16    6.06
   1  -6   6   41.25    6.55
   1  -6   7    2.89    2.35
   1  -6   7    1.43    2.43
   1  -6   8   72.79    8.23
   1  -6   8   77.99    9.68
   1  -6   9   -0.35    2.87
   1  -6   9    2.20    3.11
   1  -6  10   -0.20    2.44
   1  -6  10    0.20    2.51
   1  -6  11   -2.21    3.67
   1  -6  11   -0.43    2.21
   1  -6  11   -1.05    2.58
   1  -6  12   75.35   11.50
   1  -6  12   83.47    7.79
   1  -6  12   71.84    7.69
   1  -6  13   14.94    3.93
   1  -6  13   10.14    2.92
   1  -6  14    2.87    2.64
   1  -6  14    1.38    2.03
   1  -6  15    4.90    2.78
   1  -6  15    6.92    2.47
   1  -6  16    0.65    1.55
   1  -6  16    3.29    1.99
  -1   5  13    1.91    1.07
  -1   5  12    0.50    1.71
  -1   5  11   11.98    2.99
  -1   5  10   17.81    4.08
  -1   5   9   27.89    4.86
  -1   5   8    6.44    2.76
  -1   5   8    8.34    2.72
  -1   5   7    6.15    2.47
   1  -5  -7    7.61    4.82
  -1   5   7   -1.99    3.53
   1  -5  -6    6.72    3.72
  -1   5   6    1.82    2.51
   1  -5  -5  150.22   13.40
   1  -5  -4   50.62    7.53
   1  -5  -3   43.88    6.54
   1  -5  -2  173.97   11.51
   1  -5  -1   42.90    5.82
   1  -5   0   43.59    5.48
   1  -5   1    5.96    2.89
   1  -5   2   25.88    4.11
   1  -5   3  146.01    9.31
   1  -5   4    2.02    1.78
   1  -5   4    5.18    2.19
   1  -5   5   17.73    3.98
   1  -5   5   17.86    3.46
   1  -5   6  162.87   11.83
   1  -5   6  159.08   10.39
   1  -5   7  147.83   10.54
   1  -5   7  159.35   12.43
   1  -5   8    3.02    2.25
   1  -5   8    1.16    2.31
   1  -5   9   -1.42    2.95
   1  -5  10   18.77    5.78
   1  -5  11    2.45    3.51
   1  -5  11   -2.09    2.29
   1  -5  11    0.96    2.12
   1  -5  12    1.43    1.90
   1  -5  12    5.43    3.23
   1  -5  13    6.59    3.00
   1  -5  13   13.29    3.56
   1  -5  14   13.69    3.72
   1  -5  14   14.95    3.58
   1  -5  15   11.26    3.10
   1  -5  15   10.68    2.79
   1  -5  16   -1.10    1.60
   1  -5  16    1.30    1.65
   1  -5  16   -3.01    1.59
  -1   4  13    0.92    1.51
  -1   4  12    1.74    2.03
  -1   4  11   30.81    4.71
  -1   4  10    9.15    3.19
  -1   4   9    5.50    3.02
  -1   4   8   -0.77    3.47
  -1   4   8    1.75    2.21
  -1   4   8   -0.39    2.33
  -1   4   7   16.20    3.55
   1  -4  -7    9.71    3.35
  -1   4   7   15.41    5.96
   1  -4  -6   16.92    5.14
   1  -4  -5   50.54    7.40
   1  -4  -4  112.68    9.96
   1  -4  -3   21.68    4.53
   1  -4  -2  910.74   23.30
   1  -4  -1  200.99   10.40
   1  -4   0    5.11    2.27
   1  -4   1   31.20    3.97
   1  -4   2    7.72    2.26
   1  -4   3  361.68   13.61
   1  -4   3  386.45   12.83
   1  -4   4  572.50   16.23
   1  -4   4  538.09   17.58
   1  -4   5   19.74    4.21
   1  -4   5   16.26    3.13
   1  -4   6  136.99   10.47
   1  -4   6  134.01    8.91
   1  -4   7  248.47   12.76
   1  -4   7  247.52   15.18
   1  -4   8  195.15   14.51
   1  -4   8  205.12   12.53
   1  -4   9  123.95   12.56
   1  -4  10   -5.49    3.88
   1  -4  11    4.69    3.59
   1  -4  11    1.06    1.80
   1  -4  11    2.29    2.43
   1  -4  12    6.50    2.65
   1  -4  12    5.93    3.41
   1  -4  13    3.05    2.11
   1  -4  13    4.41    2.60
   1  -4  14   23.55    4.22
   1  -4  14   15.37    3.97
   1  -4  15    6.80    2.46
   1  -4  15    7.85    2.74
   1  -4  16   -0.17    1.20
   1  -4  16    0.59    1.54
  -1   3  14    8.05    2.22
  -1   3  13    1.05    1.83
  -1   3  12   15.75    3.65
  -1   3  11   14.22    3.61
  -1   3  10    3.42    2.36
  -1   3   9   10.45    5.48
  -1   3   9   -0.53    1.95
  -1   3   8   15.24    5.80
  -1   3   8   13.73    5.37
  -1   3   8   20.23    4.00
  -1   3   7   10.04    4.15
   1  -3  -7    7.27    4.25
   1  -3  -6   40.50    6.61
   1  -3  -5   30.14    5.39
   1  -3  -4   63.42    6.82
   1  -3  -3  177.28   10.17
   1  -3  -2   18.90    3.38
   1  -3  -1  123.14    7.03
   1  -3   0   51.39    4.28
   1  -3   1  294.84    9.65
   1  -3   2  278.52    8.98
   1  -3   2  260.03    9.73
   1  -3   3  770.92   15.28
   1  -3   3  738.09   17.72
   1  -3   4  218.81    8.83
   1  -3   4  217.96   10.65
   1  -3   5   50.22    4.71
   1  -3   5   45.17    5.69
   1  -3   6  152.65    9.03
   1  -3   6  146.98   10.72
   1  -3   7   16.35    3.50
   1  -3   7   12.73    3.94
   1  -3   8   53.04    6.31
   1  -3   8   60.13    8.43
   1  -3   9   58.76    9.10
   1  -3  10   16.43    5.58
   1  -3  11   22.93    6.66
   1  -3  11   15.95    3.95
   1  -3  11   21.47    4.05
   1  -3  12    3.76    2.67
   1  -3  12    1.04    2.37
   1  -3  13   -2.22    2.54
   1  -3  13    1.16    2.34
   1  -3  14    6.52    2.55
   1  -3  14    5.88    2.80
   1  -3  15    1.55    2.47
   1  -3  15    0.16    1.57
   1  -3  16    5.86    1.96
   1  -3  16    3.34    1.80
  -1   2  15    2.45    1.36
  -1   2  14    0.56    1.65
  -1   2  13    2.31    2.31
  -1   2  12   -1.62    2.55
  -1   2  11    3.30    2.27
  -1   2  10    0.89    3.98
  -1   2  10   -0.83    2.02
  -1   2   9   12.12    4.75
  -1   2   9    9.52    2.84
  -1   2   9   20.60    6.20
  -1   2   8   94.48   10.80
  -1   2   8   78.14   10.74
  -1   2   7   20.71    5.84
   1  -2  -6   10.24    3.43
   1  -2  -5   -0.12    2.39
   1  -2  -4    5.33    1.11
   1  -2  -4    7.68    2.87
   1  -2  -3   61.75    5.51
   1  -2  -2  966.08   18.68
   1  -2  -1  266.30    8.58
   1  -2   0    2.02    0.94
   1  -2   1  461.71   10.21
   1  -2   1  466.00    9.29
   1  -2   2  593.52   10.79
   1  -2   2  579.39   12.91
   1  -2   2  587.11    9.91
   1  -2   3  974.89   19.28
   1  -2   3 1000.27   14.82
   1  -2   4 2104.53   21.03
   1  -2   4 2022.99   31.88
   1  -2   4 2056.96   24.96
   1  -2   5   67.50    6.82
   1  -2   5   68.27    5.30
   1  -2   5   62.97    3.74
   1  -2   5   64.59    4.06
   1  -2   6  339.85   13.07
   1  -2   6  339.22   16.49
   1  -2   6  349.51    9.64
   1  -2   7   71.28    8.58
   1  -2   7   86.08    7.51
   1  -2   8  170.66   14.27
   1  -2   8  175.23   11.52
   1  -2   9  106.33   12.26
   1  -2  10   81.14    7.44
   1  -2  10   90.11   12.12
   1  -2  11   39.84    5.53
   1  -2  11   33.95    5.26
   1  -2  11   32.64    7.64
   1  -2  12    0.86    2.07
   1  -2  12    5.05    2.76
   1  -2  13    3.64    2.71
   1  -2  14    3.67    1.84
   1  -2  14    1.27    2.02
   1  -2  15    2.50    2.11
   1  -2  15    2.62    1.99
   1  -2  16    1.55    1.35
   1  -2  16    2.12    1.29
  -1   1  15   -0.07    1.43
  -1   1  14   -0.28    1.68
  -1   1  13    7.88    2.80
  -1   1  12    2.76    2.56
  -1   1  11   12.56    3.32
  -1   1  10    1.98    3.51
  -1   1  10    0.87    1.86
  -1   1   9   32.10    7.00
  -1   1   9   38.94    7.86
  -1   1   8  126.32   12.68
  -1   1   8  119.04   11.58
  -1   1   7  129.64   11.21
  -1   1   7  127.14   11.74
  -1   1   6  103.41    9.46
   1  -1  -5  163.77   10.54
   1  -1  -4    3.99    2.24
   1  -1  -3   39.59    4.12
   1  -1  -3   45.55    2.52
   1  -1  -2   87.77    5.08
   1  -1  -2   98.27    3.70
   1  -1  -1 1017.75   13.80
   1  -1   0   46.62    2.23
   1  -1   0   48.37    2.73
   1  -1   1    5.15    1.13
   1  -1   1    5.01    1.13
   1  -1   2 1010.98   16.51
   1  -1   2 1015.89   11.89
   1  -1   2 1019.78   13.89
   1  -1   2 1029.89   10.07
   1  -1   3   26.65    2.04
   1  -1   3   26.36    3.55
   1  -1   3   27.28    2.41
   1  -1   3   28.21    2.80
   1  -1   4    5.80    1.53
   1  -1   4    6.38    2.22
   1  -1   4    8.06    1.96
   1  -1   5   64.09    5.28
   1  -1   5   60.75    6.62
   1  -1   5   69.06    5.20
   1  -1   6   20.80    4.75
   1  -1   6   16.75    3.17
   1  -1   6   17.09    3.16
   1  -1   7    1.28    1.71
   1  -1   7   -0.54    2.65
   1  -1   8   73.86    9.59
   1  -1   9   55.93    9.18
   1  -1  10  177.12   17.20
   1  -1  10  157.16   10.09
   1  -1  10  172.90   10.86
   1  -1  11   12.33    3.62
   1  -1  11   12.09    6.39
   1  -1  11   10.11    3.37
   1  -1  12    3.84    2.35
   1  -1  12    2.32    2.44
   1  -1  13   10.39    3.27
   1  -1  13    5.74    3.10
   1  -1  14    0.68    1.88
   1  -1  14    0.34    1.87
   1  -1  15    1.51    1.75
   1  -1  15    2.15    1.73
  -1   0  16    0.14    1.01
  -1   0  15   -1.16    1.70
  -1   0  14    0.24    1.80
  -1   0  13    5.51    2.77
  -1   0  12    5.42    3.00
  -1   0  11    0.07    4.18
  -1   0  11   -0.90    1.98
  -1   0  10   -0.54    2.14
  -1   0  10   -6.39    3.96
  -1   0  10    2.00    3.06
  -1   0   9   32.05    6.60
  -1   0   9   34.92    7.14
  -1   0   8   58.99    8.11
  -1   0   8   51.84    7.95
  -1   0   7   14.50    4.36
  -1   0   7    6.19    2.46
  -1   0   6   20.50    4.22
  -1   0   6   18.38    4.05
  -1   0   5    7.39    2.67
  -1   0   5    9.20    2.74
  -1   0   4   34.97    4.15
  -1   0   4   38.33    4.36
  -1   0   3   37.24    3.74
  -1   0   3   41.60    3.66
  -1   0   2  150.99    6.32
  -1   0   2  155.44    5.13
  -1   0   1 1353.33   15.09
   1   0  -1 1363.53   12.27
   1   0   0   38.63    2.48
  -1   0   0   36.93    1.90
   1   0   1  547.04   10.88
  -1   0  -1  543.48    6.03
  -1   0  -2   80.85    3.62
   1   0   2   78.77    5.01
  -1   0  -3    6.77    1.74
   1   0   3   12.26    2.91
   1   0   3    9.17    2.31
  -1   0  -4   77.59    5.54
   1   0   4   71.99    5.88
   1   0   4   73.25    6.83
   1   0   5  105.60    7.56
   1   0   5  101.01    8.87
   1   0   6   11.54    3.56
   1   0   6   14.26    3.19
   1   0   6   16.14    4.57
   1   0   7   10.48    3.01
   1   0   7   11.55    4.78
   1   0   8   26.05    6.44
   1   0   9   43.00    8.61
   1   0  10  102.95    8.80
   1   0  10   90.27   13.18
   1   0  10   99.09    8.22
   1   0  11   19.25    4.38
   1   0  11   13.42    3.82
   1   0  12    8.70    3.07
   1   0  12    8.03    2.85
   1   0  13   -1.86    2.05
   1   0  13    1.31    2.47
   1   0  14    2.02    2.14
   1   0  14   -3.74    2.26
   1   0  15    0.23    1.30
   1   0  15    2.45    1.46
  -1  -1  16    3.10    1.65
  -1  -1  15   -0.36    1.58
  -1  -1  14   -2.19    2.16
  -1  -1  13    5.01    2.78
  -1  -1  13    2.04    2.28
  -1  -1  12    4.03    2.57
  -1  -1  11    9.94    3.93
  -1  -1  11    6.10    2.68
  -1  -1  11    1.14    2.23
  -1  -1  10   -1.94    2.43
  -1  -1  10    0.69    1.84
  -1  -1   9   56.52    8.68
  -1  -1   9   67.36    9.03
  -1  -1   8   38.71    6.27
  -1  -1   8   29.63    5.62
  -1  -1   7    4.36    2.45
  -1  -1   7    3.11    2.96
  -1  -1   6   77.78    7.54
  -1  -1   6   79.59    7.45
  -1  -1   5  229.00   10.94
  -1  -1   5  218.81   11.22
  -1  -1   4  212.50    9.07
  -1  -1   4  207.05    9.87
  -1  -1   3  755.92   14.14
  -1  -1   3  760.62   16.66
   1   1  -2  468.96    7.51
  -1  -1   2  456.23   11.56
  -1  -1   2  462.94    8.58
  -1  -1   1   34.71    2.89
  -1  -1   0   39.81    2.93
  -1  -1  -1   53.92    3.20
  -1  -1  -2  295.04    8.49
  -1  -1  -3  157.21    7.41
  -1  -1  -4  227.97   10.27
  -1  -1  -5  376.76   15.10
   1   1   5  355.36   15.82
   1   1   5  370.79   17.97
   1   1   6  382.36   17.71
   1   1   6  352.03   19.10
   1   1   7   46.45    6.73
   1   1   7   41.24    7.31
   1   1   8   20.71    5.76
   1   1   9   12.74    3.23
   1   1   9    5.58    2.19
   1   1   9   14.70    5.69
   1   1  10   21.64    4.14
   1   1  10   19.53    7.00
   1   1  10   21.66    4.31
   1   1  11   20.19    4.51
   1   1  11   12.03    2.95
   1   1  12    4.91    2.61
   1   1  12    6.98    2.67
   1   1  13    6.84    2.69
   1   1  13    4.89    2.67
   1   1  14    1.06    1.65
   1   1  14    0.55    1.48
  -1  -2  16    4.34    1.94
  -1  -2  15    2.34    1.91
  -1  -2  14   -0.23    2.12
  -1  -2  13   11.81    3.64
  -1  -2  13    6.63    3.50
  -1  -2  12   15.60    4.10
  -1  -2  12   16.87    4.08
  -1  -2  11   17.45    3.91
  -1  -2  11   16.10    5.76
  -1  -2  10   11.74    4.21
  -1  -2  10   13.33    4.70
  -1  -2   9   42.90    7.27
  -1  -2   9   39.83    6.92
  -1  -2   8  155.41   12.18
  -1  -2   8  162.30   12.73
  -1  -2   7  108.05    9.33
  -1  -2   7  117.18   10.07
  -1  -2   6  513.44   19.05
  -1  -2   6  524.96   18.12
  -1  -2   5  456.69   14.90
  -1  -2   5  447.07   16.35
  -1  -2   4 1201.27   21.23
  -1  -2   4 1196.25   24.61
  -1  -2   3  475.15   11.90
  -1  -2   3  497.83   14.67
  -1  -2   2   61.54    4.89
  -1  -2   1   10.01    2.19
  -1  -2   0  632.85   13.52
  -1  -2  -1  247.34    8.82
  -1  -2  -2   80.54    5.44
  -1  -2  -3  101.15    6.90
  -1  -2  -4   62.38    6.15
  -1  -2  -5  207.67   12.21
   1   2   6  243.90   15.86
  -1  -2  -6  251.43   14.78
   1   2   6  222.94   16.59
   1   2   7    1.89    3.25
   1   2   7   -1.43    3.33
   1   2   8   92.78    7.46
   1   2   8  100.37    7.92
   1   2   8   99.96   12.89
   1   2   9    6.55    3.17
   1   2   9    9.69    2.96
   1   2   9    5.98    4.94
   1   2  10    5.45    2.60
   1   2  10    6.94    2.84
   1   2  11   26.65    4.68
   1   2  11   24.11    4.45
   1   2  12    6.39    2.56
   1   2  12    6.30    2.56
   1   2  13    5.65    2.18
   1   2  14   -0.44    1.35
   1   2  14    0.83    1.13
  -1  -3  17    1.50    1.25
  -1  -3  16    1.89    1.62
  -1  -3  15   -2.43    2.01
  -1  -3  14   -2.48    2.23
  -1  -3  14   -2.59    2.26
  -1  -3  13    3.88    2.14
  -1  -3  13    4.62    2.99
  -1  -3  12    9.53    3.04
  -1  -3  12    5.51    2.46
  -1  -3  11   36.44    7.60
  -1  -3  11   32.36    5.16
  -1  -3  11   32.99    4.92
  -1  -3  10    9.24    3.74
  -1  -3  10    6.11    3.54
  -1  -3   9    9.51    3.91
  -1  -3   9   13.73    4.79
  -1  -3   8  210.33   13.94
  -1  -3   8  228.63   15.27
  -1  -3   7  220.61   12.97
  -1  -3   7  233.60   14.27
  -1  -3   6  602.17   21.20
  -1  -3   6  600.53   19.36
  -1  -3   5  141.60    9.74
  -1  -3   5  144.37    8.73
  -1  -3   4   72.53    6.64
  -1  -3   4   72.12    5.76
  -1  -3   3    7.22    2.58
  -1  -3   2  134.52    8.04
  -1  -3   1    5.18    1.99
  -1  -3   1    7.03    2.08
  -1  -3   0  234.61   10.00
  -1  -3  -1  219.75    9.93
  -1  -3  -2  912.05   21.29
  -1  -3  -3   17.83    3.61
  -1  -3  -4    3.49    2.32
  -1  -3  -5  104.72    9.65
  -1  -3  -6   44.57    6.92
   1   3   6   40.41    7.75
   1   3   6   37.68    7.26
   1   3   7    3.93    3.26
   1   3   7    2.00    1.96
   1   3   7   -0.77    2.79
   1   3   7    4.55    2.33
   1   3   8   31.58    4.76
   1   3   8   31.32    8.24
   1   3   8   22.78    4.19
   1   3   9    7.67    3.34
   1   3   9    4.13    2.55
   1   3  10   -0.05    2.35
   1   3  10    3.34    2.75
   1   3  11    7.63    3.34
   1   3  11    3.29    2.39
   1   3  12    2.24    1.82
   1   3  13    0.62    1.33
  -1  -4  17    1.56    1.22
  -1  -4  17    2.98    1.53
  -1  -4  16   -0.65    1.53
  -1  -4  15    4.93    2.77
  -1  -4  14   -0.94    2.41
  -1  -4  14    0.97    2.09
  -1  -4  13    0.87    2.41
  -1  -4  13    0.35    2.18
  -1  -4  12    5.91    2.64
  -1  -4  12   -1.34    2.38
  -1  -4  11   16.24    3.66
  -1  -4  11   10.95    3.49
  -1  -4  11   16.23    3.58
  -1  -4  10   84.76   10.43
  -1  -4  10   83.78   10.14
  -1  -4   9    7.64    3.40
  -1  -4   9    9.79    4.10
  -1  -4   8  267.55   16.77
  -1  -4   8  287.91   16.30
  -1  -4   7  236.91   14.74
  -1  -4   7  248.41   14.10
  -1  -4   6  327.30   14.81
  -1  -4   6  324.57   16.26
  -1  -4   5  830.78   24.41
  -1  -4   5  780.36   21.29
  -1  -4   4  383.70   15.94
  -1  -4   3   18.42    3.74
  -1  -4   2   98.56    7.83
  -1  -4   1    9.24    2.67
  -1  -4   0  141.31    9.11
  -1  -4  -1  284.35   13.07
  -1  -4  -2  525.32   18.59
  -1  -4  -3    9.71    3.46
  -1  -4  -4    3.53    2.51
  -1  -4  -5   19.15    4.83
   1   4   6    6.24    2.68
   1   4   6    4.82    4.55
   1   4   6    5.44    2.27
   1   4   7   18.65    5.97
   1   4   7   12.50    3.46
   1   4   7   24.37    7.31
   1   4   7   15.16    3.65
   1   4   8    2.68    2.33
   1   4   8    1.34    2.09
   1   4   9    0.08    2.26
   1   4   9   -0.38    2.03
   1   4  10    1.42    2.01
   1   4  10    0.37    2.00
   1   4  11    1.70    1.98
   1   4  12    2.66    1.74
  -1  -5  17    6.31    2.04
  -1  -5  17    6.98    1.78
  -1  -5  16    1.85    1.85
  -1  -5  15    5.21    2.87
  -1  -5  14   -0.91    2.35
  -1  -5  14    0.23    2.11
  -1  -5  13    4.59    2.73
  -1  -5  13   -0.75    2.26
  -1  -5  12   16.08    4.18
  -1  -5  12   23.90    4.62
  -1  -5  11    2.58    1.87
  -1  -5  11    1.52    2.25
  -1  -5  11    5.88    4.30
  -1  -5  10   28.22    6.65
  -1  -5  10   39.10    7.29
  -1  -5   9   24.60    5.96
  -1  -5   9   31.47    6.12
  -1  -5   8   23.77    5.49
  -1  -5   8   23.18    5.10
  -1  -5   7   47.38    6.61
  -1  -5   7   45.98    7.04
  -1  -5   6   63.25    8.03
  -1  -5   5   80.23    8.41
  -1  -5   4  467.91   19.22
  -1  -5   3  216.98   12.96
  -1  -5   3  207.21   12.48
  -1  -5   2  133.32    9.88
  -1  -5   1  417.50   17.22
  -1  -5   0    9.22    3.10
  -1  -5  -1    9.64    2.97
  -1  -5  -2   47.17    6.43
  -1  -5  -3   26.75    5.37
  -1  -5  -4   10.16    3.96
   1   5   5   10.63    3.22
   1   5   5    4.67    1.82
   1   5   6   12.27    5.44
   1   5   6    8.73    2.67
   1   5   6    5.83    3.67
   1   5   6    1.99    2.51
   1   5   7   27.05    4.54
   1   5   7   34.09    5.28
   1   5   8   24.84    4.43
   1   5   8   24.39    4.63
   1   5   9    4.19    2.32
   1   5   9   -0.90    2.07
   1   5  10    1.07    1.87
   1   5  11    0.73    1.80
   1   5  12    0.63    1.01
  -1  -6  17    5.40    1.95
  -1  -6  16    8.56    2.89
  -1  -6  16    4.61    2.22
  -1  -6  15    7.73    2.69
  -1  -6  14    8.63    2.96
  -1  -6  13   -0.07    1.96
  -1  -6  12   92.54    8.38
  -1  -6  11   79.41    7.58
  -1  -6  11   76.19    7.50
  -1  -6  11   82.37   11.17
  -1  -6  10   54.43    8.84
  -1  -6  10   57.71    6.38
  -1  -6  10   64.40    9.27
  -1  -6   9   35.96    7.31
  -1  -6   8    0.23    2.52
  -1  -6   7   17.85    5.02
  -1  -6   6   19.18    4.90
  -1  -6   5   11.41    3.82
  -1  -6   4  105.26    9.93
  -1  -6   4  106.22   10.10
  -1  -6   3  271.71   15.63
  -1  -6   2  213.79   13.70
  -1  -6   1  101.76    9.43
  -1  -6   0   25.26    5.25
  -1  -6  -1   20.90    4.65
  -1  -6  -2   17.26    4.60
  -1  -6  -3   37.98    6.83
   1   6   4    1.17    1.87
  -1  -6  -4  -11.02    4.36
   1   6   5   -1.81    3.90
   1   6   5    3.98    2.13
   1   6   5    4.26    2.82
   1   6   6    4.34    2.44
   1   6   6    1.89    2.16
   1   6   7    7.92    2.45
   1   6   7    9.95    2.97
   1   6   8    6.37    2.68
   1   6   8    6.99    2.63
   1   6   9    4.22    2.31
   1   6  10    0.95    1.66
   1   6  11    2.75    1.40
  -1  -7  17   -0.19    1.61
  -1  -7  16   12.96    3.32
  -1  -7  15   14.99    3.94
  -1  -7  15    8.22    2.86
  -1  -7  14    6.67    3.06
  -1  -7  13    5.54    2.64
  -1  -7  12    5.01    2.88
  -1  -7  11   -4.49    3.11
  -1  -7  11   -1.93    2.65
  -1  -7  10    7.93    3.11
  -1  -7  10    0.81    3.56
  -1  -7   9   12.79    3.29
  -1  -7   9   22.83    6.21
  -1  -7   8   14.16    4.57
  -1  -7   7    2.35    3.05
  -1  -7   6   26.63    5.96
  -1  -7   5  149.71   13.14
  -1  -7   4  125.78   11.71
  -1  -7   3   73.01    8.94
  -1  -7   2   26.78    5.32
  -1  -7   1   18.12    5.22
  -1  -7   0    6.39    3.20
  -1  -7  -1   85.52   10.16
   1   7   2    9.63    2.95
  -1  -7  -2   17.20    5.60
  -1  -7  -3    3.42    2.92
   1   7   3   -0.08    2.18
   1   7   4    8.26    3.17
   1   7   4   10.96    6.06
   1   7   5    3.04    2.39
   1   7   5    2.86    2.51
   1   7   6    1.56    2.34
   1   7   6   -1.08    2.40
   1   7   7   14.21    3.15
   1   7   7    9.97    3.19
   1   7   8    1.76    2.36
   1   7   9    0.52    1.56
   1   7  10    1.63    1.11
  -1  -8  17   -1.59    1.67
  -1  -8  16    8.85    2.99
  -1  -8  15   17.50    3.93
  -1  -8  14    5.43    3.27
  -1  -8  13   -0.97    2.33
  -1  -8  12   -1.15    2.94
  -1  -8  11   -1.23    3.53
  -1  -8  10   10.26    3.51
  -1  -8  10    7.19    4.31
  -1  -8   9    3.86    4.35
  -1  -8   9    0.45    2.82
  -1  -8   8    5.07    3.47
  -1  -8   8   14.71    3.97
  -1  -8   8    6.12    4.27
  -1  -8   7    8.99    4.15
  -1  -8   6    3.33    3.51
  -1  -8   5   79.04   10.42
  -1  -8   4  128.97   12.95
  -1  -8   3  224.72   16.84
  -1  -8   2   94.16   11.10
  -1  -8   1    5.41    2.85
   1   8  -1   14.88    3.43
   1   8   0    6.29    2.63
  -1  -8   0    3.58    3.52
   1   8   1   14.90    3.70
  -1  -8  -1    9.05    4.66
  -1  -8  -2   13.75    4.92
   1   8   2    4.66    2.58
   1   8   3    5.74    2.92
   1   8   4    1.87    1.95
   1   8   4    1.26    2.08
   1   8   5    4.89    2.64
   1   8   5    3.71    2.42
   1   8   6    0.94    1.89
   1   8   6    5.79    2.74
   1   8   7    1.51    1.69
   1   8   7    3.15    1.82
   1   8   8    3.51    2.02
   1   8   9    2.66    1.17
  -1  -9  17    1.35    1.38
  -1  -9  16    5.00    2.42
  -1  -9  15    7.19    2.50
  -1  -9  14    7.77    3.05
  -1  -9  13    4.08    2.80
  -1  -9  12   -4.84    3.27
  -1  -9  11    1.63    2.47
  -1  -9  10    5.97    3.76
  -1  -9   9  -13.01    5.53
  -1  -9   9   11.84    3.67
  -1  -9   8   14.99    3.54
  -1  -9   8   15.12    5.90
  -1  -9   7   11.30    4.91
  -1  -9   7   26.78    4.77
  -1  -9   6    0.74    1.93
  -1  -9   6    3.55    2.85
  -1  -9   5   -1.84    2.32
  -1  -9   5    5.47    3.89
  -1  -9   4    5.08    2.99
  -1  -9   4    4.46    3.34
  -1  -9   3    7.82    3.12
   1   9  -3    9.46    3.34
  -1  -9   3    5.57    3.71
   1   9  -2   26.55    4.37
  -1  -9   2   19.75    6.24
  -1  -9   1   22.20    5.66
   1   9  -1   28.62    4.83
  -1  -9   0   -0.09    2.23
   1   9   0    1.34    2.15
   1   9   1    4.99    2.37
   1   9   2    3.94    2.47
   1   9   3   55.77    6.52
   1   9   3   49.86    5.65
   1   9   4    4.08    1.87
   1   9   4    5.45    2.70
   1   9   5    1.80    1.93
   1   9   5    3.82    2.48
   1   9   6   -1.27    1.42
   1   9   6    1.32    1.76
   1   9   7    0.34    1.32
  -1 -10  16    1.54    1.62
  -1 -10  15    3.07    2.01
  -1 -10  14    5.19    2.70
  -1 -10  13   -1.46    2.14
  -1 -10  12   -0.83    2.67
  -1 -10  11   -2.31    2.31
  -1 -10  10    1.87    3.08
  -1 -10   9   26.64    5.45
  -1 -10   8    5.61    2.84
  -1 -10   8    4.54    3.19
  -1 -10   7    8.49    3.68
  -1 -10   6    4.48    2.29
  -1 -10   5    8.80    3.66
   1  10  -5    8.91    2.87
  -1 -10   4    0.19    2.45
   1  10  -4    3.37    2.95
  -1 -10   3    4.12    2.46
   1  10  -3    0.72    1.95
   1  10  -2    1.03    2.00
   1  10  -1   13.91    3.51
   1  10   0    1.52    2.28
   1  10   1    1.19    2.08
   1  10   2    0.98    2.26
   1  10   2   -0.42    2.11
   1  10   3    4.82    2.64
   1  10   3    5.26    2.29
   1  10   4    1.54    1.92
   1  10   4    0.13    1.57
   1  10   5    0.97    1.44
   1  10   6   -0.68    1.33
  -1 -11  16    0.04    1.15
  -1 -11  15    5.56    2.14
  -1 -11  14   -0.36    2.06
  -1 -11  14    4.15    2.17
  -1 -11  13    2.94    2.64
  -1 -11  13    2.74    2.52
  -1 -11  12    6.82    2.96
  -1 -11  12    5.70    2.72
  -1 -11  11    5.71    3.12
  -1 -11  11    4.98    3.39
  -1 -11  10   -2.15    2.37
  -1 -11   9    5.33    3.04
  -1 -11   8    2.89    2.90
  -1 -11   7   20.75    4.53
  -1 -11   6    3.76    2.46
   1  11  -6    3.81    2.42
  -1 -11   5   12.97    3.63
   1  11  -5   10.41    3.49
  -1 -11   4   20.58    4.06
   1  11  -4   18.65    4.18
   1  11  -3   22.25    4.51
   1  11  -2    6.83    2.78
   1  11  -1   27.65    4.71
   1  11   0    2.19    2.26
   1  11   1    3.16    2.22
   1  11   1    2.76    2.50
   1  11   2    2.28    2.11
   1  11   3    2.14    1.84
   1  11   4    1.83    1.55
  -1 -12  15    1.46    1.11
  -1 -12  14   -1.12    1.46
  -1 -12  13    1.94    1.97
  -1 -12  12    2.27    2.30
  -1 -12  11   -1.66    2.01
  -1 -12  10   -0.69    2.42
  -1 -12   9    2.09    2.32
   1  12  -9    1.90    2.09
   1  12  -8    4.70    2.54
  -1 -12   8    8.30    3.24
  -1 -12   7    7.68    2.84
   1  12  -7    7.01    2.87
   1  12  -6    1.65    2.09
  -1 -12   6   -2.47    2.39
   1  12  -5    0.79    2.07
  -1 -12   5    1.54    2.20
   1  12  -4    5.03    2.55
   1  12  -3    6.21    2.29
   1  12  -2   11.09    3.27
   1  12  -1   17.80    3.47
   1  12   0    0.53    1.67
   1  12   1    2.06    1.84
   1  12   2   -1.98    1.48
   1  12   3    1.49    1.05
  -1 -13  13    1.85    1.50
   1  13 -13    2.63    1.34
  -1 -13  12    1.42    1.81
   1  13 -12    2.60    1.47
  -1 -13  11   -1.08    1.53
   1  13 -11    0.14    1.40
   1  13 -10    2.50    1.95
  -1 -13  10    0.60    1.82
  -1 -13   9   -2.31    2.33
   1  13  -9   -0.05    1.58
  -1 -13   8    4.51    1.96
   1  13  -8    6.78    2.75
   1  13  -7    4.10    2.24
  -1 -13   7   11.56    2.85
   1  13  -6    2.65    2.28
   1  13  -5    4.76    2.27
   1  13  -4    1.41    2.10
   1  13  -3    0.39    1.53
   1  13  -2   -0.43    1.45
   1  13  -1   -0.44    1.58
   1  13   0    1.38    1.47
   1  14 -10    0.94    1.03
   1  14  -9   -1.74    1.51
   1  14  -8   -1.36    1.42
   1  14  -7    1.40    1.39
   1  14  -6    2.60    1.55
   1  14  -5    6.37    2.04
   1  14  -4   -0.84    1.23
   1  14  -3    0.41    1.01
   2 -15   2    0.13    0.94
   2 -15   3    0.85    1.31
   2 -15   4    0.22    1.38
   2 -15   5    0.94    1.48
   2 -15   6    2.99    1.91
   2 -15   7    3.43    2.18
   2 -15   8    1.38    1.91
   2 -15   9    1.87    2.03
   2 -15  10    3.23    1.85
   2 -15  11    1.87    1.46
   2 -15  12    1.53    1.22
  -2  14   0    1.25    1.34
   2 -14   0    3.48    1.56
   2 -14   1    9.84    2.64
  -2  14  -1   13.15    2.46
  -2  14  -2    7.87    2.13
   2 -14   2    1.10    2.04
  -2  14  -3    3.61    2.08
   2 -14   3    1.04    1.91
  -2  14  -4    3.05    2.09
   2 -14   4    0.37    1.98
   2 -14   5    3.54    2.65
  -2  14  -5    5.19    2.50
  -2  14  -6    1.64    1.68
   2 -14   6    4.15    2.64
   2 -14   7    5.44    2.85
   2 -14   8    8.28    2.95
   2 -14   9   -0.52    1.79
   2 -14  10   -0.99    1.97
   2 -14  11   -0.01    1.63
   2 -14  12    4.73    2.07
   2 -14  13    1.13    1.52
   2 -14  14    1.94    1.21
  -2  13   3    5.22    1.49
   2 -13  -2    0.24    1.25
  -2  13   2    1.36    1.39
   2 -13  -1    3.11    2.09
  -2  13   1    2.21    1.58
  -2  13   0    6.95    2.29
   2 -13   0    4.82    2.73
   2 -13   1    4.23    2.64
  -2  13  -1    3.96    2.36
   2 -13   2    6.49    2.90
  -2  13  -2   11.18    3.30
  -2  13  -3    2.36    2.24
   2 -13   3    2.84    2.29
   2 -13   4    0.30    2.58
  -2  13  -4    0.77    1.96
   2 -13   5    4.27    3.09
  -2  13  -5    1.37    2.11
   2 -13   6    1.33    2.11
  -2  13  -6    3.95    2.63
   2 -13   7    2.76    2.21
  -2  13  -7    3.31    2.38
   2 -13   8   11.56    3.57
  -2  13  -8   11.63    3.18
   2 -13   9    0.25    2.50
   2 -13  10   -2.17    2.30
   2 -13  11    4.12    2.53
   2 -13  12    2.39    2.12
   2 -13  13    3.26    2.03
   2 -13  14   -0.60    1.53
   2 -13  15   -1.97    1.09
  -2  12   5    2.43    1.36
  -2  12   4    1.57    1.52
  -2  12   3   -0.52    1.69
   2 -12  -3   -0.64    1.56
  -2  12   2   -0.49    1.72
   2 -12  -2   -2.85    2.39
  -2  12   1    2.89    2.29
   2 -12  -1    1.03    2.66
  -2  12   0    3.58    2.22
  -2  12  -1   32.00    4.82
   2 -12   1   33.15    5.21
  -2  12  -2    1.86    1.91
   2 -12   2    0.46    2.82
  -2  12  -3    6.38    2.58
   2 -12   3    7.78    3.03
   2 -12   4   11.41    3.79
   2 -12   4   13.06    3.77
  -2  12  -4   18.56    3.75
   2 -12   5   14.75    4.02
  -2  12  -5   16.31    3.82
  -2  12  -6    4.13    2.79
   2 -12   6    4.12    2.60
  -2  12  -7   -2.51    2.37
   2 -12   7    0.91    2.03
   2 -12   8    4.71    2.86
  -2  12  -8    2.76    2.08
   2 -12   9    5.96    2.96
   2 -12  10    9.89    3.44
   2 -12  11    4.79    2.85
   2 -12  12    1.64    2.17
   2 -12  13    0.31    2.25
   2 -12  14    2.21    1.96
   2 -12  15   -0.09    1.44
   2 -11  -6   -0.95    1.18
  -2  11   6    0.61    1.58
  -2  11   5    1.93    1.57
   2 -11  -4    8.32    2.35
  -2  11   4   10.63    2.81
  -2  11   3   11.39    3.13
   2 -11  -3    7.25    2.79
   2 -11  -2    5.79    2.89
  -2  11   2    5.03    2.57
  -2  11   1    1.32    2.13
   2 -11  -1   -1.18    2.12
   2 -11   0   32.33    5.28
  -2  11   0   36.48    5.21
   2 -11   1   10.93    3.92
  -2  11  -1    8.82    2.81
  -2  11  -2   47.43    5.91
   2 -11   2   40.90    6.09
   2 -11   3   75.68   11.41
   2 -11   3   78.47    8.03
  -2  11  -3   82.41    7.45
  -2  11  -4    3.96    2.28
   2 -11   4    7.42    4.40
   2 -11   4    4.13    2.30
  -2  11  -5    3.15    2.20
   2 -11   5    5.33    4.44
   2 -11   5   -0.10    2.56
   2 -11   6    8.11    4.57
  -2  11  -6    9.45    2.86
   2 -11   6    2.62    2.81
   2 -11   7    5.10    3.28
   2 -11   8    0.52    2.49
   2 -11   9    1.55    2.21
   2 -11  10    2.82    2.71
   2 -11  11   -0.57    2.88
   2 -11  12    4.34    2.58
   2 -11  13    0.12    2.54
   2 -11  14    4.63    2.40
   2 -11  15    3.47    1.90
   2 -11  16    0.22    1.36
  -2  10   8    0.81    0.99
   2 -10  -7    2.85    1.48
  -2  10   7    2.36    1.86
  -2  10   6    0.70    1.62
   2 -10  -5    3.55    2.30
  -2  10   5    2.79    2.24
  -2  10   4    2.06    2.15
   2 -10  -4    3.52    2.43
   2 -10  -3   13.69    4.00
  -2  10   3   16.26    3.84
  -2  10   2    5.19    2.69
   2 -10  -2    4.68    2.89
   2 -10  -1   13.25    4.03
  -2  10   1   10.64    3.23
   2 -10   0    2.00    3.67
  -2  10   0   -2.64    2.63
   2 -10   0    1.17    2.67
  -2  10  -1    7.15    2.93
   2 -10   1    2.46    2.11
   2 -10   1   10.15    5.46
  -2  10  -2   90.62    7.66
   2 -10   2   82.28    7.88
   2 -10   2   84.41   11.26
   2 -10   3   47.01    8.35
  -2  10  -3   66.45    6.36
   2 -10   3   59.54    6.64
  -2  10  -4   69.90    6.46
   2 -10   4   66.53    9.92
   2 -10   4   63.13    6.63
   2 -10   5    0.59    2.61
   2 -10   5    2.50    3.49
   2 -10   6    0.31    2.24
   2 -10   6   -6.02    4.12
   2 -10   7   20.97    6.28
   2 -10   7   15.44    3.81
   2 -10   8   -1.22    3.08
   2 -10   8    4.52    3.33
   2 -10   9    8.28    4.26
   2 -10   9    5.30    2.81
   2 -10  10    1.60    2.10
   2 -10  11    3.99    2.83
   2 -10  12    0.27    3.22
   2 -10  12    0.93    2.09
   2 -10  13    3.00    2.69
   2 -10  13    3.54    2.72
   2 -10  14    2.86    2.31
   2 -10  14    5.04    2.54
   2 -10  15    3.16    2.33
   2 -10  15    0.09    1.62
   2 -10  16   -0.97    1.39
   2 -10  16   -1.35    1.64
  -2   9   9    2.19    1.49
  -2   9   8    5.14    1.82
   2  -9  -7   -0.58    1.84
  -2   9   7    2.00    1.81
  -2   9   6   -3.05    2.37
  -2   9   5    3.32    2.32
   2  -9  -5   -3.52    2.63
   2  -9  -4   22.81    4.63
  -2   9   4   20.90    4.17
   2  -9  -3    5.33    3.36
  -2   9   3    3.09    1.90
  -2   9   2   15.71    3.84
   2  -9  -2    9.52    3.26
   2  -9  -2   19.00    6.47
  -2   9   1   12.60    3.44
   2  -9  -1   16.07    5.38
   2  -9  -1   15.72    4.07
   2  -9   0   30.87    4.57
  -2   9   0   34.53    4.71
   2  -9   0   34.89    7.20
   2  -9   1   22.04    5.31
   2  -9   2   40.54    7.54
   2  -9   3   40.71    7.35
   2  -9   4   30.16    6.55
   2  -9   5    9.46    4.45
   2  -9   6   -0.76    2.67
   2  -9   7    2.13    2.47
   2  -9   7    1.23    2.22
   2  -9   8    1.95    2.70
   2  -9   8    9.93    3.54
   2  -9   9    1.75    2.16
   2  -9   9   -0.77    2.94
   2  -9  10    3.93    2.81
   2  -9  10    5.46    3.23
   2  -9  11   -0.98    2.81
   2  -9  12    7.76    3.97
   2  -9  13    3.29    2.89
   2  -9  14    2.25    2.38
   2  -9  14    2.91    2.37
   2  -9  15    0.96    1.93
   2  -9  15   -0.77    2.16
   2  -9  16    3.19    1.73
   2  -9  16    3.78    1.71
  -2   8  10   -0.32    1.35
  -2   8   9    3.33    2.01
   2  -8  -8    5.58    2.39
  -2   8   8    7.58    3.01
  -2   8   7   13.74    3.60
  -2   8   6    3.21    2.64
   2  -8  -6    3.20    2.04
  -2   8   5   37.62    5.38
   2  -8  -5   53.82    6.78
   2  -8  -4    5.43    3.45
  -2   8   4    1.00    2.00
   2  -8  -4    2.31    2.74
   2  -8  -3   -1.77    3.00
  -2   8   3   -0.03    1.85
   2  -8  -3   -2.10    1.84
   2  -8  -2    7.89    2.68
   2  -8  -2    1.28    2.72
   2  -8  -1   24.80    6.02
   2  -8   0    1.49    2.96
   2  -8   1   29.29    6.07
   2  -8   2   13.48    3.92
   2  -8   3  106.83   10.61
   2  -8   4   75.74    9.06
   2  -8   5    1.10    2.51
   2  -8   6    2.74    3.41
   2  -8   7    2.19    3.36
   2  -8   8    0.40    2.62
   2  -8   9   19.27    3.88
   2  -8   9   17.26    5.10
   2  -8   9   16.43    3.87
   2  -8  10    4.36    3.02
   2  -8  10    3.01    2.53
   2  -8  11    6.63    2.85
   2  -8  11    3.40    2.85
   2  -8  11    2.42    2.77
   2  -8  12   40.04    5.95
   2  -8  12   39.83    5.20
   2  -8  12   33.57    5.48
   2  -8  13   -0.44    1.83
   2  -8  13    3.52    2.70
   2  -8  13    3.58    2.54
   2  -8  14    1.62    2.44
   2  -8  15   -0.75    1.93
   2  -8  16    2.76    1.92
   2  -8  16    5.60    2.47
   2  -8  17    0.85    1.20
  -2   7  11   -0.51    1.41
  -2   7  10    0.59    1.60
  -2   7   9    4.02    2.55
   2  -7  -8   23.78    4.19
  -2   7   8   28.95    4.79
  -2   7   7   21.82    4.45
   2  -7  -6   20.25    4.35
  -2   7   6   13.50    3.36
   2  -7  -5   36.77    5.61
   2  -7  -5   26.67    7.01
  -2   7   5   36.97    5.22
   2  -7  -4   17.12    4.20
   2  -7  -4   22.81    6.23
  -2   7   4   18.15    3.65
   2  -7  -3    7.83    4.12
   2  -7  -2   42.74    6.88
   2  -7  -1   26.14    5.40
   2  -7   0    4.58    2.58
   2  -7   1    2.97    2.76
   2  -7   2    6.14    2.96
   2  -7   3  239.02   14.24
   2  -7   4    5.76    3.13
   2  -7   5    9.91    3.21
   2  -7   6    8.12    3.39
   2  -7   7   46.45    7.65
   2  -7   7   39.98    6.56
   2  -7   8   -0.90    2.73
   2  -7   9    7.55    4.05
   2  -7  10    7.10    4.46
   2  -7  10    2.62    2.39
   2  -7  11   42.85    5.48
   2  -7  11   41.26    8.84
   2  -7  11   49.89    6.54
   2  -7  12   12.32    3.32
   2  -7  12   17.05    4.11
   2  -7  13    1.99    2.41
   2  -7  13    3.21    2.78
   2  -7  13   -0.60    1.82
   2  -7  14    1.41    2.28
   2  -7  14   -0.38    2.30
   2  -7  14    0.53    2.02
   2  -7  15   -0.13    1.97
   2  -7  15    1.60    2.35
   2  -7  16    3.39    1.55
   2  -7  17    2.44    1.58
  -2   6  12    1.55    1.29
  -2   6  11    0.89    1.76
  -2   6  10   -1.83    1.85
  -2   6   9   31.27    5.05
   2  -6  -8    6.58    2.53
  -2   6   8    5.44    2.55
  -2   6   7   12.19    5.28
  -2   6   7    8.67    3.22
   2  -6  -6    0.40    2.39
   2  -6  -6    3.79    3.41
  -2   6   6    3.25    1.92
   2  -6  -5    2.28    3.26
   2  -6  -4    0.86    2.85
   2  -6  -3   12.23    4.01
   2  -6  -2   82.64    8.79
   2  -6  -1  172.11   11.97
   2  -6   0   45.09    5.96
   2  -6   1   14.28    3.53
   2  -6   2   18.22    4.01
   2  -6   3   62.24    6.62
   2  -6   4  411.32   16.85
   2  -6   5  335.12   17.09
   2  -6   5  350.05   15.88
   2  -6   6   93.38    9.72
   2  -6   7   33.32    6.49
   2  -6   7   40.78    5.54
   2  -6   8   30.26    6.46
   2  -6   9   27.54    6.28
   2  -6  10    6.90    5.09
   2  -6  10    2.90    2.43
   2  -6  11   31.91    4.48
   2  -6  11   28.92    4.97
   2  -6  11   24.26    7.10
   2  -6  12    2.25    2.84
   2  -6  12   11.45    3.00
   2  -6  13    0.99    1.72
   2  -6  13   -1.40    2.82
   2  -6  14    3.92    2.27
   2  -6  14   -3.17    2.23
   2  -6  15    1.05    1.58
   2  -6  15   -0.06    2.08
   2  -6  15   -1.33    2.26
   2  -6  17    2.96    1.49
  -2   5  13    1.80    1.47
  -2   5  12    0.66    1.60
  -2   5  11    2.51    2.32
  -2   5  10    2.49    1.94
  -2   5   9    2.05    2.17
   2  -5  -8   95.15    8.10
  -2   5   8   78.33    7.52
  -2   5   8   88.75   12.79
   2  -5  -7   34.58    7.93
   2  -5  -7   32.21    5.00
  -2   5   7   31.52    4.57
   2  -5  -6   55.36    8.95
   2  -5  -5    0.02    2.81
   2  -5  -4    5.44    3.40
   2  -5  -3  133.70   10.86
   2  -5  -2    8.32    3.20
   2  -5  -1  268.71   13.21
   2  -5   0   14.55    3.35
   2  -5   1   13.04    3.10
   2  -5   2    8.12    2.63
   2  -5   3   21.15    3.72
   2  -5   4   28.27    4.76
   2  -5   4   26.24    4.10
   2  -5   5   37.88    5.73
   2  -5   5   42.28    4.73
   2  -5   6  132.86   11.03
   2  -5   6  133.90    8.51
   2  -5   7    5.60    3.14
   2  -5   7    4.18    1.93
   2  -5   8  138.60   12.88
   2  -5   9   19.54    5.43
   2  -5  10    1.05    2.19
   2  -5  10    1.65    3.79
   2  -5  10    3.51    2.40
   2  -5  11    5.31    2.89
   2  -5  11   11.37    3.40
   2  -5  11    4.69    3.08
   2  -5  12    6.92    3.30
   2  -5  12   -0.48    2.09
   2  -5  13    3.35    1.97
   2  -5  13    0.09    2.35
   2  -5  14    3.68    2.60
   2  -5  14    0.94    1.77
   2  -5  15   -0.89    1.52
   2  -5  15    1.02    2.09
   2  -5  16    1.16    1.76
   2  -5  17   -1.26    1.14
  -2   4  14    2.42    1.30
  -2   4  13   10.00    2.91
  -2   4  12    1.76    1.84
  -2   4  11    1.88    1.87
  -2   4  10    5.90    2.84
  -2   4   9   17.25    3.89
  -2   4   9    3.07    3.78
  -2   4   9    9.62    5.31
  -2   4   8    3.48    3.92
   2  -4  -8    5.54    2.02
  -2   4   8   -0.89    4.00
  -2   4   8    5.04    2.37
   2  -4  -7    8.59    4.46
  -2   4   7    5.26    3.99
   2  -4  -6   20.28    5.74
   2  -4  -5   60.30    7.92
   2  -4  -4    4.27    2.33
   2  -4  -4    3.02    1.85
   2  -4  -3    5.18    2.33
   2  -4  -2    2.36    2.16
   2  -4  -1    9.84    2.69
   2  -4   0  136.43    7.85
   2  -4   1   16.79    2.87
   2  -4   2   15.71    2.80
   2  -4   3   23.25    3.26
   2  -4   3   26.35    4.00
   2  -4   4  153.30    7.31
   2  -4   4  160.40   10.16
   2  -4   4  168.52    8.44
   2  -4   5  118.90    6.91
   2  -4   5  106.06    6.36
   2  -4   5  102.48    8.87
   2  -4   6   92.96    6.39
   2  -4   6   97.00    9.15
   2  -4   6   99.62    6.14
   2  -4   7   27.04    5.77
   2  -4   7   21.42    3.40
   2  -4   8  222.84   16.07
   2  -4   9    9.13    4.29
   2  -4  10    5.60    2.50
   2  -4  10   -2.02    3.81
   2  -4  11    8.96    3.14
   2  -4  11    6.13    4.38
   2  -4  11    0.74    1.66
   2  -4  12   23.45    4.77
   2  -4  12   17.99    4.22
   2  -4  12   18.49    4.36
   2  -4  13    7.80    2.85
   2  -4  13    3.89    2.63
   2  -4  14   -2.79    2.81
   2  -4  14   -0.16    2.20
   2  -4  15    4.19    2.57
   2  -4  15   -0.60    1.84
   2  -4  16    2.91    1.71
   2  -4  17   -2.74    1.25
  -2   3  14    3.35    1.79
  -2   3  13   10.41    2.91
  -2   3  12    1.23    2.11
  -2   3  11    6.08    2.75
  -2   3  10    4.64    2.49
  -2   3   9   19.82    6.50
  -2   3   9   21.18    6.32
  -2   3   9   22.62    4.27
  -2   3   8   -1.28    2.79
  -2   3   8   -0.89    4.09
  -2   3   8    0.27    1.87
  -2   3   7    4.84    3.23
   2  -3  -7   -0.61    2.77
   2  -3  -6    5.40    2.60
   2  -3  -5  371.13   18.10
   2  -3  -4   10.22    2.05
   2  -3  -4    7.09    2.76
   2  -3  -3    5.42    2.72
   2  -3  -3    4.82    1.77
   2  -3  -2  150.08    8.60
   2  -3  -1   21.91    3.22
   2  -3   0   28.87    3.20
   2  -3   1   83.57    4.91
   2  -3   1   77.04    5.48
   2  -3   2   36.85    3.23
   2  -3   2   39.33    4.06
   2  -3   2   39.87    4.09
   2  -3   3  189.53    9.44
   2  -3   3  206.08    8.57
   2  -3   4  303.00   10.64
   2  -3   4  304.02    8.30
   2  -3   4  305.92   13.20
   2  -3   5    8.43    2.30
   2  -3   5    8.01    2.01
   2  -3   5    7.11    1.56
   2  -3   5    6.80    2.70
   2  -3   6   45.50    4.43
   2  -3   6   33.43    3.61
   2  -3   6   36.74    3.69
   2  -3   6   33.22    5.56
   2  -3   7   17.81    4.88
   2  -3   8  149.43   13.34
   2  -3   9   28.44    6.73
   2  -3  10    9.78    5.31
   2  -3  10    6.28    2.72
   2  -3  11    7.99    3.04
   2  -3  11    3.90    3.97
   2  -3  11    4.49    3.45
   2  -3  12    6.15    3.25
   2  -3  12   11.78    3.61
   2  -3  13    3.31    2.41
   2  -3  13    2.41    1.97
   2  -3  14    2.07    1.86
   2  -3  14    2.01    2.50
   2  -3  15   -0.42    1.37
   2  -3  15    0.35    1.85
   2  -3  16    1.15    1.30
  -2   2  15    0.26    1.17
  -2   2  14    5.58    2.60
  -2   2  13   -1.87    2.11
  -2   2  12    3.08    2.50
  -2   2  11   16.17    3.95
  -2   2  10   19.54    6.75
  -2   2  10   26.25    6.95
  -2   2  10   15.20    3.98
  -2   2   9    7.55    2.83
  -2   2   9    3.81    3.81
  -2   2   8    4.67    3.07
  -2   2   8    4.79    3.48
  -2   2   7    3.40    2.86
  -2   2   7   -3.05    3.12
   2  -2  -6   13.11    4.21
   2  -2  -5   28.05    5.07
   2  -2  -4    4.82    2.58
   2  -2  -4    5.19    1.47
   2  -2  -3    8.83    1.89
   2  -2  -3    8.79    2.58
   2  -2  -2   33.24    3.79
   2  -2  -2   38.07    3.42
   2  -2  -1    6.72    1.85
   2  -2  -1    3.69    1.60
   2  -2   0   23.55    2.97
   2  -2   0   24.70    2.35
   2  -2   1  321.94    9.81
   2  -2   1  314.49    6.85
   2  -2   1  321.32    9.06
   2  -2   2  133.17    6.21
   2  -2   2  137.16    6.73
   2  -2   2  130.64    6.67
   2  -2   2  135.51    4.29
   2  -2   3   16.87    3.17
   2  -2   3   15.92    2.71
   2  -2   3   13.56    1.15
   2  -2   3   12.90    2.22
   2  -2   4  145.57    5.00
   2  -2   4  144.23    9.32
   2  -2   4  146.16    7.59
   2  -2   4  138.03    6.41
   2  -2   5    1.21    1.02
   2  -2   5    0.73    1.64
   2  -2   5    3.02    2.67
   2  -2   5    0.71    1.03
   2  -2   6   67.62    5.13
   2  -2   6   66.87    7.92
   2  -2   6   67.49    5.91
   2  -2   7   65.15    8.72
   2  -2   8   79.83   10.37
   2  -2   9   51.98    9.53
   2  -2  10   -1.04    1.63
   2  -2  10   -0.19    1.75
   2  -2  11    6.16    2.69
   2  -2  11    2.46    2.90
   2  -2  11   10.99    5.44
   2  -2  12    5.12    2.66
   2  -2  12    6.66    3.31
   2  -2  13    4.07    2.68
   2  -2  13   -0.61    1.91
   2  -2  14    1.91    2.14
   2  -2  14    3.59    2.09
   2  -2  15    2.38    1.82
   2  -2  15    0.99    1.72
  -2   1  16    1.55    0.88
  -2   1  15   -0.92    1.41
  -2   1  14   -1.04    2.01
  -2   1  13    1.32    2.17
  -2   1  12   -1.38    1.96
  -2   1  11   25.55    4.61
  -2   1  10   19.38    4.05
  -2   1  10   27.41    7.06
  -2   1  10   22.24    6.23
  -2   1   9   72.15   10.13
  -2   1   9   75.66   10.36
  -2   1   8   29.84    6.39
  -2   1   8   25.84    5.97
  -2   1   7   23.96    5.02
  -2   1   7   22.53    5.24
  -2   1   6  103.73    8.97
  -2   1   6   91.93    8.92
  -2   1   5   48.66    5.53
   2  -1  -4   11.88    3.01
   2  -1  -3   35.76    4.22
   2  -1  -2   96.97    5.12
   2  -1  -2  100.24    5.96
   2  -1  -2  102.31    5.34
   2  -1  -1  745.34   13.69
   2  -1  -1  767.42   13.93
   2  -1  -1  757.78   13.32
   2  -1   0  111.93    5.49
   2  -1   0  113.76    3.96
   2  -1   0  113.50    5.40
   2  -1   0  118.91    3.87
  -2   1   0  114.61    4.32
   2  -1   1   14.04    2.29
  -2   1  -1   12.17    0.86
   2  -1   1   14.33    2.10
   2  -1   1   15.88    2.10
   2  -1   2  153.68    7.32
   2  -1   2  151.29    6.33
   2  -1   2  155.54    7.43
   2  -1   3   27.35    3.77
   2  -1   3   22.56    1.70
   2  -1   3   26.20    3.56
   2  -1   4    5.45    1.35
   2  -1   4    3.60    2.17
   2  -1   4    3.61    2.45
   2  -1   5   29.12    5.41
   2  -1   5   32.94    4.48
   2  -1   5   30.89    3.31
   2  -1   6    8.06    3.68
   2  -1   6    5.44    2.52
   2  -1   6    5.08    1.99
   2  -1   7   52.50    8.33
   2  -1   7   73.88    7.37
   2  -1   8  246.02   18.33
   2  -1   9   10.99    4.69
   2  -1  10   -0.14    1.84
   2  -1  10    2.06    2.22
   2  -1  11   17.78    3.75
   2  -1  11   13.56    4.02
   2  -1  12    6.69    3.07
   2  -1  12    5.53    2.99
   2  -1  13    1.84    2.03
   2  -1  13    2.92    2.30
   2  -1  14    3.97    2.27
   2  -1  14    0.28    2.09
   2  -1  15   -0.43    1.47
   2  -1  15    1.86    1.08
  -2   0  16   -0.98    1.29
  -2   0  15    2.01    1.56
  -2   0  14    1.84    2.47
  -2   0  13    1.92    2.16
  -2   0  12    2.59    1.97
  -2   0  11   13.18    3.51
  -2   0  11   22.84    5.42
  -2   0  10   24.06    4.15
  -2   0  10   29.49    6.93
  -2   0  10   40.09    8.21
  -2   0   9   69.64    9.53
  -2   0   9   68.21    9.51
  -2   0   8   27.79    5.93
  -2   0   8   30.07    6.22
  -2   0   7   39.45    6.30
  -2   0   7   44.37    6.27
  -2   0   6  102.47    9.22
  -2   0   6  103.03    8.30
  -2   0   5   33.46    4.18
  -2   0   5   31.50    4.81
  -2   0   4  534.01   13.65
  -2   0   4  515.26   16.82
  -2   0   3  139.62    5.53
   2   0  -3  133.19    5.19
  -2   0   3  132.20    7.65
  -2   0   2  102.05    2.97
   2   0  -2  115.14    5.10
  -2   0   2  104.26    6.10
   2   0  -1   18.83    2.52
  -2   0   1   18.41    2.44
   2   0   0  557.61   13.01
  -2   0   0  585.68   10.51
   2   0   1    4.09    2.00
  -2   0  -1    7.74    0.91
   2   0   2  515.45   14.99
   2   0   2  518.28   14.46
  -2   0  -2  537.45    8.34
   2   0   3   12.99    2.89
  -2   0  -3   16.15    2.08
   2   0   3   12.87    3.35
   2   0   4  114.15    9.08
   2   0   4  117.20    8.55
   2   0   5    7.41    3.33
   2   0   5    8.79    3.15
   2   0   6    2.42    1.49
   2   0   6    1.45    2.97
   2   0   6    0.93    2.41
   2   0   7   76.00    8.51
   2   0   7   64.20    8.92
   2   0   8   86.06   11.44
   2   0   9   -1.43    2.81
   2   0   9    6.02    2.52
   2   0   9    8.57    3.30
   2   0  10   17.40    3.99
   2   0  10   16.39    3.84
   2   0  10    8.81    5.62
   2   0  11    8.95    2.81
   2   0  11   13.16    3.65
   2   0  12   -2.26    2.25
   2   0  12    2.41    2.07
   2   0  13    3.67    2.47
   2   0  13   -0.71    1.83
   2   0  14    1.27    1.60
   2   0  14   -1.04    1.38
   2   0  15   -1.16    1.22
  -2  -1  16   -0.55    1.34
  -2  -1  15    0.96    1.74
  -2  -1  14   -1.56    2.07
  -2  -1  13    5.06    2.72
  -2  -1  12    3.95    2.50
  -2  -1  11    5.66    2.49
  -2  -1  11   12.01    5.45
  -2  -1  10    5.67    4.16
  -2  -1  10    6.48    2.58
  -2  -1  10    3.32    4.13
  -2  -1   9   34.41    7.10
  -2  -1   9   32.08    6.49
  -2  -1   8  129.64   11.97
  -2  -1   8  137.00   11.31
  -2  -1   7   23.43    5.22
  -2  -1   7   20.84    4.28
  -2  -1   6   11.40    3.91
  -2  -1   6   11.27    2.95
  -2  -1   5    2.75    1.82
  -2  -1   5   -0.70    2.16
   2   1  -4  302.82    6.22
  -2  -1   4  322.14    9.90
  -2  -1   4  318.39   13.40
   2   1  -3  541.62   10.69
  -2  -1   3  536.87   15.81
  -2  -1   3  534.93   10.12
   2   1  -2   22.20    2.73
  -2  -1   2   26.21    3.45
  -2  -1   1  290.76    9.76
   2   1  -1  285.49    9.90
  -2  -1   0    2.35    1.39
   2   1   0    4.28    1.96
   2   1   1    9.55    3.01
  -2  -1  -1    3.64    1.26
   2   1   2   14.20    3.27
  -2  -1  -2   10.62    1.90
  -2  -1  -3  114.90    6.23
   2   1   3  100.94    8.38
   2   1   4  421.95   18.05
  -2  -1  -4  476.39   14.41
   2   1   5   23.81    5.34
   2   1   5   20.25    4.68
  -2  -1  -5   19.43    3.28
   2   1   6   46.59    6.85
   2   1   6   40.29    7.63
   2   1   7   16.79    5.34
   2   1   7   15.65    5.23
   2   1   8    3.51    2.23
   2   1   8    2.38    3.80
   2   1   9    3.04    2.46
   2   1   9    4.02    2.64
   2   1   9    0.38    3.62
   2   1  10    8.97    3.39
   2   1  10   11.60    3.08
   2   1  11   12.79    3.62
   2   1  11   13.09    3.50
   2   1  12    2.50    2.50
   2   1  12    0.20    1.87
   2   1  13   -0.01    1.52
   2   1  13    0.10    1.60
   2   1  14    2.38    1.59
   2   1  14    2.18    1.34
  -2  -2  17    1.19    0.96
  -2  -2  16   -0.01    1.53
  -2  -2  15    5.42    2.26
  -2  -2  14    3.16    2.49
  -2  -2  13    0.87    2.36
  -2  -2  12    2.17    2.61
  -2  -2  11   -0.31    2.33
  -2  -2  11    1.76    3.23
  -2  -2  10    2.53    2.87
  -2  -2  10    0.14    2.95
  -2  -2   9   29.72    6.54
  -2  -2   9   36.26    6.22
  -2  -2   8    8.04    3.01
  -2  -2   8    6.62    3.10
  -2  -2   7  161.43   12.54
  -2  -2   7  157.59   10.39
  -2  -2   6   42.96    6.27
  -2  -2   6   42.70    4.91
  -2  -2   5    4.59    1.99
  -2  -2   5    4.25    2.55
   2   2  -4   18.23    2.18
  -2  -2   4   18.99    2.67
  -2  -2   4   19.86    4.33
   2   2  -3   74.66    4.96
  -2  -2   3   71.50    6.34
  -2  -2   2   81.76    6.36
   2   2  -2  100.60    6.52
  -2  -2   1   19.73    3.32
  -2  -2   0   43.74    4.41
  -2  -2   0   39.01    3.78
  -2  -2  -1   37.17    3.73
  -2  -2  -2  365.17   11.80
  -2  -2  -3  123.81    7.61
   2   2   4  367.86   18.90
  -2  -2  -4  446.60   15.82
  -2  -2  -5    4.10    2.24
   2   2   5    4.38    3.20
   2   2   6    2.57    3.54
   2   2   6    6.11    4.34
   2   2   7   -2.03    2.85
   2   2   7   -1.38    4.70
   2   2   8   -4.62    4.00
   2   2   8   -2.43    1.97
   2   2   8    5.16    2.88
   2   2   9    8.43    3.24
   2   2   9    3.51    2.58
   2   2  10    8.51    3.04
   2   2  10    8.83    3.22
   2   2  11    7.17    3.15
   2   2  11    9.94    3.14
   2   2  12    2.35    2.27
   2   2  12   -0.42    1.64
   2   2  13   -0.02    1.52
  -2  -3  17    0.26    1.14
  -2  -3  16   -0.38    1.65
  -2  -3  15    9.77    2.90
  -2  -3  14    4.38    2.31
  -2  -3  13    0.45    2.19
  -2  -3  12   -0.45    2.23
  -2  -3  11   25.26    4.65
  -2  -3  11   38.75    7.90
  -2  -3  10    5.88    4.26
  -2  -3   9   71.78    9.75
  -2  -3   9   64.03    8.26
  -2  -3   8   10.84    4.68
  -2  -3   8    7.78    3.20
  -2  -3   7   33.72    6.33
  -2  -3   7   31.99    4.80
  -2  -3   6  220.07   13.91
  -2  -3   6  243.58   11.76
  -2  -3   5   12.66    2.75
  -2  -3   5   13.17    3.59
   2   3  -4   97.63    6.04
  -2  -3   4   94.21    8.30
  -2  -3   3  132.23    9.27
  -2  -3   2  181.89   10.43
  -2  -3   1   14.47    3.25
  -2  -3   1   16.61    3.16
  -2  -3   0  519.02   15.73
  -2  -3  -1  166.34    9.01
  -2  -3  -2  420.87   14.93
  -2  -3  -3   43.83    5.39
  -2  -3  -4    6.55    2.35
   2   3   4    7.62    4.29
   2   3   5  135.93   13.54
   2   3   6    6.03    4.31
   2   3   6    6.14    3.26
   2   3   7   18.98    3.76
   2   3   7   25.74    7.39
   2   3   7   24.92    6.93
   2   3   7   18.47    3.65
   2   3   8   76.22   11.79
   2   3   8   73.69    7.08
   2   3   8   75.36    7.34
   2   3   9    9.61    3.22
   2   3   9    8.02    2.96
   2   3  10   14.59    4.11
   2   3  10   16.77    3.85
   2   3  11    4.08    2.51
   2   3  11    2.30    1.83
   2   3  12    2.38    1.69
   2   3  12   -2.54    1.74
   2   3  13    0.43    1.15
  -2  -4  17    3.31    1.71
  -2  -4  17    1.33    1.24
  -2  -4  16    0.89    1.70
  -2  -4  15    3.17    2.13
  -2  -4  14    0.56    2.15
  -2  -4  13    8.66    3.24
  -2  -4  12   11.89    3.77
  -2  -4  11    0.94    2.25
  -2  -4  11    6.20    4.06
  -2  -4  10    5.60    2.38
  -2  -4  10    4.24    3.81
  -2  -4   9    2.14    3.36
  -2  -4   8    7.04    3.21
  -2  -4   8    9.72    4.37
  -2  -4   7    9.35    4.01
  -2  -4   7    7.95    2.80
  -2  -4   6  123.67   10.84
  -2  -4   5  395.54   18.19
   2   4  -5  476.79   13.96
  -2  -4   4  137.11   10.52
   2   4  -4  167.55    9.67
  -2  -4   3   54.04    6.55
  -2  -4   2  161.27   10.73
  -2  -4   2  150.25    9.99
  -2  -4   1   21.99    4.14
  -2  -4   0  864.71   23.36
  -2  -4  -1    9.85    2.98
  -2  -4  -2    8.54    3.21
  -2  -4  -3   26.37    5.13
   2   4   4   93.86   11.57
   2   4   5   43.38    8.70
   2   4   6   71.06   11.04
   2   4   6   64.11    6.63
   2   4   6   55.82    5.97
   2   4   6   57.98   10.22
   2   4   7    7.20    2.71
   2   4   7    3.82    2.88
   2   4   7   12.60    6.24
   2   4   8    1.23    2.26
   2   4   8   -0.01    1.98
   2   4   9    0.67    2.45
   2   4   9   -1.13    2.14
   2   4  10    5.08    2.37
   2   4  10    4.23    2.48
   2   4  11    2.10    1.81
   2   4  11    2.14    1.91
   2   4  12    0.09    1.13
  -2  -5  17    1.21    1.64
  -2  -5  16   -0.65    1.55
  -2  -5  15   -3.84    2.35
  -2  -5  14    2.70    2.34
  -2  -5  13    5.72    2.65
  -2  -5  12   18.50    4.12
  -2  -5  11   16.11    5.73
  -2  -5  11   14.56    3.60
  -2  -5  10   10.43    4.76
  -2  -5  10    9.84    2.95
  -2  -5   9    2.26    2.60
  -2  -5   8   13.84    4.53
  -2  -5   7   57.65    8.64
  -2  -5   6    5.16    3.50
   2   5  -5   17.14    3.66
  -2  -5   5   13.25    4.26
  -2  -5   4  114.39   10.45
  -2  -5   3   95.28    9.02
  -2  -5   3   97.13    9.56
  -2  -5   2  152.67   11.13
  -2  -5   1  258.60   14.36
  -2  -5   0   10.01    3.34
  -2  -5  -1    6.36    2.54
  -2  -5  -2    6.27    2.70
  -2  -5  -3   14.39    4.13
   2   5   4   64.90   10.81
   2   5   4   65.21    6.58
   2   5   5   10.19    3.23
   2   5   5    2.19    2.30
   2   5   5    5.37    5.21
   2   5   6   20.63    4.31
   2   5   6   32.43    8.53
   2   5   6   27.32    4.75
   2   5   7   27.93    4.66
   2   5   7   26.52    4.73
   2   5   8    4.65    2.62
   2   5   8   -0.48    1.91
   2   5   9    2.58    2.16
   2   5   9    3.28    1.73
   2   5  10    4.18    2.05
   2   5  10    4.62    2.31
   2   5  11   -1.51    1.32
  -2  -6  17   -0.41    1.48
  -2  -6  16    1.60    1.85
  -2  -6  16   -1.79    1.85
  -2  -6  15    1.90    2.31
  -2  -6  14   -1.85    2.38
  -2  -6  13   25.48    4.64
   2   6 -12   24.44    4.87
  -2  -6  12   18.32    4.24
  -2  -6  11    1.13    2.39
   2   6 -11    6.28    3.14
  -2  -6  11   -1.61    4.91
  -2  -6  10   -0.12    2.53
   2   6 -10   11.03    3.29
  -2  -6  10    5.90    3.94
  -2  -6   9   10.23    3.10
  -2  -6   9    9.20    4.58
  -2  -6   8   16.57    5.82
  -2  -6   7    7.93    4.34
  -2  -6   6   85.95   10.34
   2   6  -5   21.40    4.37
  -2  -6   5   21.83    5.72
  -2  -6   4  329.57   18.41
  -2  -6   4  358.94   19.74
  -2  -6   3   37.53    6.40
  -2  -6   2   79.28    8.87
  -2  -6   1   10.42    3.76
  -2  -6   0   82.85    9.17
  -2  -6  -1   11.50    4.02
  -2  -6  -2   51.38    8.04
   2   6   3   -0.11    2.51
   2   6   3    2.62    2.73
   2   6   3   -0.17    3.18
   2   6   4    4.59    2.27
   2   6   4   -8.49    5.37
   2   6   5   14.18    3.70
   2   6   5   11.11    3.21
   2   6   6   24.98    4.29
   2   6   6   18.82    4.17
   2   6   7    3.70    2.43
   2   6   7    5.69    2.82
   2   6   8    8.16    2.70
   2   6   8    7.86    2.55
   2   6   9   -0.37    1.35
   2   6   9   -0.47    1.55
   2   6  10    1.19    1.40
  -2  -7  17   -0.80    1.67
  -2  -7  16    2.58    2.27
  -2  -7  15    4.24    2.83
  -2  -7  14   -0.37    1.97
  -2  -7  13    9.22    3.11
  -2  -7  12   15.65    4.19
  -2  -7  11   13.64    4.98
  -2  -7  11    3.82    2.05
  -2  -7  10    0.85    3.51
  -2  -7  10    2.43    2.20
  -2  -7   9   -2.88    4.32
  -2  -7   8   29.00    4.73
  -2  -7   8   24.80    6.42
  -2  -7   7   74.16   10.45
  -2  -7   6   81.44   10.67
  -2  -7   6   66.90    9.44
  -2  -7   5   54.73    8.47
  -2  -7   4   12.34    4.54
  -2  -7   3   11.19    4.41
  -2  -7   2    6.31    3.29
  -2  -7   1    7.26    3.98
  -2  -7   0   40.88    7.28
   2   7   0   38.98    5.07
   2   7   1    7.44    2.37
  -2  -7  -1    6.72    3.76
   2   7   2   -8.03    4.86
   2   7   2    3.89    2.51
   2   7   3    0.44    2.40
   2   7   3   -1.81    3.83
   2   7   4    7.75    2.92
   2   7   4    5.40    2.90
   2   7   5    0.95    1.92
   2   7   5    0.45    2.16
   2   7   6   17.32    3.86
   2   7   6   17.03    3.59
   2   7   7   -0.51    2.23
   2   7   7    6.07    2.56
   2   7   8    3.43    1.70
   2   7   8   -1.13    1.57
   2   7   9    1.10    1.38
  -2  -8  17    2.35    1.36
  -2  -8  16   -0.59    1.87
  -2  -8  15    0.34    2.27
  -2  -8  14   -2.57    2.54
  -2  -8  13    3.71    3.13
  -2  -8  12    5.83    3.42
  -2  -8  11    5.47    3.23
  -2  -8  10   20.17    4.60
  -2  -8   9   10.46    4.10
  -2  -8   9   10.16    4.96
  -2  -8   8   17.68    4.04
  -2  -8   8   16.02    6.03
  -2  -8   8   18.77    6.95
   2   8  -8   19.05    3.96
   2   8  -7   27.72    4.48
  -2  -8   7   23.22    6.35
  -2  -8   7   24.43    4.29
  -2  -8   6   75.43    6.98
   2   8  -6   78.55    7.33
  -2  -8   5   26.95    4.33
  -2  -8   5   24.46    6.13
   2   8  -5   32.64    4.79
   2   8  -4  145.02   14.53
  -2  -8   4   99.56   11.91
  -2  -8   4  120.96    8.86
   2   8  -4  129.44    9.58
   2   8  -3   53.73    6.19
  -2  -8   3   54.73    6.02
  -2  -8   3   44.03    8.14
   2   8  -3   45.94    5.67
  -2  -8   2   60.98    9.33
  -2  -8   2   69.60    6.74
   2   8  -2   68.13    6.86
   2   8  -1    1.50    2.12
  -2  -8   1   -1.70    3.08
   2   8   0   27.94    4.60
  -2  -8   0   25.48    6.32
   2   8   0   20.46    7.62
   2   8   1   11.72    5.87
   2   8   1   18.54    4.05
   2   8   2    6.91    2.87
   2   8   3   13.28    3.46
   2   8   4    3.00    2.57
   2   8   4    2.39    2.14
   2   8   5    6.05    2.87
   2   8   5    5.84    2.59
   2   8   6    5.70    2.28
   2   8   6    0.64    1.69
   2   8   7    2.80    1.80
   2   8   8    0.51    1.14
  -2  -9  16    1.64    1.94
  -2  -9  15    0.20    2.03
  -2  -9  14    1.64    2.01
  -2  -9  13    2.17    2.49
  -2  -9  12    5.24    2.60
  -2  -9  11    8.76    3.27
  -2  -9  10   38.12    5.90
  -2  -9   9    5.53    3.27
   2   9  -8   -1.07    2.06
  -2  -9   8    5.92    3.57
   2   9  -7   12.28    3.35
  -2  -9   7    4.76    2.53
  -2  -9   7   -1.17    3.35
  -2  -9   7    6.32    2.74
  -2  -9   6    3.58    3.07
   2   9  -6    6.77    3.34
  -2  -9   6    2.78    3.52
  -2  -9   5   10.67    4.45
   2   9  -5    4.92    3.11
  -2  -9   5    6.41    3.33
  -2  -9   4    8.21    3.25
   2   9  -4    5.46    3.33
   2   9  -4    1.17    2.41
  -2  -9   3   12.85    3.07
  -2  -9   3   15.07    5.05
   2   9  -3   17.03    6.62
   2   9  -3   16.09    3.76
   2   9  -2   33.74    5.34
   2   9  -2   45.65   10.41
  -2  -9   2   37.59    7.67
   2   9  -1    2.56    2.50
   2   9   0    8.50    3.26
   2   9   1    4.09    2.57
   2   9   2   32.23    5.06
   2   9   3    3.00    2.42
   2   9   3    1.80    2.20
   2   9   4   -1.15    1.94
   2   9   4   -0.05    1.86
   2   9   5    0.09    1.87
   2   9   5    3.42    1.51
   2   9   6    2.45    1.55
   2   9   7    0.94    0.96
  -2 -10  16    1.03    1.29
  -2 -10  15    1.71    1.73
  -2 -10  14    4.20    2.28
  -2 -10  13    4.83    2.51
  -2 -10  12    1.67    2.76
  -2 -10  11   24.77    5.07
  -2 -10  10   49.23    6.93
  -2 -10  10   68.93    7.41
  -2 -10   9   12.89    3.85
  -2 -10   9    8.35    3.10
  -2 -10   8    3.51    2.77
  -2 -10   7   -1.53    2.30
  -2 -10   6   -1.49    2.66
   2  10  -6   -4.05    2.51
  -2 -10   5   14.76    3.91
   2  10  -5   14.40    3.54
   2  10  -5   17.45    3.85
   2  10  -4   26.55    4.70
   2  10  -3    0.88    2.03
   2  10  -2   11.78    3.39
   2  10  -1   -0.80    2.55
   2  10   0    0.91    2.18
   2  10   1    8.65    3.04
   2  10   2    0.94    1.82
   2  10   2    3.43    2.15
   2  10   3    3.86    2.23
   2  10   3   -0.47    1.67
   2  10   4   -0.57    1.27
   2  10   4    0.82    1.43
   2  10   5   -0.89    1.15
  -2 -11  15   -0.16    1.37
  -2 -11  14    0.87    1.84
  -2 -11  13   -1.95    1.82
  -2 -11  12    5.19    2.78
  -2 -11  11    0.24    2.34
  -2 -11  10    3.04    2.59
  -2 -11   9   13.22    3.70
  -2 -11   8    3.76    2.66
   2  11  -7    4.36    2.79
  -2 -11   7    1.98    1.92
  -2 -11   6    2.41    2.33
   2  11  -6    0.83    2.46
   2  11  -5   16.05    3.74
   2  11  -4   13.89    3.81
   2  11  -3   -1.44    2.05
   2  11  -2    6.88    2.82
   2  11  -1   -1.05    1.98
   2  11   0    0.74    1.78
   2  11   1    0.26    1.74
   2  11   1    2.04    1.47
   2  11   2    0.54    1.42
   2  11   2    2.58    1.60
   2  11   3    3.31    1.56
  -2 -12  14    2.63    1.33
   2  12 -14    3.53    1.41
   2  12 -13    1.64    1.54
  -2 -12  13    1.77    1.58
  -2 -12  12   -0.06    1.64
   2  12 -12    1.37    1.77
   2  12 -11    3.39    2.04
  -2 -12  11    2.79    2.34
  -2 -12  10    3.54    2.36
   2  12 -10    2.52    2.18
  -2 -12   9    3.39    2.12
   2  12  -9    4.98    2.41
  -2 -12   8    9.20    2.78
   2  12  -8   11.39    3.19
   2  12  -7    0.06    1.84
   2  12  -6    2.09    2.11
   2  12  -5    7.44    2.83
   2  12  -4    3.32    2.20
   2  12  -3    3.35    2.63
   2  12  -2   14.78    3.26
   2  12  -1   -0.87    1.53
   2  12  -1    3.51    1.71
   2  12   0   -0.13    1.35
   2  12   1    1.66    1.30
   2  13 -12    0.27    1.13
   2  13 -11   -0.86    1.29
   2  13 -10    0.43    1.35
   2  13  -9    2.91    1.92
   2  13  -8    0.58    1.46
   2  13  -7    1.86    1.66
   2  13  -6    1.58    1.79
   2  13  -5    0.41    1.53
   2  13  -4    4.95    2.13
   2  13  -3    1.14    1.32
   2  13  -2    1.21    1.24
   2  13  -1    0.83    1.15
   2  14  -8   -0.78    1.15
   2  14  -7    2.41    1.13
   2  14  -6    1.12    1.05
   3 -16   5    1.12    1.20
   3 -16   6   -1.01    1.23
   3 -16   7    0.73    1.08
   3 -16   7    2.58    1.43
   3 -16   8    1.25    1.40
   3 -16   9   -0.24    1.08
   3 -15   1    3.53    1.51
   3 -15   2   -1.90    1.74
   3 -15   3    2.11    1.73
   3 -15   4    2.99    1.96
   3 -15   4    2.42    2.00
   3 -15   5    8.69    2.58
   3 -15   6    1.70    2.15
   3 -15   7    0.98    2.03
   3 -15   8   -0.72    1.63
   3 -15   9   -0.89    1.84
   3 -15  10    5.67    2.21
   3 -15  11    5.20    2.11
   3 -15  12    0.97    1.24
   3 -14  -1    3.77    1.68
   3 -14   0    7.86    2.45
   3 -14   1    7.41    2.73
   3 -14   2   -0.21    1.78
   3 -14   3    2.49    2.14
   3 -14   4    8.09    3.21
   3 -14   5    2.37    2.60
   3 -14   6    2.19    2.45
   3 -14   7   14.71    3.77
   3 -14   8    2.40    2.13
   3 -14   9    3.40    2.59
   3 -14  10    5.80    2.62
   3 -14  11    7.65    2.85
   3 -14  12   -0.29    1.71
   3 -14  13    1.75    1.50
   3 -14  14    1.21    1.06
   3 -13  -4    3.87    1.30
  -3  13   3    0.83    1.12
   3 -13  -2    6.88    2.58
  -3  13   2    4.78    1.78
   3 -13  -1    2.11    2.31
  -3  13   1    2.24    1.70
   3 -13   0    6.77    2.71
  -3  13   0    6.89    2.53
  -3  13  -1   12.95    3.15
   3 -13   1   11.08    3.50
   3 -13   2    5.74    3.14
  -3  13  -2    2.98    2.14
   3 -13   3    4.32    3.01
   3 -13   4   14.40    4.02
   3 -13   5    2.39    2.49
   3 -13   6   27.93    5.18
   3 -13   7   29.92    5.18
   3 -13   8    6.79    3.21
   3 -13   9   -3.35    2.71
   3 -13  10    4.50    2.32
   3 -13  11    5.46    2.62
   3 -13  12    6.15    2.74
   3 -13  13   -2.14    1.88
   3 -13  14    2.17    1.60
   3 -13  15   -2.35    1.28
   3 -12  -5    1.87    1.40
  -3  12   5    1.40    1.25
  -3  12   4    1.72    1.69
   3 -12  -3    1.88    2.09
  -3  12   3   -0.78    1.89
   3 -12  -2   15.39    3.94
  -3  12   2    9.65    3.01
   3 -12  -1   12.09    3.84
  -3  12   1   10.80    3.22
  -3  12   0   18.59    3.79
   3 -12   0   14.72    4.00
   3 -12   1    7.56    2.67
  -3  12  -1   13.11    3.37
   3 -12   2   -0.81    2.38
  -3  12  -2    4.93    2.48
   3 -12   3    2.68    2.76
   3 -12   4   38.93    5.94
   3 -12   5    8.30    3.77
   3 -12   6   15.00    3.97
   3 -12   7    8.94    3.09
   3 -12   8    4.98    3.36
   3 -12   9    0.86    2.49
   3 -12  10    1.59    2.31
   3 -12  11    3.15    1.91
   3 -12  12   -0.47    1.93
   3 -12  13    0.98    1.95
   3 -12  14    0.32    1.79
   3 -12  15   -0.11    1.33
   3 -11  -6    5.06    1.97
  -3  11   6    8.95    2.20
  -3  11   5    8.02    2.67
   3 -11  -4   20.67    4.35
  -3  11   4   18.92    3.64
  -3  11   3   15.11    3.47
   3 -11  -3   13.79    3.80
   3 -11  -2   -3.43    2.83
  -3  11   2    0.79    1.99
   3 -11  -1   13.65    3.94
  -3  11   1   15.67    3.55
   3 -11  -1   10.59    3.80
   3 -11   0   11.05    3.67
  -3  11   0   18.97    4.01
   3 -11   1   17.63    4.47
  -3  11  -1   16.10    3.52
  -3  11  -2   64.11    6.59
   3 -11   2   41.79    6.18
   3 -11   2   44.41    8.50
   3 -11   3    4.50    2.67
   3 -11   3    4.51    3.73
   3 -11   4   59.01    6.91
   3 -11   4   59.30    9.91
   3 -11   5   12.12    3.76
   3 -11   5   14.70    6.48
   3 -11   6    6.08    2.68
   3 -11   6  -10.68    5.02
   3 -11   7   46.21    8.34
   3 -11   7   32.39    5.31
   3 -11   8    0.74    2.23
   3 -11   9   -0.04    2.57
   3 -11  10    2.14    2.61
   3 -11  11    6.05    2.73
   3 -11  11    2.83    2.94
   3 -11  12    4.52    3.20
   3 -11  12    0.70    2.15
   3 -11  13    6.39    2.91
   3 -11  13    4.04    2.46
   3 -11  14    1.16    1.98
   3 -11  14    2.75    2.12
   3 -11  15    0.80    1.63
   3 -11  16   -0.02    1.32
  -3  10   8    0.14    1.21
  -3  10   7    0.02    1.73
   3 -10  -7    0.01    1.45
  -3  10   6    9.56    2.93
  -3  10   5   19.59    3.81
   3 -10  -5   18.22    4.04
   3 -10  -4   10.69    3.45
  -3  10   4   17.65    3.76
   3 -10  -3    1.28    2.70
  -3  10   3    5.12    2.62
  -3  10   2   14.22    3.34
   3 -10  -2   14.82    3.93
   3 -10  -1   74.07    7.81
  -3  10   1   78.50    7.47
   3 -10  -1   75.23   11.08
   3 -10   0   61.41    6.80
  -3  10   0   54.88    6.22
   3 -10   0   48.90    8.90
   3 -10   1   20.75    6.54
  -3  10  -1   13.05    3.14
   3 -10   1   12.80    3.52
   3 -10   2  142.11    9.75
   3 -10   2  132.07   13.65
   3 -10   3   14.15    3.45
   3 -10   3   26.77    6.29
   3 -10   4   14.47    3.61
   3 -10   4   11.09    4.54
   3 -10   5   22.62    4.53
   3 -10   5   22.25    6.04
   3 -10   6    7.38    3.12
   3 -10   6   14.12    5.08
   3 -10   7    4.57    3.68
   3 -10   7   -0.98    2.39
   3 -10   8   25.70    6.73
   3 -10   8    8.24    3.30
   3 -10   9    1.79    2.34
   3 -10   9   -0.21    2.36
   3 -10  10    3.74    2.97
   3 -10  10    4.20    2.54
   3 -10  11    9.35    3.47
   3 -10  11   21.55    4.85
   3 -10  12    7.00    3.25
   3 -10  12    5.09    3.26
   3 -10  13    7.28    2.78
   3 -10  13   10.28    3.61
   3 -10  14    4.77    2.73
   3 -10  14    5.41    2.50
   3 -10  15   -0.36    2.08
   3 -10  15    0.16    1.92
   3 -10  16   -0.27    1.39
  -3   9   9   -1.05    1.71
   3  -9  -8   -0.92    1.95
  -3   9   8    3.44    2.31
   3  -9  -7   -0.50    1.93
  -3   9   7    0.94    1.97
   3  -9  -6    5.13    3.02
  -3   9   6    4.49    2.48
   3  -9  -5   18.23    4.27
  -3   9   5   23.08    4.26
   3  -9  -4   25.20    4.71
  -3   9   4   36.24    5.03
   3  -9  -3   10.68    5.33
  -3   9   3    7.92    3.20
   3  -9  -3    7.46    2.86
   3  -9  -2   30.00    5.07
   3  -9  -2   14.48    5.50
  -3   9   2   23.22    4.01
   3  -9  -1   60.87    6.71
  -3   9   1   63.97    6.37
   3  -9  -1   70.26   10.27
   3  -9   0    9.12    3.02
   3  -9   0   15.21    5.48
   3  -9   1  220.80   16.58
   3  -9   2    4.36    3.62
   3  -9   3   60.92    8.63
   3  -9   4    4.66    3.32
   3  -9   5   -0.59    2.62
   3  -9   6    9.92    4.35
   3  -9   7   -3.95    2.79
   3  -9   8    0.57    2.13
   3  -9   8   -0.83    2.66
   3  -9   8    3.53    2.04
   3  -9   9    5.28    3.19
   3  -9   9    7.18    2.39
   3  -9  10    5.99    3.14
   3  -9  10   -4.73    2.74
   3  -9  11   35.04    5.93
   3  -9  12   11.90    3.26
   3  -9  13    5.45    2.96
   3  -9  13    3.20    2.32
   3  -9  14    0.34    2.14
   3  -9  14   -0.22    2.22
   3  -9  15    6.03    2.48
   3  -9  15    5.09    2.28
   3  -9  16    2.98    1.86
  -3   8  10    0.62    1.38
   3  -8  -9    6.92    2.41
  -3   8   9    7.63    2.86
   3  -8  -8   -0.81    1.93
  -3   8   8   -0.71    1.85
  -3   8   7   -2.61    2.31
   3  -8  -6   39.41    5.93
  -3   8   6   37.58    5.35
  -3   8   5   32.71    5.16
   3  -8  -5   32.07    5.89
   3  -8  -4  104.22    9.07
  -3   8   4  102.39    8.19
   3  -8  -4  112.05   13.23
   3  -8  -3    0.85    3.56
  -3   8   3    4.05    2.07
   3  -8  -3    7.14    3.01
   3  -8  -2   49.68    8.22
   3  -8  -1    3.62    2.72
   3  -8   0    2.95    2.37
   3  -8   1   69.57    8.68
   3  -8   2  106.87   10.42
   3  -8   3   22.20    5.03
   3  -8   4   14.07    4.19
   3  -8   5   89.56    9.68
   3  -8   6    9.71    3.82
   3  -8   7   18.81    4.64
   3  -8   8    5.89    3.02
   3  -8   8    1.20    3.57
   3  -8   9   27.61    4.90
   3  -8   9   17.36    5.73
   3  -8   9   18.57    4.14
   3  -8  10   25.33    6.50
   3  -8  10   32.94    5.26
   3  -8  10   26.51    4.81
   3  -8  11    3.72    2.90
   3  -8  11    3.03    2.74
   3  -8  12    4.97    2.93
   3  -8  12    4.98    2.75
   3  -8  13    5.59    2.98
   3  -8  13    2.60    2.82
   3  -8  14    4.06    2.50
   3  -8  14    3.28    2.77
   3  -8  15    3.59    2.29
   3  -8  16    1.72    1.59
   3  -8  17    0.71    1.09
  -3   7  11   -0.28    1.41
  -3   7  10    4.31    2.40
   3  -7  -9    4.31    2.28
  -3   7   9    3.71    2.20
   3  -7  -8   30.23    4.59
  -3   7   8   28.94    4.51
  -3   7   7   -1.55    2.99
   3  -7  -6    1.12    2.26
   3  -7  -6    2.98    3.85
  -3   7   6    2.92    2.32
   3  -7  -5    2.83    2.82
   3  -7  -5    1.43    3.33
  -3   7   5    4.61    2.81
   3  -7  -4   30.98    5.07
   3  -7  -4   17.59    5.11
   3  -7  -3  135.90   13.22
   3  -7  -2   33.83    6.66
   3  -7  -1   -1.61    2.20
   3  -7   0   92.86    9.13
   3  -7   1    6.34    3.19
   3  -7   2   10.20    3.42
   3  -7   3   42.30    6.03
   3  -7   4   32.69    5.43
   3  -7   5    7.28    3.12
   3  -7   6   27.59    5.87
   3  -7   6   26.32    5.27
   3  -7   7    8.03    3.80
   3  -7   7    6.14    2.82
   3  -7   8   33.54    7.17
   3  -7   8   29.20    5.55
   3  -7   9   39.63    8.03
   3  -7  10   -0.03    3.67
   3  -7  10    2.04    2.28
   3  -7  10   -1.23    2.28
   3  -7  10    2.13    2.08
   3  -7  11   27.78    7.32
   3  -7  11   18.76    3.97
   3  -7  11   26.22    4.41
   3  -7  12   -1.58    2.04
   3  -7  12    1.96    2.64
   3  -7  13    0.73    2.26
   3  -7  13    3.39    2.88
   3  -7  14   10.85    3.08
   3  -7  14   10.22    3.56
   3  -7  15    4.99    2.74
   3  -7  16    0.04    1.64
   3  -7  17    0.38    1.10
   3  -6 -12    0.83    0.97
  -3   6  12    2.83    1.42
  -3   6  11   -0.21    1.88
   3  -6 -10   19.46    3.76
  -3   6  10   21.60    3.98
   3  -6  -9    9.31    3.25
  -3   6   9   10.41    3.27
   3  -6  -8   39.00    5.44
  -3   6   8   34.22    5.35
   3  -6  -7    3.66    2.42
   3  -6  -7    2.49    3.85
  -3   6   7    1.70    2.11
   3  -6  -6   -3.36    2.38
  -3   6   6   -5.93    2.53
   3  -6  -5   32.83    7.03
   3  -6  -4   33.79    6.68
   3  -6  -3  181.99   13.83
   3  -6  -2  203.73   13.62
   3  -6  -1    1.61    2.04
   3  -6   0   79.01    7.82
   3  -6   1   12.32    3.49
   3  -6   2   42.58    5.47
   3  -6   3   41.27    5.13
   3  -6   4  111.43    8.34
   3  -6   4   85.37    8.45
   3  -6   5   28.53    4.54
   3  -6   5   21.12    4.69
   3  -6   6   64.12    8.38
   3  -6   6   58.06    6.52
   3  -6   7   47.29    7.66
   3  -6   7   53.90    6.61
   3  -6   8    2.18    2.99
   3  -6   9   23.81    6.72
   3  -6  10    6.99    2.98
   3  -6  10   10.51    5.27
   3  -6  11   -2.08    2.54
   3  -6  11   10.33    4.26
   3  -6  12    3.08    2.60
   3  -6  13    0.48    2.51
   3  -6  14    6.20    3.10
   3  -6  15    1.95    2.31
   3  -6  16    0.83    1.62
   3  -6  17    0.05    1.07
  -3   5  13   -1.65    1.45
  -3   5  12    0.03    1.84
  -3   5  11    8.41    3.16
   3  -5 -10    2.66    2.01
  -3   5  10    4.53    2.45
   3  -5  -9    8.11    3.19
  -3   5   9   17.20    3.98
   3  -5  -8    4.99    2.58
  -3   5   8   -0.55    5.32
  -3   5   8    1.35    2.24
  -3   5   8   -5.43    3.86
   3  -5  -7    8.27    4.43
   3  -5  -7   11.71    3.18
  -3   5   7   11.14    3.44
   3  -5  -6    9.96    4.63
   3  -5  -5    3.63    3.34
   3  -5  -4  115.32   10.90
   3  -5  -3  486.50   20.55
   3  -5  -3  549.60   18.81
   3  -5  -2  109.91    9.22
   3  -5  -1   19.17    3.85
   3  -5   0  154.02    9.54
   3  -5   1   96.96    7.23
   3  -5   2   28.59    4.02
   3  -5   3   25.95    4.44
   3  -5   3   23.08    3.57
   3  -5   4   43.48    6.02
   3  -5   4   43.36    4.77
   3  -5   5   16.30    4.42
   3  -5   5   14.22    3.25
   3  -5   5   10.46    2.63
   3  -5   6   88.87    9.31
   3  -5   6  120.79    8.37
   3  -5   7   22.27    4.04
   3  -5   7   20.75    5.31
   3  -5   8   -0.49    2.82
   3  -5   9   -3.34    3.14
   3  -5  10    5.32    2.79
   3  -5  10    4.81    4.22
   3  -5  11    5.34    2.94
   3  -5  11    9.61    3.18
   3  -5  12    4.13    3.23
   3  -5  13   -0.58    2.57
   3  -5  14    2.07    2.19
   3  -5  15   -1.04    1.94
   3  -5  16    1.65    1.63
  -3   4  14    6.54    1.91
  -3   4  13    0.91    1.69
  -3   4  12    6.73    2.51
  -3   4  11   -0.63    2.16
   3  -4 -10    2.19    2.05
  -3   4  10    3.22    2.69
   3  -4  -9   26.89    4.61
  -3   4   9   34.69    5.32
  -3   4   9   34.08    7.71
   3  -4  -8   34.45    4.96
  -3   4   8   44.26    8.58
  -3   4   8   53.29    9.30
  -3   4   8   38.37    5.11
   3  -4  -7   40.88    7.77
  -3   4   7   49.56    8.27
   3  -4  -6    7.00    3.45
   3  -4  -5   11.51    4.24
   3  -4  -4  264.99   15.30
   3  -4  -4  307.96   12.67
   3  -4  -3  134.36   10.03
   3  -4  -3  158.17    9.13
   3  -4  -2    6.23    2.59
   3  -4  -1  165.06    9.33
   3  -4   0   30.08    3.83
   3  -4   1  169.25    8.07
   3  -4   1  164.32    9.55
   3  -4   2  112.93    7.77
   3  -4   2  111.82    7.50
   3  -4   2  111.00    6.24
   3  -4   3  120.73    8.49
   3  -4   3  129.50    8.30
   3  -4   3  126.48    6.57
   3  -4   4    3.35    1.72
   3  -4   4    3.83    1.83
   3  -4   4    3.45    2.37
   3  -4   5    6.01    3.22
   3  -4   5    5.46    2.23
   3  -4   5    6.83    2.68
   3  -4   6    9.38    3.12
   3  -4   6    6.87    2.74
   3  -4   6    6.41    3.78
   3  -4   7   15.75    4.88
   3  -4   8   19.25    5.82
   3  -4   9   -0.56    2.96
   3  -4  10   20.19    4.40
   3  -4  10   15.48    5.88
   3  -4  11   23.39    4.88
   3  -4  11   34.91    8.24
   3  -4  12    7.21    3.38
   3  -4  13    4.96    2.78
   3  -4  14   -1.55    2.18
   3  -4  15   -0.23    1.92
   3  -4  16   -0.39    1.50
  -3   3  15    1.92    1.11
  -3   3  14    0.96    1.73
  -3   3  13   -0.06    1.81
  -3   3  12    1.87    2.27
  -3   3  11    2.79    2.62
   3  -3 -10  -10.22    3.08
  -3   3  10    1.19    2.30
  -3   3   9   21.78    6.47
   3  -3  -9   20.33    3.92
  -3   3   9   27.83    6.80
  -3   3   9   19.31    4.20
  -3   3   8   39.52    8.10
  -3   3   8   32.73    6.63
  -3   3   7   90.99   10.31
  -3   3   7   77.31   10.01
   3  -3  -6    2.25    2.68
   3  -3  -5   16.00    4.56
   3  -3  -4  366.73   12.84
   3  -3  -4  301.69   15.21
   3  -3  -3   27.88    4.80
   3  -3  -3   28.27    3.83
   3  -3  -2   96.66    6.62
   3  -3  -2   81.00    6.61
   3  -3  -1   12.64    2.62
   3  -3  -1   11.78    2.67
   3  -3   0  175.56    9.20
   3  -3   0  167.36    7.45
   3  -3   0  165.86    8.50
   3  -3   1  670.56   12.98
   3  -3   1  657.82   15.27
   3  -3   1  669.18   16.90
   3  -3   1  681.13   17.67
   3  -3   2  236.02   10.10
   3  -3   2  236.85   10.13
   3  -3   2  254.13   10.86
   3  -3   2  241.43    7.04
   3  -3   3    6.15    2.13
   3  -3   3    8.44    2.40
   3  -3   3    7.41    2.73
   3  -3   3    8.70    1.46
   3  -3   4    3.09    1.58
   3  -3   4    1.71    1.83
   3  -3   4    2.31    1.90
   3  -3   4    4.10    1.19
   3  -3   5   71.37    6.52
   3  -3   5   68.80    7.65
   3  -3   5   71.31    5.92
   3  -3   6   18.35    5.02
   3  -3   6   19.68    3.72
   3  -3   6   19.91    3.36
   3  -3   7   10.37    3.81
   3  -3   7   10.64    2.97
   3  -3   8    1.48    2.68
   3  -3   9    1.44    3.39
   3  -3  10   19.16    4.18
   3  -3  10   27.61    7.25
   3  -3  11    2.05    2.77
   3  -3  11    7.09    4.33
   3  -3  12    1.73    2.35
   3  -3  12    1.41    2.28
   3  -3  13    1.42    1.92
   3  -3  13    2.44    2.37
   3  -3  14    2.92    2.58
   3  -3  15    1.87    1.85
   3  -3  16   -1.36    1.36
   3  -3  16   -0.74    1.27
  -3   2  15   -0.41    1.37
  -3   2  14    1.41    2.07
  -3   2  13    2.47    2.56
  -3   2  12   -0.70    2.03
  -3   2  11   18.06    3.93
  -3   2  10    0.23    2.71
   3  -2 -10    1.43    2.52
  -3   2  10    0.76    2.19
   3  -2  -9   28.64    4.51
  -3   2   9   33.99    7.67
  -3   2   9   34.64    7.01
  -3   2   9   27.87    4.60
  -3   2   8  121.40   12.07
  -3   2   8  115.61   12.64
  -3   2   7   12.98    4.31
  -3   2   7   11.95    3.84
  -3   2   6   12.33    3.79
  -3   2   6   14.01    4.31
   3  -2  -5   31.34    5.45
   3  -2  -4  139.21   10.13
   3  -2  -3  127.37    8.53
   3  -2  -3  126.46    7.25
   3  -2  -2    8.59    2.44
   3  -2  -2    8.02    2.42
   3  -2  -2    9.64    2.49
   3  -2  -1 3286.31   35.80
   3  -2  -1 3236.12   36.17
   3  -2  -1 3200.00   32.74
   3  -2   0 4391.15   40.90
   3  -2   0 4388.94   30.69
   3  -2   0 4372.18   42.11
   3  -2   0 4345.43   31.86
   3  -2   1   23.01    1.89
   3  -2   1   19.82    3.34
   3  -2   1   20.77    3.17
  -3   2  -1   14.82    1.61
   3  -2   1   20.89    2.74
   3  -2   2  118.51    7.03
   3  -2   2  124.91    7.10
   3  -2   2  134.01    7.93
   3  -2   3    1.06    1.95
   3  -2   3    0.51    1.37
   3  -2   3    1.60    1.98
   3  -2   4    6.55    2.40
   3  -2   4    6.06    2.83
   3  -2   4    5.75    1.88
   3  -2   5   11.70    3.39
   3  -2   5   19.41    4.66
   3  -2   6   19.66    5.03
   3  -2   6   31.51    4.93
   3  -2   7   17.01    4.22
   3  -2   7   16.67    5.04
   3  -2   8   32.75    7.65
   3  -2   9    6.77    4.10
   3  -2   9    2.68    2.05
   3  -2  10    2.38    3.32
   3  -2  10    3.77    2.54
   3  -2  10    0.21    1.88
   3  -2  11    0.79    2.15
   3  -2  11    2.32    1.68
   3  -2  12    2.56    2.11
   3  -2  12    5.28    1.95
   3  -2  13    9.49    3.24
   3  -2  13    9.03    2.88
   3  -2  14    0.91    1.85
   3  -2  15   -0.67    1.56
  -3   1  16    3.76    1.41
  -3   1  15    1.62    1.73
  -3   1  14    2.19    2.14
  -3   1  13   -1.45    2.13
  -3   1  12    1.53    2.41
  -3   1  11   38.48    5.52
  -3   1  11   34.46    8.31
  -3   1  10    0.52    2.40
  -3   1  10    4.30    3.69
   3  -1 -10    5.96    2.39
  -3   1   9   17.97    5.83
  -3   1   8  104.53   11.50
  -3   1   8  117.07   11.04
  -3   1   7   22.86    5.66
  -3   1   7   19.84    4.17
  -3   1   6   18.98    4.90
  -3   1   6   16.73    3.69
  -3   1   5   33.87    5.54
  -3   1   5   36.81    4.46
  -3   1   4    5.45    1.79
  -3   1   4    1.60    2.05
  -3   1   3  271.49   12.15
   3  -1  -3  257.85    9.79
   3  -1  -2  873.26   17.77
  -3   1   2  906.67   19.66
   3  -1  -1  810.31   17.52
  -3   1   1  812.32   16.53
   3  -1  -1  811.17   18.13
  -3   1   0  792.68   13.80
   3  -1   0  789.45   17.95
   3  -1   0  791.90   17.88
   3  -1   0  821.22   11.61
  -3   1  -1  723.89    9.86
   3  -1   1  697.52   14.51
   3  -1   1  688.47   17.66
   3  -1   2  233.13   11.02
   3  -1   2  241.26   10.24
   3  -1   3  331.19   13.81
   3  -1   3  347.03   14.29
   3  -1   4   41.34    5.50
   3  -1   4   38.57    5.57
   3  -1   5   67.21    7.18
   3  -1   5   69.56    8.09
   3  -1   6  100.88   10.72
   3  -1   6  109.52    9.69
   3  -1   7    9.22    3.49
   3  -1   7   11.38    4.63
   3  -1   8    2.22    4.01
   3  -1   9   -5.00    5.09
   3  -1   9    7.00    2.71
   3  -1  10    6.72    5.28
   3  -1  10    9.20    3.31
   3  -1  10   11.68    3.48
   3  -1  11    2.99    2.27
   3  -1  11    5.78    2.37
   3  -1  12    5.56    2.92
   3  -1  12    4.48    2.19
   3  -1  13    8.38    2.91
   3  -1  13    4.43    2.15
   3  -1  14    4.51    2.25
   3  -1  15   -2.73    1.55
  -3   0  16    0.82    1.28
  -3   0  15   -0.34    1.60
  -3   0  14    3.30    2.29
  -3   0  13    3.26    2.28
  -3   0  12   17.74    3.92
  -3   0  11   48.99    9.73
  -3   0  11   33.18    5.25
   3   0 -11   44.36    6.15
  -3   0  10   -0.74    2.92
  -3   0  10    0.30    1.86
  -3   0   9    5.49    3.89
  -3   0   8   18.00    5.37
  -3   0   8   16.82    4.26
  -3   0   7   79.96    9.29
  -3   0   7   88.22    7.99
  -3   0   6  121.56   10.82
  -3   0   6  130.51    8.48
  -3   0   5   87.32    5.93
  -3   0   5   75.81    7.84
  -3   0   4   21.28    3.92
   3   0  -4   24.80    2.88
  -3   0   4   26.32    2.67
  -3   0   3    3.79    0.59
  -3   0   3    6.32    2.48
   3   0  -3    4.11    1.78
  -3   0   2   15.08    2.95
   3   0  -2   14.39    2.63
  -3   0   1    8.83    2.10
   3   0  -1    9.58    2.41
   3   0   0    6.63    1.42
  -3   0   0    4.92    1.41
   3   0   0    5.75    2.22
  -3   0  -1   14.10    1.37
   3   0   1   20.69    2.93
  -3   0  -1   14.70    1.98
   3   0   1   19.12    3.46
  -3   0  -2  243.60    4.95
   3   0   2  259.84   12.63
   3   0   2  267.89   11.58
   3   0   3    5.63    3.01
   3   0   3    8.55    3.25
  -3   0  -3    2.87    0.91
   3   0   4   77.59    7.95
   3   0   4   89.51    8.65
   3   0   5   58.04    7.36
   3   0   5   60.22    7.95
   3   0   6    9.13    4.16
   3   0   6    7.81    3.29
   3   0   7   14.66    4.83
   3   0   7   13.71    4.99
   3   0   8    1.93    1.90
   3   0   8   -0.12    2.92
   3   0   9   30.08    7.38
   3   0   9   23.13    4.18
   3   0   9   17.73    4.20
   3   0  10    2.15    1.94
   3   0  10    1.47    2.04
   3   0  11    1.34    2.30
   3   0  11   -1.23    2.15
   3   0  12    5.33    2.99
   3   0  12    3.64    2.23
   3   0  13    0.79    1.84
   3   0  13    5.31    1.98
   3   0  14    2.27    1.90
  -3  -1  16   -0.15    1.51
  -3  -1  15    4.45    2.33
  -3  -1  14    8.97    3.13
  -3  -1  13    5.51    2.79
  -3  -1  12   20.16    4.15
  -3  -1  11    7.12    3.22
  -3  -1  11   11.65    5.78
  -3  -1  10    3.77    3.33
  -3  -1  10   -2.17    1.92
  -3  -1   9    1.47    3.40
  -3  -1   8   25.08    6.05
  -3  -1   7   63.24    8.15
  -3  -1   7   77.35    7.02
  -3  -1   6    8.83    3.82
  -3  -1   6   14.67    2.98
  -3  -1   5  163.91   11.32
   3   1  -5  172.86    6.00
  -3  -1   5  163.90    7.27
   3   1  -4   57.96    4.30
  -3  -1   4   52.01    3.20
  -3  -1   4   58.98    6.58
  -3  -1   3  411.29   15.63
   3   1  -3  442.59   12.88
  -3  -1   2   46.88    5.03
   3   1  -2   53.72    5.01
   3   1  -1    3.99    2.56
  -3  -1   1    0.78    1.45
   3   1   0   21.31    3.86
  -3  -1   0   29.94    3.65
   3   1   1   28.44    4.56
  -3  -1  -1   38.35    3.18
   3   1   2   82.99    8.02
  -3  -1  -2  100.17    5.14
   3   1   3  131.19   10.65
  -3  -1  -3  161.60    7.11
   3   1   4   28.77    5.68
   3   1   4   32.29    5.79
   3   1   5   14.79    4.52
   3   1   5   15.25    4.68
   3   1   6    4.57    3.79
   3   1   6    3.64    3.03
   3   1   7   11.66    5.44
   3   1   7    6.69    3.73
   3   1   8   15.05    3.65
   3   1   8   12.44    2.91
   3   1   8   14.28    5.85
   3   1   9   -1.81    2.30
   3   1   9   -6.46    4.71
   3   1   9    1.77    2.31
   3   1  10    3.23    2.26
   3   1  11   -1.66    2.39
   3   1  11    0.39    1.77
   3   1  12    4.08    2.39
   3   1  12    0.87    1.88
   3   1  13    2.00    1.91
   3   1  13    2.95    1.54
   3   1  14    4.36    1.75
  -3  -2  17    0.38    1.13
  -3  -2  16    4.12    1.83
  -3  -2  15    5.07    2.47
  -3  -2  14    1.91    2.23
  -3  -2  13    1.35    2.13
  -3  -2  12    7.16    2.98
  -3  -2  11    6.61    4.63
  -3  -2  11   -0.22    1.91
  -3  -2  10    8.38    4.74
  -3  -2  10    0.57    2.18
  -3  -2   9   11.62    5.31
  -3  -2   8   19.79    5.24
  -3  -2   7    1.01    2.79
  -3  -2   6   71.23    8.69
  -3  -2   6   78.67    5.87
  -3  -2   5   40.24    6.35
  -3  -2   4   80.61    7.93
   3   2  -4   81.41    5.82
   3   2  -3   10.64    2.59
  -3  -2   3   16.34    3.58
   3   2  -2   13.88    3.54
  -3  -2   2    9.70    2.92
   3   2  -1  217.19   11.88
  -3  -2   1  203.41   10.54
   3   2   0   33.33    5.34
  -3  -2   0   43.72    4.96
  -3  -2   0   44.51    4.39
   3   2   1  640.70   22.85
  -3  -2  -1  661.88   15.91
  -3  -2  -2  473.76   13.79
   3   2   2  413.70   19.55
  -3  -2  -3   76.45    5.97
   3   2   3   73.44    8.93
   3   2   4   11.78    4.64
   3   2   5   28.41    6.66
   3   2   5   29.14    6.37
   3   2   6   15.96    5.31
   3   2   6   17.54    5.54
   3   2   7   10.84    3.02
   3   2   7    6.70    2.85
   3   2   7    4.21    3.57
   3   2   7    1.77    4.29
   3   2   8    1.71    2.23
   3   2   8    4.57    2.05
   3   2   8    5.54    3.92
   3   2   9    1.46    2.35
   3   2   9    2.40    2.46
   3   2  10    8.75    2.78
   3   2  11    5.87    3.01
   3   2  11    4.99    2.27
   3   2  12    2.95    2.24
   3   2  12   -0.73    1.65
  -3  -3  17    3.58    1.59
  -3  -3  16    8.38    2.59
  -3  -3  15    5.15    2.44
  -3  -3  14    1.50    2.38
  -3  -3  13    1.60    2.55
  -3  -3  12    4.85    3.24
  -3  -3  11    0.35    2.04
  -3  -3  11    1.56    2.98
  -3  -3  10   25.73    4.18
  -3  -3  10   25.94    6.82
  -3  -3   9   36.49    7.60
  -3  -3   8    6.95    3.59
  -3  -3   7    5.90    3.76
  -3  -3   6   73.17    8.90
   3   3  -5   39.05    4.09
  -3  -3   5   31.73    5.96
   3   3  -4   21.85    3.79
  -3  -3   4   21.83    4.58
  -3  -3   3   76.74    7.75
   3   3  -3   86.09    7.52
  -3  -3   2    6.17    2.75
   3   3  -2    6.94    3.03
  -3  -3   1   30.26    4.66
   3   3  -1   39.72    5.84
  -3  -3   1   34.74    4.51
  -3  -3   0   35.16    4.52
   3   3   0   31.86    5.95
   3   3   1   65.77    8.74
  -3  -3  -1   68.55    6.23
  -3  -3  -2   97.56    7.56
   3   3   2   91.98   10.17
   3   3   3   22.75    5.82
   3   3   4   80.48   10.93
   3   3   5   45.83    8.76
   3   3   5   52.35    9.14
   3   3   6   -1.42    4.03
   3   3   6    2.23    3.63
   3   3   6   -2.55    2.11
   3   3   6    3.67    2.70
   3   3   7   39.62    8.78
   3   3   7   29.51    8.36
   3   3   7   27.03    4.30
   3   3   7   24.70    4.40
   3   3   8   63.79    6.76
   3   3   8   53.74    6.09
   3   3   9    0.36    2.14
   3   3   9    4.50    2.44
   3   3  10    2.43    2.36
   3   3  10    7.28    2.77
   3   3  11    4.11    2.28
   3   3  11    4.27    2.21
   3   3  12   -2.25    1.18
   3   3  12   -0.50    1.21
  -3  -4  17    2.85    1.46
  -3  -4  17    2.59    1.56
   3   4 -16    5.81    2.19
  -3  -4  16    3.37    2.05
  -3  -4  15    4.35    2.51
  -3  -4  14    4.04    2.25
  -3  -4  13    2.46    2.18
  -3  -4  12    5.98    2.38
  -3  -4  11    3.92    2.86
  -3  -4  11   10.20    5.65
  -3  -4  10    5.75    2.23
  -3  -4  10    7.73    4.23
  -3  -4   9    3.79    3.30
  -3  -4   8    5.02    3.94
  -3  -4   7    1.26    2.57
  -3  -4   6   14.41    4.52
   3   4  -5   16.22    3.39
  -3  -4   5   17.35    4.56
  -3  -4   4   17.80    3.95
   3   4  -4   28.87    4.82
  -3  -4   3   18.63    4.47
   3   4  -3   19.37    4.29
   3   4  -2    8.26    3.69
  -3  -4   2    7.15    2.95
  -3  -4   2    6.51    3.27
  -3  -4   1   -0.40    2.17
   3   4  -1    4.15    3.63
   3   4   0    6.19    3.93
  -3  -4   0    4.87    2.77
  -3  -4  -1   -0.45    2.61
   3   4   1    1.32    3.12
   3   4   2    6.10    3.70
  -3  -4  -2   14.51    3.72
   3   4   3   53.53    9.33
   3   4   4   19.67    6.10
   3   4   5   12.36    6.19
   3   4   5   21.35    4.10
   3   4   5   24.07    7.18
   3   4   6    5.92    4.84
   3   4   6   10.20    3.18
   3   4   6    5.51    2.53
   3   4   7    2.12    2.14
   3   4   7    0.37    2.30
   3   4   8    3.84    2.56
   3   4   8    0.91    2.26
   3   4   9    6.58    2.58
   3   4   9    6.67    2.65
   3   4  10   11.44    2.98
   3   4  10    6.90    2.55
   3   4  11    4.00    1.62
   3   4  11    1.75    1.45
  -3  -5  17    2.33    1.54
  -3  -5  16    2.63    1.85
   3   5 -15    6.52    2.79
  -3  -5  15    3.69    2.62
   3   5 -14   -0.80    2.16
  -3  -5  14    6.46    3.01
  -3  -5  13   10.78    3.38
  -3  -5  12    4.06    2.95
  -3  -5  11   14.45    5.48
  -3  -5  11    6.48    2.81
  -3  -5  10   11.28    3.28
  -3  -5  10    1.77    3.86
  -3  -5   9    3.61    3.91
  -3  -5   9    5.17    2.45
  -3  -5   8    4.28    3.38
  -3  -5   7    6.93    3.93
  -3  -5   6    4.62    4.22
  -3  -5   5    1.34    2.64
   3   5  -4  216.82   14.02
  -3  -5   4  169.23   13.44
  -3  -5   3   45.88    6.86
  -3  -5   3   55.79    7.89
   3   5  -3   52.65    7.54
   3   5  -2   14.82    4.84
  -3  -5   2   18.00    4.72
   3   5  -1   18.92    5.58
  -3  -5   1   19.49    4.77
  -3  -5   0   28.61    5.21
   3   5   0   27.45    6.42
   3   5   1    2.18    3.11
  -3  -5  -1   -0.46    1.89
   3   5   2   26.38    6.93
   3   5   3    7.23    2.70
   3   5   3    2.99    2.01
   3   5   3    2.42    3.69
   3   5   4   44.86    5.89
   3   5   4   54.21   10.84
   3   5   4   52.05    6.00
   3   5   5    6.42    4.63
   3   5   5   11.36    6.65
   3   5   5    6.43    2.60
   3   5   5    1.84    2.48
   3   5   6   20.40    4.21
   3   5   6   16.52    3.81
   3   5   7    8.58    3.03
   3   5   7    4.14    2.19
   3   5   8   -0.35    2.10
   3   5   8    2.96    2.19
   3   5   9    5.62    2.25
   3   5  10   -0.36    1.28
   3   5  10    3.79    1.74
  -3  -6  17   -0.30    1.38
  -3  -6  16    2.35    2.26
  -3  -6  15    3.32    2.11
   3   6 -14   -0.10    2.22
  -3  -6  14    2.17    2.40
   3   6 -13   14.58    3.94
  -3  -6  13    7.57    3.09
  -3  -6  12   25.53    5.01
   3   6 -12   44.35    6.29
   3   6 -11    9.02    3.73
  -3  -6  11   11.21    5.34
  -3  -6  11    3.40    2.66
   3   6 -10   12.64    3.45
  -3  -6  10   12.12    6.05
  -3  -6  10   11.02    3.86
  -3  -6   9    2.15    1.86
   3   6  -9    7.75    3.11
  -3  -6   9   -0.09    3.50
  -3  -6   8   11.32    5.32
  -3  -6   7    1.19    3.67
  -3  -6   6    8.83    4.35
  -3  -6   5    7.95    4.31
  -3  -6   4   20.60    5.47
   3   6  -4   41.67    7.02
  -3  -6   4   31.94    6.44
   3   6  -3   69.56    9.48
  -3  -6   3   57.65    8.06
   3   6  -2   18.16    5.69
  -3  -6   2   15.38    4.74
   3   6  -1   42.28    8.28
  -3  -6   1   39.26    6.66
  -3  -6   0    5.01    3.17
   3   6   0    6.08    4.37
   3   6   1    5.39    4.70
   3   6   1   -6.66    2.61
   3   6   1    3.29    2.43
   3   6   2    6.94    2.64
   3   6   2   11.32    5.40
   3   6   2   15.89    3.58
   3   6   3    1.21    2.71
   3   6   3    4.35    2.46
   3   6   3    4.22    4.26
   3   6   4    4.97    2.53
   3   6   5    9.33    2.91
   3   6   5   11.41    3.58
   3   6   6   11.35    3.15
   3   6   6   13.81    3.36
   3   6   7    9.27    2.90
   3   6   7   10.05    2.95
   3   6   8   -0.60    1.82
   3   6   8    1.64    2.03
   3   6   9   -0.33    1.33
   3   6   9    1.03    1.52
  -3  -7  17    0.78    1.37
  -3  -7  16    0.97    1.85
  -3  -7  15    1.16    2.26
  -3  -7  14    3.30    2.88
   3   7 -13    2.28    2.64
  -3  -7  13    6.16    3.36
   3   7 -12   13.48    3.88
   3   7 -11    2.83    2.45
   3   7 -10    1.20    2.19
  -3  -7  10    1.40    2.50
  -3  -7  10    3.15    3.35
   3   7  -9   -0.07    2.44
  -3  -7   9   -6.50    4.15
  -3  -7   9   -2.70    3.65
   3   7  -8   11.12    3.49
  -3  -7   8    5.89    3.13
  -3  -7   8    4.65    4.03
   3   7  -7    5.20    2.72
  -3  -7   7    6.75    4.30
   3   7  -6    3.71    2.56
  -3  -7   6   -3.82    3.34
  -3  -7   6    6.76    4.32
  -3  -7   5   -0.08    2.99
  -3  -7   4    9.31    4.37
   3   7  -4   13.32    5.02
   3   7  -3   14.66    5.59
  -3  -7   3    9.88    4.14
   3   7  -2   48.45    5.98
   3   7  -2   45.23    8.99
  -3  -7   2   59.36    8.85
   3   7  -2   49.91    5.86
  -3  -7   1  -12.99    4.59
   3   7  -1   -5.87    2.52
   3   7  -1    5.74    4.56
   3   7  -1    3.15    2.01
   3   7   0   35.37    4.95
   3   7   0   36.24    5.08
   3   7   1    2.05    2.30
   3   7   1    6.34    3.39
   3   7   2   -2.04    2.02
   3   7   2   -0.45    1.96
   3   7   3   14.35    3.62
   3   7   4   21.80    4.16
   3   7   4   27.99    4.78
   3   7   5   25.55    4.42
   3   7   5   21.95    4.12
   3   7   6    3.18    2.17
   3   7   6    4.08    2.19
   3   7   7    4.37    2.28
   3   7   7    3.14    2.11
   3   7   8    0.35    1.06
   3   7   8   -0.97    1.26
  -3  -8  16   -1.65    1.73
  -3  -8  15   -0.90    1.82
  -3  -8  14    0.98    2.30
  -3  -8  13    5.51    2.94
   3   8 -12    7.79    3.07
  -3  -8  12   10.08    4.00
   3   8 -11    0.15    2.48
  -3  -8  11    4.67    3.21
   3   8 -10    4.26    2.79
  -3  -8  10    0.69    2.28
  -3  -8   9    4.58    3.42
   3   8  -9   -0.51    2.80
   3   8  -8   28.39    4.91
  -3  -8   8   21.93    6.47
  -3  -8   8   24.61    4.54
  -3  -8   7   20.26    4.45
  -3  -8   7   23.21    4.54
   3   8  -7   23.46    4.79
  -3  -8   7   19.50    6.44
  -3  -8   6   -1.36    1.92
   3   8  -6    5.12    2.63
  -3  -8   6    3.77    3.15
  -3  -8   5    8.59    3.04
   3   8  -5   12.96    3.68
  -3  -8   5   13.49    5.05
   3   8  -4   51.83    6.32
  -3  -8   4   54.98    6.16
  -3  -8   4   56.22    9.28
   3   8  -3    2.89    3.77
   3   8  -3    3.98    3.02
  -3  -8   3   -3.41    3.38
   3   8  -3    4.94    2.91
   3   8  -2   66.23    6.75
  -3  -8   2   61.41    9.67
   3   8  -2   66.81   11.66
   3   8  -2   69.07    6.98
   3   8  -1   40.08    9.40
   3   8  -1   27.99    4.76
   3   8  -1   35.05    5.27
   3   8   0    9.22    3.04
   3   8   0    7.55    3.29
   3   8   1    7.92    3.02
   3   8   1    5.09    2.48
   3   8   2    4.47    2.63
   3   8   3   -0.84    2.10
   3   8   4   15.27    3.40
   3   8   4   18.78    3.71
   3   8   5    4.45    2.58
   3   8   5    5.21    2.33
   3   8   6    0.48    1.44
   3   8   6    1.12    1.68
   3   8   7    1.08    1.14
  -3  -9  16   -2.73    1.36
  -3  -9  16    3.28    1.73
  -3  -9  15   -1.10    1.69
  -3  -9  14   -2.70    2.58
  -3  -9  13    3.48    2.63
  -3  -9  12    7.75    3.20
  -3  -9  11    6.72    2.88
  -3  -9  10    5.33    2.58
   3   9 -10    0.60    2.04
  -3  -9   9    5.41    2.66
   3   9  -9    4.02    2.84
  -3  -9   9    0.68    2.41
  -3  -9   8    2.94    2.65
   3   9  -8    8.01    3.29
  -3  -9   8    4.03    2.38
   3   9  -7   23.22    4.82
  -3  -9   7   19.20    4.18
  -3  -9   6    7.52    2.88
   3   9  -6    6.70    3.05
  -3  -9   5    0.91    2.43
   3   9  -5   -0.60    2.53
   3   9  -5    0.01    2.28
  -3  -9   4    5.34    2.43
   3   9  -4    1.43    2.20
   3   9  -4    3.02    2.47
   3   9  -3    3.92    2.56
   3   9  -2    6.53    3.27
   3   9  -1   11.01    3.23
   3   9   0   21.82    4.22
   3   9   1   21.90    4.04
   3   9   2    9.20    2.91
   3   9   3    1.81    1.71
   3   9   3    1.07    1.88
   3   9   4    1.14    1.85
   3   9   4    2.82    2.06
   3   9   5    3.05    1.59
   3   9   5    0.39    1.40
  -3 -10  15    0.29    1.25
  -3 -10  14   -0.77    1.46
  -3 -10  14    2.71    1.99
  -3 -10  13    4.30    2.24
  -3 -10  13   -0.54    1.99
  -3 -10  12    2.40    2.08
  -3 -10  12    2.42    2.61
  -3 -10  11    4.02    2.49
   3  10 -11    7.30    2.90
  -3 -10  11    3.36    2.79
  -3 -10  10    9.09    3.35
   3  10 -10   13.88    3.30
  -3 -10   9    5.94    2.50
   3  10  -9   11.20    3.22
  -3 -10   8   -0.68    1.98
   3  10  -8    3.38    2.59
   3  10  -7   10.13    3.23
  -3 -10   7    2.94    2.40
  -3 -10   6    8.10    2.82
   3  10  -6   11.72    3.94
   3  10  -6    9.59    3.52
   3  10  -5    6.20    2.81
   3  10  -4    1.37    2.30
   3  10  -3   -0.33    2.20
   3  10  -2   -1.06    2.38
   3  10  -1   -1.00    1.92
   3  10   0   14.65    3.61
   3  10   1    8.63    2.95
   3  10   2    2.41    1.67
   3  10   2    0.45    1.57
   3  10   3    1.08    1.42
   3  10   3   -0.93    1.45
   3  10   4    0.51    1.00
  -3 -11  14    1.35    1.17
  -3 -11  13    1.26    1.66
  -3 -11  12    2.36    1.84
  -3 -11  11    3.86    2.04
  -3 -11  10    1.01    1.82
  -3 -11   9    4.66    2.66
   3  11  -9    2.59    2.15
  -3 -11   8    0.44    2.21
   3  11  -8   -0.80    1.93
   3  11  -7    1.75    1.96
   3  11  -6   -0.54    2.07
   3  11  -5    2.63    2.05
   3  11  -4    8.02    2.79
   3  11  -3    3.68    2.35
   3  11  -2    0.69    1.98
   3  11  -1    1.33    1.71
   3  11   0    6.78    2.33
   3  11   0    8.91    2.35
   3  11   1    5.11    1.85
   3  11   1    2.01    1.88
   3  11   2    3.01    1.52
   3  12 -13   -0.09    1.07
   3  12 -12    0.62    1.22
   3  12 -11   -0.89    1.41
   3  12 -10    8.77    2.60
   3  12  -9    1.17    1.60
   3  12  -8    0.36    1.71
   3  12  -7    1.54    1.85
   3  12  -6   -1.95    1.69
   3  12  -5    3.46    2.21
   3  12  -4   10.71    2.81
   3  12  -3    3.24    1.91
   3  12  -2    2.44    1.80
   3  12  -1    2.02    1.58
   3  12  -1    1.41    1.36
   3  12   0    4.48    1.51
   3  13 -11   -0.29    0.91
   3  13 -10    1.59    1.26
   3  13  -9   -0.28    1.19
   3  13  -8   -0.28    1.26
   3  13  -7    0.49    1.42
   3  13  -6   -0.75    1.33
   3  13  -5    1.95    1.45
   3  13  -4    2.15    1.36
   3  13  -3    1.48    1.02
   4 -16   3    4.63    1.30
   4 -16   4    1.83    1.35
   4 -16   5   -0.81    1.24
   4 -16   6    0.84    1.09
   4 -16   6    0.76    1.45
   4 -16   7    1.46    1.60
   4 -16   7   -0.66    1.43
   4 -16   8    4.20    1.89
   4 -16   9    5.80    2.03
   4 -16  10    2.21    1.29
   4 -15   0    1.38    1.25
   4 -15   1    3.79    1.82
   4 -15   2    1.85    1.74
   4 -15   3    2.03    2.04
   4 -15   4    5.49    2.58
   4 -15   4    1.83    2.08
   4 -15   5    0.95    1.86
   4 -15   6    1.88    2.43
   4 -15   7    3.87    2.46
   4 -15   8    2.12    2.32
   4 -15   9   13.66    3.36
   4 -15  10    0.06    1.66
   4 -15  11    0.90    1.83
   4 -15  12    0.58    1.38
   4 -14  -1    3.02    1.94
   4 -14   0   -0.06    1.74
   4 -14   1    2.53    1.80
   4 -14   2    8.62    3.14
   4 -14   2   10.76    3.34
   4 -14   3   12.77    3.59
   4 -14   4   11.74    3.37
   4 -14   5   16.06    4.02
   4 -14   6    9.39    3.33
   4 -14   7    7.00    2.90
   4 -14   8   -1.53    2.67
   4 -14   9   30.70    4.83
   4 -14  10    2.54    2.45
   4 -14  11    0.74    1.85
   4 -14  12   -1.27    1.41
   4 -14  13    1.43    1.64
   4 -13  -4    2.81    1.48
   4 -13  -3    3.26    1.91
   4 -13  -2    6.19    2.61
   4 -13  -1   18.00    3.88
   4 -13   0    5.60    2.83
   4 -13   1   -0.36    2.24
   4 -13   1    0.61    2.29
   4 -13   2    4.28    2.95
   4 -13   3    6.84    3.17
   4 -13   4   13.30    3.99
   4 -13   5   33.17    5.53
   4 -13   6    1.62    2.15
   4 -13   7    1.38    2.64
   4 -13   8    0.63    2.07
   4 -13   9   17.46    3.85
   4 -13  10   13.82    3.70
   4 -13  11    7.40    2.73
   4 -13  12   -0.30    1.68
   4 -13  13    2.10    1.86
   4 -13  14   -1.93    1.26
   4 -12  -6    2.09    1.17
   4 -12  -5    1.42    1.56
   4 -12  -4    0.45    1.69
  -4  12   4   -0.26    1.41
  -4  12   3    5.80    2.41
   4 -12  -3    3.51    2.11
   4 -12  -2   24.03    4.75
  -4  12   2   24.20    3.88
   4 -12  -1   11.42    3.88
   4 -12   0    6.73    3.44
   4 -12   0    7.02    3.01
   4 -12   1   17.78    4.20
   4 -12   2    6.03    3.25
   4 -12   3  172.82   11.89
   4 -12   4   27.24    4.81
   4 -12   5   81.40    8.09
   4 -12   6   13.39    3.71
   4 -12   7   24.65    5.17
   4 -12   8   -0.64    2.23
   4 -12   9    1.02    2.18
   4 -12  10    0.77    2.13
   4 -12  10    3.80    2.10
   4 -12  11   13.62    3.34
   4 -12  11    9.68    3.17
   4 -12  12   15.75    3.62
   4 -12  12   12.41    3.19
   4 -12  13    2.41    2.27
   4 -12  13    4.16    2.34
   4 -12  14    1.31    1.92
   4 -12  14   -1.25    1.54
   4 -12  15    0.25    1.07
   4 -11  -7    4.21    1.71
   4 -11  -6    1.04    1.56
  -4  11   6    1.88    1.52
  -4  11   5    8.67    2.38
   4 -11  -4   14.00    3.73
  -4  11   4   22.26    3.86
   4 -11  -3    1.83    2.44
  -4  11   3    5.06    2.02
   4 -11  -2   18.81    4.18
  -4  11   2   24.76    4.17
   4 -11  -1   43.26    6.23
   4 -11  -1   33.34    5.50
   4 -11   0   17.81    4.40
   4 -11   1  119.72    9.89
   4 -11   2    7.87    3.39
   4 -11   2   13.06    5.15
   4 -11   3   21.09    4.17
   4 -11   3   17.28    5.50
   4 -11   4   51.08    6.32
   4 -11   4   36.98    7.84
   4 -11   5   18.02    3.87
   4 -11   5   23.45    6.78
   4 -11   6   15.57    3.89
   4 -11   6    6.99    4.10
   4 -11   7   22.23    4.76
   4 -11   7   15.92    4.18
   4 -11   8    0.29    2.69
   4 -11   8   -3.35    3.37
   4 -11   9    0.52    2.42
   4 -11  10    6.50    3.34
   4 -11  11    6.03    3.13
   4 -11  11    8.60    3.50
   4 -11  12   22.48    4.76
   4 -11  12   19.64    4.13
   4 -11  13    2.78    2.25
   4 -11  14    0.59    1.92
   4 -11  15   -1.53    1.53
   4 -11  15    0.05    1.42
   4 -10  -8    1.20    1.43
  -4  10   8    2.87    1.43
   4 -10  -7    5.25    2.32
  -4  10   7    3.30    1.88
  -4  10   6   17.23    3.37
  -4  10   5   10.05    2.99
   4 -10  -5    3.04    2.57
   4 -10  -4    7.56    2.86
  -4  10   4   12.85    3.37
   4 -10  -3    2.21    2.77
  -4  10   3    4.81    2.67
   4 -10  -2    1.87    2.70
  -4  10   2    7.89    2.97
   4 -10  -1   88.76    8.38
   4 -10  -1   94.68   11.92
   4 -10  -1  110.16   12.88
   4 -10   0   11.55    3.56
   4 -10   0    4.54    3.95
   4 -10   1   96.28    8.45
   4 -10   1   77.46   10.89
   4 -10   2   -4.22    2.52
   4 -10   2    0.29    2.99
   4 -10   3   -0.09    1.61
   4 -10   3   -0.64    2.61
   4 -10   4   56.21    6.42
   4 -10   4   63.20    9.31
   4 -10   5   41.71    5.63
   4 -10   5   38.07    7.27
   4 -10   6   11.47    3.38
   4 -10   6   19.93    5.94
   4 -10   6   18.77    3.80
   4 -10   7   25.84    5.82
   4 -10   7   32.02    5.22
   4 -10   8   48.14    6.08
   4 -10   8   50.89    6.28
   4 -10   9    0.04    2.14
   4 -10   9   -0.57    2.47
   4 -10  10   10.58    3.74
   4 -10  10   11.49    3.96
   4 -10  11   59.05    7.20
   4 -10  11   48.74    6.39
   4 -10  12   61.20    6.77
   4 -10  12   56.68    6.63
   4 -10  13    6.77    2.85
   4 -10  13    3.56    2.72
   4 -10  14    5.73    2.50
   4 -10  14    2.49    2.44
   4 -10  15    2.13    2.12
   4 -10  16   -0.94    1.27
   4  -9  -9   -0.84    1.43
  -4   9   9    0.11    1.25
   4  -9  -8    2.06    1.90
  -4   9   8    1.69    1.90
   4  -9  -7   11.60    3.30
  -4   9   7   13.07    3.14
   4  -9  -6   21.71    4.69
  -4   9   6   17.06    3.65
  -4   9   5   45.49    5.63
   4  -9  -5   45.07    6.19
   4  -9  -4   12.89    3.76
  -4   9   4   10.76    3.05
   4  -9  -3   57.38    7.17
   4  -9  -3   64.36   10.55
  -4   9   3   64.17    6.56
   4  -9  -2    3.95    3.14
   4  -9  -2    4.10    2.73
   4  -9  -2   -0.47    2.21
   4  -9  -1    8.15    2.85
   4  -9  -1    3.30    3.05
   4  -9   0   45.95    8.05
   4  -9   1   80.82   10.13
   4  -9   2   30.49    6.35
   4  -9   3   12.18    4.72
   4  -9   4    1.39    2.66
   4  -9   5    8.37    3.48
   4  -9   6   62.81    8.49
   4  -9   7   43.16    6.98
   4  -9   8   39.62    5.52
   4  -9   8   50.13    6.08
   4  -9   9    3.16    2.22
   4  -9   9    6.00    3.50
   4  -9  10    3.22    2.63
   4  -9  10   10.74    3.63
   4  -9  10    7.63    3.31
   4  -9  11   18.45    4.24
   4  -9  11   13.45    3.71
   4  -9  11    9.44    3.40
   4  -9  12   27.91    5.21
   4  -9  12   31.04    5.26
   4  -9  12   31.73    5.46
   4  -9  13   14.72    4.03
   4  -9  13   14.07    3.50
   4  -9  14    2.09    2.06
   4  -9  15    1.94    2.03
   4  -9  16    3.86    1.97
   4  -8 -10    1.05    1.25
  -4   8  10    3.78    1.91
   4  -8  -9   -0.35    1.67
  -4   8   9   -2.45    2.01
  -4   8   8    3.01    2.54
   4  -8  -8    4.55    2.53
   4  -8  -7   18.43    4.02
  -4   8   7   28.32    4.76
   4  -8  -6    2.95    2.27
  -4   8   6    6.39    2.68
  -4   8   5  101.75    8.31
   4  -8  -5  100.70    9.23
   4  -8  -5  104.35   13.43
   4  -8  -4    2.00    1.96
   4  -8  -4    5.32    3.10
  -4   8   4    0.96    1.70
   4  -8  -3   67.12    7.16
   4  -8  -3   57.02    9.18
   4  -8  -2    1.46    2.71
   4  -8  -2    4.62    3.22
   4  -8  -1    1.30    2.66
   4  -8   0   48.09    7.39
   4  -8   1   75.38    8.94
   4  -8   2   10.62    3.41
   4  -8   3   10.81    3.60
   4  -8   4  110.90   10.11
   4  -8   5   88.38    9.14
   4  -8   6  233.41   14.59
   4  -8   7   41.33    7.78
   4  -8   8   34.78    7.57
   4  -8   8   51.48    7.97
   4  -8   9    5.97    2.39
   4  -8   9    0.34    3.21
   4  -8   9    4.77    2.88
   4  -8   9    8.74    3.13
   4  -8  10   14.35    6.38
   4  -8  10    6.60    3.35
   4  -8  10    7.62    3.13
   4  -8  10    9.38    3.22
   4  -8  11    3.64    2.94
   4  -8  11    2.13    3.08
   4  -8  11    6.83    3.13
   4  -8  12   -4.41    2.56
   4  -8  12    1.20    2.29
   4  -8  13   15.20    4.16
   4  -8  14   17.77    3.96
   4  -8  15    1.79    2.04
   4  -8  16    3.02    1.87
  -4   7  11    5.03    2.09
   4  -7 -10    7.41    2.50
  -4   7  10    4.38    2.34
   4  -7  -9   30.39    4.72
  -4   7   9   38.35    5.25
   4  -7  -8   -0.23    2.00
  -4   7   8    4.48    2.61
  -4   7   7   14.95    3.52
   4  -7  -6   20.17    4.60
   4  -7  -6   32.41    7.93
  -4   7   6   24.99    4.40
   4  -7  -5   91.35   12.24
  -4   7   5  101.27    7.96
   4  -7  -5   99.36    8.91
   4  -7  -4  105.78    8.75
   4  -7  -4   97.36   11.88
   4  -7  -3   34.56    6.86
   4  -7  -3   35.39    5.91
   4  -7  -2   67.82    8.26
   4  -7  -2   56.95    8.19
   4  -7  -1   62.29    8.08
   4  -7   0   60.69    7.43
   4  -7   1    3.23    2.82
   4  -7   2   63.35    7.14
   4  -7   3    2.75    2.17
   4  -7   4  156.14   10.68
   4  -7   5   82.61    9.60
   4  -7   5   92.04    8.25
   4  -7   6   29.05    6.09
   4  -7   6   40.02    5.71
   4  -7   7  102.03   10.28
   4  -7   7   85.16   10.47
   4  -7   8   21.79    5.51
   4  -7   9   38.39    8.27
   4  -7   9   46.00    5.59
   4  -7   9   34.85    5.20
   4  -7  10    0.20    2.22
   4  -7  10    4.42    4.21
   4  -7  10   -1.42    2.31
   4  -7  11   10.71    3.57
   4  -7  11    2.38    2.61
   4  -7  12    3.55    2.29
   4  -7  13   10.48    3.60
   4  -7  14   27.05    4.71
   4  -7  15    2.45    2.34
   4  -7  16    2.97    1.79
  -4   6  12    1.49    1.46
   4  -6 -12    3.99    1.80
   4  -6 -11   11.31    2.64
  -4   6  11   12.69    3.26
   4  -6 -10   11.32    3.22
  -4   6  10    7.17    2.69
   4  -6  -9   47.46    6.07
  -4   6   9   46.21    5.82
   4  -6  -8    3.73    2.52
  -4   6   8    0.73    1.91
   4  -6  -7    3.69    3.89
  -4   6   7   11.84    3.64
  -4   6   7   10.22    5.17
   4  -6  -6   34.72    5.31
   4  -6  -6   39.25    8.11
  -4   6   6   45.35    5.60
   4  -6  -5   38.64    7.74
   4  -6  -4   84.85   10.30
   4  -6  -3  372.73   17.59
   4  -6  -3  313.65   18.22
   4  -6  -2   50.40    6.93
   4  -6  -2   51.56    6.65
   4  -6  -1   13.26    3.90
   4  -6   0  113.59    9.16
   4  -6   1   30.39    4.63
   4  -6   2  110.16    8.19
   4  -6   3    4.94    2.25
   4  -6   4   89.40    8.88
   4  -6   4  102.38    7.66
   4  -6   5   22.05    5.19
   4  -6   5   17.47    3.43
   4  -6   6    6.12    3.28
   4  -6   6    4.90    3.08
   4  -6   7  137.32   10.97
   4  -6   7  124.79   12.35
   4  -6   8   48.96    8.64
   4  -6   9   48.81    8.99
   4  -6   9   57.02    6.32
   4  -6  10   26.72    4.85
   4  -6  10   26.68    7.51
   4  -6  10   25.85    4.68
   4  -6  10   20.11    4.19
   4  -6  11    6.53    3.08
   4  -6  11    6.96    4.67
   4  -6  12   -0.38    2.57
   4  -6  13    8.03    3.29
   4  -6  14   19.00    4.26
   4  -6  15    2.29    2.18
   4  -6  16    1.00    1.58
   4  -6  16   -0.07    1.35
  -4   5  13    3.01    1.57
  -4   5  12    8.64    2.72
   4  -5 -11   -1.71    1.85
  -4   5  11    1.77    2.27
  -4   5  10    3.19    2.30
   4  -5 -10    4.66    2.51
   4  -5  -9    9.67    3.21
  -4   5   9   11.91    3.30
   4  -5  -8    5.03    2.57
  -4   5   8    5.57    2.38
  -4   5   7   11.92    4.64
  -4   5   7   15.87    3.66
   4  -5  -6   38.84    7.83
   4  -5  -5   18.87    5.23
   4  -5  -4   86.28    9.62
   4  -5  -4   96.50    8.53
   4  -5  -3    3.79    2.78
   4  -5  -3    6.71    2.96
   4  -5  -2  260.63   14.35
   4  -5  -2  267.03   13.75
   4  -5  -1   53.03    6.17
   4  -5  -1   49.42    6.04
   4  -5   0  132.07    8.82
   4  -5   1  271.65   11.77
   4  -5   2    7.24    2.95
   4  -5   2    6.89    2.23
   4  -5   3  353.64   15.53
   4  -5   3  364.98   12.30
   4  -5   3  370.72   16.07
   4  -5   4    4.49    2.66
   4  -5   4    6.41    3.38
   4  -5   4    5.62    2.27
   4  -5   4    5.76    1.89
   4  -5   5    1.42    1.73
   4  -5   5    3.69    3.04
   4  -5   5   -0.99    2.07
   4  -5   5    1.97    1.74
   4  -5   6   51.20    6.29
   4  -5   6   59.14    8.22
   4  -5   6   61.17    7.04
   4  -5   7   17.08    5.38
   4  -5   7   29.70    4.93
   4  -5   8   62.61    9.43
   4  -5   9   26.29    6.46
   4  -5  10   53.95    6.75
   4  -5  10   44.03    8.64
   4  -5  11    3.52    2.69
   4  -5  11   -0.18    3.38
   4  -5  12    2.03    2.33
   4  -5  12    0.11    2.17
   4  -5  13   -0.68    2.29
   4  -5  14    2.01    2.21
   4  -5  15    4.57    2.41
   4  -5  16    1.39    1.44
   4  -5  16    3.05    1.30
  -4   4  14    3.18    1.43
   4  -4 -13    7.48    2.42
  -4   4  13    7.60    2.41
  -4   4  12    6.91    2.64
   4  -4 -11   -1.31    1.90
  -4   4  11    2.44    2.34
   4  -4 -10    7.84    3.32
  -4   4  10    1.97    2.48
   4  -4  -9   22.19    4.22
  -4   4   9   29.05    7.92
  -4   4   9   24.01    4.48
   4  -4  -8   56.94    6.33
  -4   4   8   76.12   11.05
  -4   4   8   72.37    6.97
  -4   4   7   48.88    7.73
  -4   4   7   33.17    7.15
   4  -4  -6   45.99    8.02
   4  -4  -5   24.92    5.61
   4  -4  -4   14.05    4.11
   4  -4  -4   14.18    3.44
   4  -4  -3   44.85    6.17
   4  -4  -3   42.78    5.52
   4  -4  -2  744.72   21.93
   4  -4  -2  776.48   21.90
   4  -4  -1    6.14    2.33
   4  -4  -1    7.15    2.70
   4  -4   0    1.60    1.34
   4  -4   0    2.67    2.10
   4  -4   0    0.71    2.12
   4  -4   1  274.59   12.69
   4  -4   1  271.91   13.14
   4  -4   1  274.58   10.16
   4  -4   2   41.93    3.67
   4  -4   2   39.58    5.07
   4  -4   2   42.61    4.99
   4  -4   2   36.58    5.10
   4  -4   3  166.90   10.11
   4  -4   3  169.75    6.60
   4  -4   3  169.37   10.37
   4  -4   3  169.01   10.67
   4  -4   4   14.12    1.89
   4  -4   4   11.52    3.75
   4  -4   4   12.35    3.40
   4  -4   4   13.68    3.79
   4  -4   5   29.88    4.78
   4  -4   5   31.07    4.82
   4  -4   5   25.20    5.29
   4  -4   6  100.10    8.87
   4  -4   6   90.18    7.77
   4  -4   6   80.36    9.16
   4  -4   7   13.98    3.56
   4  -4   7   18.92    5.35
   4  -4   8   16.51    5.73
   4  -4   9   42.52    5.71
   4  -4   9   39.08    8.09
   4  -4  10   49.12    6.25
   4  -4  10   64.72   10.74
   4  -4  11    6.33    2.93
   4  -4  12    2.14    2.15
   4  -4  13    4.47    2.89
   4  -4  13    1.15    2.32
   4  -4  14   -3.23    2.43
   4  -4  15    1.95    1.81
   4  -4  16   -0.17    1.18
  -4   3  14    0.97    1.73
   4  -3 -13   12.53    2.93
  -4   3  13   10.95    3.18
   4  -3 -12    3.20    2.17
  -4   3  12   -0.06    1.96
   4  -3 -11    3.38    2.22
  -4   3  11    0.79    2.31
   4  -3 -10   18.17    4.13
  -4   3  10   18.87    3.91
  -4   3   9   30.71    4.95
   4  -3  -9   14.52    3.70
  -4   3   9   26.12    6.99
   4  -3  -8   63.33    6.46
  -4   3   8   63.80   10.09
  -4   3   7    5.38    3.28
  -4   3   7    5.25    3.19
  -4   3   6   73.72    7.95
  -4   3   6   72.23    9.20
   4  -3  -5   15.92    4.50
   4  -3  -4   74.65    8.19
   4  -3  -4   79.53    7.05
   4  -3  -3  453.62   17.89
   4  -3  -3  486.99   16.78
   4  -3  -2   12.88    3.40
   4  -3  -2   12.46    3.09
   4  -3  -2   11.33    2.90
   4  -3  -1  418.88   15.60
   4  -3  -1  433.51   14.15
   4  -3  -1  417.81   15.34
   4  -3   0  288.43   10.15
   4  -3   0  296.98   13.05
   4  -3   0  289.60   12.64
   4  -3   1  700.76   20.12
   4  -3   1  711.03   16.49
   4  -3   1  682.09   19.17
   4  -3   1  720.85   13.50
   4  -3   2  226.68   10.53
   4  -3   2  214.91   10.98
   4  -3   2  232.10   11.87
   4  -3   2  230.30    5.98
  -4   3  -2  203.27    4.69
   4  -3   3   10.00    2.66
   4  -3   3   10.00    2.90
   4  -3   3   13.65    3.45
   4  -3   4  109.30    8.89
   4  -3   4  103.92    8.88
   4  -3   4  113.28    8.23
   4  -3   5    7.98    2.93
   4  -3   5   13.47    3.82
   4  -3   5   10.71    3.57
   4  -3   6   54.79    6.90
   4  -3   6   52.63    7.78
   4  -3   7   65.63    7.55
   4  -3   7   53.27    8.77
   4  -3   8   15.51    5.06
   4  -3   9   46.52    5.72
   4  -3   9   48.21    9.25
   4  -3  10   39.57    5.93
   4  -3  10   36.97    8.30
   4  -3  11   12.02    3.40
   4  -3  12    5.35    3.10
   4  -3  13    0.65    2.48
   4  -3  14    3.33    2.45
   4  -3  15    4.65    1.60
   4  -3  15   -0.38    1.48
  -4   2  15    1.38    1.45
  -4   2  14    2.92    2.16
   4  -2 -13    7.21    2.77
  -4   2  13    5.72    2.36
   4  -2 -12    3.82    2.75
  -4   2  12    1.08    1.95
  -4   2  11   -2.12    2.57
   4  -2 -10   23.41    4.42
  -4   2  10   23.11    6.70
  -4   2  10   26.03    4.48
   4  -2  -9   61.70    6.37
  -4   2   9   58.42    9.91
  -4   2   9   64.28    6.73
  -4   2   8   16.31    5.64
  -4   2   7    6.13    3.66
  -4   2   6  135.66   12.08
  -4   2   6  168.78   10.72
  -4   2   5    7.36    2.33
  -4   2   5    6.06    3.18
  -4   2   4   13.14    4.20
  -4   2   3  246.77   12.75
   4  -2  -3  239.88   11.33
   4  -2  -3  233.04   12.18
  -4   2   2  126.57    8.57
   4  -2  -2  128.24    8.63
   4  -2  -2  116.86    7.96
   4  -2  -2  114.33    7.98
   4  -2  -1 1902.78   31.88
   4  -2  -1 1913.95   27.63
  -4   2   1 1937.84   28.90
   4  -2  -1 1919.95   32.55
   4  -2   0 4268.21   31.61
   4  -2   0 4124.17   47.91
  -4   2   0 4229.88   37.51
   4  -2   0 4193.30   47.87
   4  -2   1  563.52   17.70
  -4   2  -1  612.35   11.12
   4  -2   1  584.15   18.52
   4  -2   1  586.45   14.32
   4  -2   2    1.90    2.22
   4  -2   2    3.05    1.80
   4  -2   2    3.71    1.98
   4  -2   3   15.37    3.89
   4  -2   3   13.08    3.46
   4  -2   4    5.06    3.01
   4  -2   4    6.97    3.08
   4  -2   5   34.68    6.04
   4  -2   5   40.86    6.40
   4  -2   6   34.80    6.41
   4  -2   6   41.65    6.54
   4  -2   7   23.96    6.56
   4  -2   7   24.46    5.64
   4  -2   8    3.23    4.27
   4  -2   9   14.90    3.93
   4  -2   9    6.62    4.17
   4  -2  10   19.42    4.40
   4  -2  10   22.04    6.68
   4  -2  11   12.08    3.85
   4  -2  12   10.00    3.31
   4  -2  13   -0.34    2.22
   4  -2  14    3.00    2.11
   4  -2  15   -0.08    1.34
  -4   1  16    1.89    1.02
  -4   1  15    0.13    1.57
  -4   1  14    5.20    2.53
   4  -1 -13    1.68    2.09
  -4   1  13    1.44    1.92
   4  -1 -12    0.39    2.45
  -4   1  12   -0.38    2.26
   4  -1 -11    7.16    3.14
  -4   1  11   -1.32    2.33
   4  -1 -10    8.20    3.01
  -4   1  10    4.03    4.18
  -4   1  10    3.30    1.85
  -4   1   9   66.46    6.59
  -4   1   9   83.02   11.64
  -4   1   8    8.25    4.98
  -4   1   7   25.79    5.99
  -4   1   6   12.62    4.22
  -4   1   5  161.88   12.01
  -4   1   4    7.53    3.06
   4  -1  -4    7.33    2.32
   4  -1  -3  166.87    9.07
  -4   1   3  163.92   10.33
  -4   1   2  130.10    8.50
   4  -1  -2  126.30    7.97
   4  -1  -1   82.24    7.02
  -4   1   1   86.71    6.23
   4  -1   0   97.35    7.69
  -4   1   0   90.32    5.62
   4  -1   0  102.51    4.72
   4  -1   1    9.11    2.29
   4  -1   1    6.02    2.95
  -4   1  -1    6.74    1.48
   4  -1   2    7.31    2.45
   4  -1   2    6.08    3.14
   4  -1   3   45.96    6.17
   4  -1   3   36.75    5.32
   4  -1   4    3.98    2.64
   4  -1   4    6.55    3.37
   4  -1   5   60.97    7.90
   4  -1   5   53.31    7.52
   4  -1   6   61.95    8.17
   4  -1   6   56.52    8.68
   4  -1   7    1.32    2.66
   4  -1   7    9.28    3.93
   4  -1   8    0.47    3.98
   4  -1   8    0.99    2.02
   4  -1   9    6.47    4.82
   4  -1   9    9.42    3.02
   4  -1  10   10.46    3.55
   4  -1  11    2.88    2.36
   4  -1  12   15.20    4.05
   4  -1  13    4.00    2.42
   4  -1  14    1.33    1.54
  -4   0  16    2.52    1.46
  -4   0  15    1.66    1.87
  -4   0  14   13.62    3.52
  -4   0  13    3.46    2.36
   4   0 -12    2.88    2.86
  -4   0  12   -0.36    2.18
   4   0 -11    6.27    2.97
  -4   0  11    1.61    2.01
   4   0 -10   -2.97    2.20
  -4   0  10    9.53    4.78
  -4   0  10    4.95    2.66
  -4   0   9   61.54   10.05
  -4   0   8   11.24    4.73
  -4   0   7  152.59   13.43
  -4   0   6   24.76    5.19
  -4   0   5   87.00    8.92
   4   0  -5   93.23    6.18
   4   0  -4   32.96    4.00
  -4   0   4   42.24    6.00
  -4   0   3    3.13    2.12
   4   0  -3    3.32    2.06
  -4   0   2   18.33    3.84
   4   0  -2   19.58    3.59
  -4   0   1   73.75    6.06
   4   0  -1   86.22    7.29
  -4   0   0  171.67    8.13
   4   0   0  164.02    6.93
   4   0   0  146.07    9.85
  -4   0  -1   19.18    2.65
   4   0   1   14.45    2.82
   4   0   1   11.05    3.53
  -4   0  -1   16.66    1.60
   4   0   2   92.83    8.79
   4   0   2  102.26    7.92
   4   0   3    6.98    2.80
   4   0   3    6.89    3.22
   4   0   4    9.73    3.80
   4   0   4   16.60    4.36
   4   0   5   89.56   10.09
   4   0   5   83.25    9.85
   4   0   6   27.29    6.00
   4   0   6   27.15    6.89
   4   0   7   42.65    8.12
   4   0   7   41.79    8.29
   4   0   8   69.48    6.65
   4   0   8  100.66   13.74
   4   0   9    8.38    3.07
   4   0   9   19.49    7.02
   4   0  10   26.25    5.04
   4   0  10   24.06    4.44
   4   0  11    7.25    2.67
   4   0  11    6.24    2.52
   4   0  12   12.77    3.60
   4   0  13    5.83    2.44
   4   0  14    0.32    1.23
  -4  -1  16   -0.80    1.55
  -4  -1  15    0.09    1.66
  -4  -1  14    5.11    2.23
  -4  -1  13    6.81    3.05
   4   1 -12    5.11    2.50
  -4  -1  12    6.60    2.78
  -4  -1  11   31.64    7.72
   4   1 -11   27.46    4.69
  -4  -1  11   24.43    4.54
   4   1 -10    2.32    1.86
  -4  -1  10    3.28    3.53
  -4  -1  10    2.17    2.14
  -4  -1   9   28.62    6.75
  -4  -1   8   42.75    7.92
  -4  -1   7   75.10    9.68
  -4  -1   6   49.45    7.32
  -4  -1   5   43.24    6.80
   4   1  -5   49.01    4.50
  -4  -1   4    2.96    2.72
   4   1  -4    2.90    1.68
   4   1  -3    4.07    2.12
  -4  -1   3    9.92    3.46
   4   1  -2  176.14   10.55
  -4  -1   2  173.67   10.49
   4   1  -1   44.73    3.51
   4   1  -1   41.30    5.48
  -4  -1   1   40.78    4.88
  -4  -1   0    6.91    1.81
  -4  -1   0    5.41    2.34
   4   1   0    7.73    3.26
   4   1   1   13.30    3.00
   4   1   1    9.51    3.51
  -4  -1  -1   10.84    1.96
   4   1   2  100.76    8.62
   4   1   2   87.24    9.36
   4   1   3    3.74    3.18
   4   1   3    1.96    2.39
   4   1   4    2.50    2.56
   4   1   4    1.54    2.80
   4   1   5   44.22    7.77
   4   1   5   47.32    7.85
   4   1   6    7.81    4.29
   4   1   6   15.83    4.82
   4   1   7    4.77    3.20
   4   1   7    1.75    2.48
   4   1   7   -0.36    3.50
   4   1   8    6.49    2.96
   4   1   8    5.26    2.27
   4   1   9    1.52    1.87
   4   1   9   -0.51    2.12
   4   1  10    4.61    2.63
   4   1  10    1.10    2.13
   4   1  11    1.17    2.09
   4   1  11    5.47    2.06
   4   1  12    3.57    2.22
   4   1  13    5.97    1.86
  -4  -2  17    0.03    0.91
  -4  -2  16    3.35    1.89
  -4  -2  15    0.47    1.69
  -4  -2  14    1.74    2.24
  -4  -2  13    5.81    2.59
  -4  -2  12    0.46    2.00
   4   2 -12   -3.67    2.48
  -4  -2  11   24.04    6.49
  -4  -2  11   18.01    3.89
   4   2 -11   23.07    4.54
   4   2 -10    6.36    2.53
  -4  -2  10    7.19    5.23
  -4  -2  10    2.91    1.96
  -4  -2   9   -0.03    3.87
  -4  -2   8   20.20    5.70
  -4  -2   7   23.86    6.31
  -4  -2   6  113.90   11.32
  -4  -2   5  254.65   15.79
   4   2  -5  295.61   11.73
   4   2  -4   15.46    3.03
  -4  -2   4    9.37    3.20
   4   2  -3   -0.42    1.87
  -4  -2   3    1.36    2.97
  -4  -2   2   47.86    6.06
   4   2  -2   46.64    5.95
   4   2  -1   32.72    5.39
  -4  -2   1   27.56    4.51
  -4  -2   0   25.28    3.62
   4   2   0   16.96    4.45
  -4  -2  -1  210.18    9.50
   4   2   1  179.27   13.50
   4   2   2  378.89   20.28
   4   2   3  101.84   10.50
   4   2   3  116.72   11.94
   4   2   4    2.49    2.47
   4   2   4   -1.88    3.20
   4   2   5    4.07    2.75
   4   2   5    1.13    3.02
   4   2   6   27.11    7.54
   4   2   6   38.41    5.07
   4   2   6   33.83    4.65
   4   2   6   28.86    7.98
   4   2   7   -0.88    1.95
   4   2   7    5.09    2.69
   4   2   7   -2.63    2.92
   4   2   8    3.35    2.39
   4   2   8    8.29    2.84
   4   2   9    2.19    2.38
   4   2   9    0.51    2.18
   4   2  10    5.91    3.19
   4   2  10    2.16    1.76
   4   2  11   -2.82    2.22
   4   2  11   -1.19    1.52
   4   2  12    5.01    2.06
   4   3 -16    1.80    1.63
  -4  -3  16    1.01    1.87
  -4  -3  15    0.16    1.85
  -4  -3  14    1.88    2.21
  -4  -3  13    1.64    2.29
  -4  -3  12    2.54    2.14
  -4  -3  11    0.28    2.28
  -4  -3  11   -2.30    3.57
   4   3 -11    5.98    3.27
  -4  -3  10    4.41    2.53
  -4  -3  10    2.80    3.28
   4   3 -10    5.38    3.16
  -4  -3   9    2.22    4.00
  -4  -3   8   -0.16    3.32
  -4  -3   7   31.88    6.43
  -4  -3   6   33.70    6.78
  -4  -3   5  406.62   20.47
  -4  -3   4   53.90    7.24
   4   3  -4   68.57    7.18
   4   3  -3    8.94    3.54
  -4  -3   3    9.35    3.80
   4   3  -2   10.04    3.75
  -4  -3   2    9.41    3.43
  -4  -3   1    9.53    3.67
  -4  -3   1   12.06    3.18
   4   3  -1   11.12    4.13
  -4  -3   0   23.39    3.79
   4   3   0   24.00    5.62
   4   3   1    7.84    4.04
   4   3   2    4.38    3.68
   4   3   3    5.85    2.67
   4   3   3   12.26    4.92
   4   3   4    8.52    4.73
   4   3   4    6.31    3.18
   4   3   5    6.91    4.28
   4   3   5    4.48    2.60
   4   3   5    6.90    2.72
   4   3   5   12.37    5.24
   4   3   6    5.56    2.51
   4   3   6    9.92    3.38
   4   3   7   20.08    4.05
   4   3   7   23.87    4.41
   4   3   8   17.10    3.67
   4   3   8   18.51    3.93
   4   3   9    9.53    3.02
   4   3   9   10.66    2.89
   4   3  10    1.33    1.66
   4   3  10    5.67    2.24
   4   3  11    0.67    1.51
  -4  -4  17    3.71    1.66
   4   4 -16    0.22    1.41
  -4  -4  16    1.14    1.67
   4   4 -15    0.16    2.16
  -4  -4  15    4.18    2.24
  -4  -4  14    4.78    2.54
  -4  -4  13    5.62    2.76
  -4  -4  12   20.71    4.52
  -4  -4  11   28.71    5.05
  -4  -4  11   29.18    7.68
   4   4 -10    3.46    2.02
  -4  -4  10    5.33    2.74
  -4  -4   9   32.82    4.82
  -4  -4   9   43.61    8.94
  -4  -4   8   -1.59    2.67
  -4  -4   7    6.89    3.51
  -4  -4   6   25.47    5.74
  -4  -4   5    3.92    3.39
  -4  -4   4   86.14    9.62
   4   4  -4   94.01    9.32
  -4  -4   3  107.15   10.71
   4   4  -3  117.45   10.81
   4   4  -2   28.08    6.11
  -4  -4   2   22.15    4.45
  -4  -4   2   24.71    5.46
   4   4  -1   -1.92    3.37
  -4  -4   1   -0.91    1.90
   4   4   0    3.35    2.81
  -4  -4   0    1.86    2.33
   4   4   1   10.60    4.61
   4   4   2   93.81   12.32
   4   4   3    2.98    2.71
   4   4   3   -0.86    3.32
   4   4   4   17.08    5.57
   4   4   4   23.32    4.82
   4   4   4   21.11    3.83
   4   4   4   25.24    7.21
   4   4   5   -5.07    4.52
   4   4   5   -3.49    4.38
   4   4   5    1.79    2.05
   4   4   5   -0.84    2.54
   4   4   6    3.67    2.25
   4   4   6    0.46    1.99
   4   4   7   18.30    3.91
   4   4   7   21.63    3.94
   4   4   8   14.78    3.47
   4   4   8   20.96    3.91
   4   4   9    9.39    2.93
   4   4   9   14.11    3.15
   4   4  10    1.91    1.79
   4   4  10   -0.35    1.33
  -4  -5  17   -0.70    1.32
   4   5 -16    2.05    1.61
   4   5 -15   -3.31    2.12
  -4  -5  15    0.47    1.71
   4   5 -14   -1.03    2.11
  -4  -5  14    0.91    2.01
   4   5 -13   -0.09    2.36
  -4  -5  13    3.76    2.37
   4   5 -12   -3.54    2.87
  -4  -5  12    1.47    2.09
   4   5 -11    5.60    3.56
  -4  -5  11    6.32    2.92
  -4  -5  10    5.41    2.77
   4   5 -10    8.71    3.19
  -4  -5  10    4.15    3.80
   4   5  -9   26.66    5.12
  -4  -5   9   25.66    7.19
  -4  -5   9   22.87    4.36
   4   5  -8    8.15    2.93
  -4  -5   8    0.64    1.84
  -4  -5   8    0.50    3.55
  -4  -5   7    1.00    2.76
  -4  -5   6    1.27    2.90
  -4  -5   5   21.12    5.69
   4   5  -4   31.47    5.97
  -4  -5   4   27.16    6.61
  -4  -5   3   85.29    9.59
   4   5  -3  107.48   11.43
   4   5  -2   37.22    7.27
  -4  -5   2   46.20    7.08
   4   5  -1    4.27    3.50
  -4  -5   1    4.28    2.29
   4   5   0    6.75    3.08
   4   5   1    1.84    2.51
   4   5   1    3.97    3.65
   4   5   2   27.96    7.54
   4   5   2   23.61    4.20
   4   5   2   22.57    3.92
   4   5   3    1.11    4.39
   4   5   3    5.55    2.44
   4   5   3    3.83    3.49
   4   5   4    4.14    2.69
   4   5   4    1.62    2.04
   4   5   5   13.27    3.86
   4   5   5   11.25    2.94
   4   5   6    3.73    2.47
   4   5   6    1.97    2.38
   4   5   7   13.52    3.54
   4   5   7    9.02    2.77
   4   5   8    8.98    2.74
   4   5   8    5.33    2.28
   4   5   9    2.15    1.49
   4   5   9   -0.31    1.44
  -4  -6  17    0.06    1.14
  -4  -6  16    2.95    2.33
   4   6 -15    1.62    1.97
  -4  -6  15   -0.39    2.25
   4   6 -14    2.42    1.97
   4   6 -13    3.12    2.76
   4   6 -12    1.76    2.59
   4   6 -11   -1.51    2.15
   4   6 -10   -0.09    2.58
  -4  -6  10   11.58    5.61
   4   6  -9    3.33    3.14
  -4  -6   9    0.59    4.66
   4   6  -8   -1.11    2.18
  -4  -6   8    5.11    3.25
  -4  -6   8    6.97    2.58
   4   6  -7    2.00    2.01
  -4  -6   7    1.53    3.12
   4   6  -6    1.36    2.12
  -4  -6   6    1.60    2.60
  -4  -6   5    6.86    3.56
  -4  -6   5   -0.41    2.40
  -4  -6   4  126.05   12.56
   4   6  -4  153.97   14.36
   4   6  -3   62.80    9.97
  -4  -6   3   56.92    8.50
   4   6  -2  103.79    8.59
   4   6  -2  114.90   13.49
  -4  -6   2   98.55   10.73
   4   6  -1    1.03    1.83
   4   6  -1    1.46    4.66
   4   6  -1    6.48    2.47
   4   6   0    2.71    2.37
   4   6   0    4.24    2.62
   4   6   1    5.90    2.82
   4   6   1    8.96    3.17
   4   6   1    1.18    4.02
   4   6   2    2.46    4.01
   4   6   2    5.37    2.40
   4   6   2    1.89    2.06
   4   6   3    9.28    3.34
   4   6   3   10.69    3.23
   4   6   4   16.45    3.65
   4   6   4   13.15    3.69
   4   6   5   12.73    3.16
   4   6   5    8.97    3.01
   4   6   6   -0.60    1.70
   4   6   6    0.85    2.20
   4   6   7    1.45    1.68
   4   6   7   -0.54    1.56
   4   6   8    4.81    1.91
  -4  -7  16   -0.18    1.58
  -4  -7  15    1.54    1.87
   4   7 -14    1.49    1.89
  -4  -7  14    2.03    2.35
   4   7 -13    5.32    2.76
  -4  -7  13    6.05    2.95
   4   7 -12    1.79    2.73
  -4  -7  12    0.86    2.60
   4   7 -11   -0.78    2.06
  -4  -7  11    1.91    2.76
   4   7 -10    2.76    2.79
  -4  -7  10   -0.79    2.24
   4   7  -9    2.41    2.77
  -4  -7   9   -0.24    2.97
   4   7  -8   -0.60    2.62
  -4  -7   8   -1.69    3.17
   4   7  -7   11.47    4.00
  -4  -7   7    7.97    4.72
  -4  -7   7    1.09    3.01
   4   7  -6    0.82    2.76
  -4  -7   6   -0.79    3.07
   4   7  -6    6.68    3.13
  -4  -7   5   -1.66    3.64
   4   7  -5    2.28    2.36
   4   7  -4    6.45    2.92
  -4  -7   4    6.69    3.61
   4   7  -3   51.88    6.32
   4   7  -3   43.83    8.70
  -4  -7   3   44.13    8.08
   4   7  -3   51.39    6.02
   4   7  -2  138.62   10.36
   4   7  -2  154.65   16.22
   4   7  -2  134.25    9.53
   4   7  -1   10.37    5.25
   4   7  -1   18.86    4.09
   4   7  -1   17.79    4.24
   4   7   0    2.35    2.46
   4   7   0    6.12    2.99
   4   7   1    3.47    2.76
   4   7   1    5.23    2.50
   4   7   2    5.62    2.69
   4   7   2    2.74    2.40
   4   7   3   58.67    6.32
   4   7   4   26.90    4.40
   4   7   4   18.80    3.78
   4   7   5    6.95    2.62
   4   7   5    7.97    2.65
   4   7   6   -1.11    2.10
   4   7   6    3.49    1.83
   4   7   7    0.11    1.33
   4   7   7   -1.58    1.34
  -4  -8  16    0.47    1.27
  -4  -8  15   -1.23    1.82
  -4  -8  14    2.21    2.49
   4   8 -13    2.30    1.96
  -4  -8  13    3.91    2.74
   4   8 -12   -0.69    2.10
  -4  -8  12   -0.18    2.54
   4   8 -11   -0.82    2.24
  -4  -8  11    0.92    2.58
   4   8 -10    3.66    2.34
  -4  -8  10    3.37    2.90
   4   8  -9   -0.22    2.42
  -4  -8   9    3.01    2.68
   4   8  -8   20.94    4.51
   4   8  -7    7.68    3.25
   4   8  -6    9.84    3.15
   4   8  -5    0.91    3.25
   4   8  -4   61.85    7.09
   4   8  -4   51.45    6.37
   4   8  -3   20.01    4.30
   4   8  -3   18.78    4.02
   4   8  -2   22.79    4.58
   4   8  -2   15.07    3.14
   4   8  -1   69.19    6.92
   4   8  -1   47.79    5.95
   4   8   0   25.66    4.56
   4   8   0   27.31    4.60
   4   8   1   18.26    3.66
   4   8   1   18.15    3.84
   4   8   2    7.80    2.79
   4   8   3    4.34    2.16
   4   8   3    7.15    2.80
   4   8   4    5.71    2.36
   4   8   4    5.61    2.26
   4   8   5    0.90    1.51
   4   8   5    0.10    1.51
   4   8   6    1.22    1.47
   4   8   6   -0.13    0.93
  -4  -9  15    3.13    1.66
  -4  -9  14   -0.57    1.63
   4   9 -14   -1.12    1.47
  -4  -9  14   -1.97    1.83
  -4  -9  13    3.33    1.99
   4   9 -13   -0.77    2.01
  -4  -9  13    1.87    2.39
  -4  -9  12    1.06    1.84
   4   9 -12    0.80    1.99
  -4  -9  12    0.71    2.15
  -4  -9  11   -5.45    2.17
   4   9 -11    0.64    2.34
  -4  -9  11   -3.16    2.42
  -4  -9  10    4.69    3.01
   4   9 -10    1.20    2.38
  -4  -9  10    5.26    3.08
   4   9  -9    2.81    2.30
  -4  -9   9   -0.57    1.87
   4   9  -8    3.26    2.80
   4   9  -7    6.63    3.13
   4   9  -6   13.56    3.65
   4   9  -6    5.19    3.40
   4   9  -5    9.92    3.39
   4   9  -5    8.02    3.06
   4   9  -4    4.55    2.66
   4   9  -3    5.05    2.57
   4   9  -3    8.10    2.95
   4   9  -2    1.91    2.32
   4   9  -2    7.03    2.66
   4   9  -1   47.31    5.50
   4   9  -1   36.76    5.15
   4   9   0    8.69    2.93
   4   9   1    6.34    2.46
   4   9   2    2.51    1.87
   4   9   2    2.16    2.08
   4   9   3    1.65    1.66
   4   9   3    1.97    1.81
   4   9   4    4.31    1.92
   4   9   4    7.62    1.96
  -4 -10  13    4.65    1.83
  -4 -10  12   -2.82    1.66
   4  10 -12    2.47    1.66
  -4 -10  11    0.84    1.71
   4  10 -11    0.25    1.97
   4  10 -10    5.54    2.64
   4  10  -9    2.72    2.62
   4  10  -8    4.07    2.60
   4  10  -8    2.31    1.97
   4  10  -7    5.08    2.87
   4  10  -7    1.13    2.04
   4  10  -6    1.10    2.10
   4  10  -5    0.87    2.43
   4  10  -4    2.84    2.08
   4  10  -3    1.40    1.79
   4  10  -2   19.08    3.89
   4  10  -1   18.33    3.60
   4  10   0   13.55    3.12
   4  10   1    4.40    2.02
   4  10   1    3.25    1.85
   4  10   2    1.41    1.46
   4  10   2   -0.01    1.38
   4  11 -13    1.54    1.46
   4  11 -12   -0.18    1.49
   4  11 -11    1.56    1.65
   4  11 -10    1.69    1.72
   4  11  -9   -0.50    1.95
   4  11  -8    5.24    2.24
   4  11  -7    3.06    2.00
   4  11  -6    1.64    1.91
   4  11  -5   10.04    2.90
   4  11  -4   -0.13    1.72
   4  11  -3    4.89    2.42
   4  11  -2    3.26    1.89
   4  11  -1    0.74    1.70
   4  11   0    7.81    1.96
   4  11   0    2.24    1.54
   4  12 -12    1.95    1.10
   4  12 -11    0.06    1.16
   4  12 -10    0.20    1.39
   4  12  -9    1.25    1.55
   4  12  -8    1.45    1.48
   4  12  -7   -2.30    1.56
   4  12  -6    2.56    1.62
   4  12  -5    5.99    1.98
   4  12  -4    4.54    2.02
   4  12  -3    0.22    1.09
   4  12  -2    1.06    1.12
   5 -16   3    0.22    1.16
   5 -16   4    0.99    1.31
   5 -16   5    0.57    1.37
   5 -16   6    0.59    1.22
   5 -16   6    1.11    1.64
   5 -16   7    0.09    1.15
   5 -16   7    3.40    1.75
   5 -16   8    3.39    1.46
   5 -16   8    2.37    1.58
   5 -16   9    2.02    1.51
   5 -16  10    0.26    1.20
   5 -15   0    3.55    1.73
   5 -15   1    2.83    1.93
   5 -15   2    4.06    2.30
   5 -15   3    3.59    2.10
   5 -15   4    1.97    1.93
   5 -15   4    1.19    1.74
   5 -15   5   -1.18    2.18
   5 -15   6    0.46    1.98
   5 -15   7    3.64    2.12
   5 -15   8   15.62    3.55
   5 -15   9   -0.93    1.97
   5 -15  10    0.84    1.58
   5 -15  11    2.59    1.71
   5 -15  12    1.59    1.25
   5 -14  -3    3.87    1.47
   5 -14  -2    1.76    1.46
   5 -14  -1   -0.06    1.77
   5 -14   0    3.96    2.38
   5 -14   1    6.87    2.90
   5 -14   2   13.97    3.75
   5 -14   2   14.91    3.61
   5 -14   3   16.19    3.95
   5 -14   4   14.65    3.88
   5 -14   5    0.67    1.99
   5 -14   6    3.31    2.67
   5 -14   7   -0.24    2.33
   5 -14   8   10.45    3.06
   5 -14   9    8.63    2.99
   5 -14  10    9.69    2.53
   5 -14  11    0.84    1.72
   5 -14  12    0.37    1.69
   5 -14  13   -1.38    1.36
   5 -13  -4    6.03    2.10
   5 -13  -3    5.40    2.45
   5 -13  -2    8.08    2.98
   5 -13  -1    6.62    2.95
   5 -13   0    2.83    2.32
   5 -13   1    3.48    2.28
   5 -13   1   -1.46    2.23
   5 -13   2    1.21    2.37
   5 -13   3    3.70    2.85
   5 -13   4   32.15    5.33
   5 -13   5    1.98    2.59
   5 -13   6    2.61    2.90
   5 -13   7    3.06    2.32
   5 -13   8    3.51    2.26
   5 -13   9    6.53    2.60
   5 -13  10    8.89    3.28
   5 -13  10    4.53    2.40
   5 -13  11    7.52    2.87
   5 -13  11    0.54    1.91
   5 -13  12    1.36    1.65
   5 -13  12    0.91    1.61
   5 -13  13    3.74    1.81
   5 -13  13    6.30    2.16
   5 -12  -6    1.22    1.37
   5 -12  -5    1.49    1.59
   5 -12  -4    4.94    2.55
   5 -12  -3    7.73    3.19
   5 -12  -2    4.41    2.63
   5 -12  -1    6.81    2.95
   5 -12   0    5.39    2.96
   5 -12   0   -2.67    1.94
   5 -12   1   -0.22    2.47
   5 -12   2   16.11    4.31
   5 -12   3   14.79    4.17
   5 -12   4   87.50    8.57
   5 -12   4  101.15    9.03
   5 -12   5    5.25    2.71
   5 -12   6    0.27    2.80
   5 -12   6    6.10    2.62
   5 -12   7    3.79    3.33
   5 -12   7    0.72    2.15
   5 -12   8    2.64    3.15
   5 -12   8    1.56    2.14
   5 -12   9   14.22    3.62
   5 -12   9    9.26    3.47
   5 -12  10   10.41    3.10
   5 -12  10   14.58    3.48
   5 -12  11    1.62    2.19
   5 -12  11    3.85    2.42
   5 -12  12    3.50    2.06
   5 -12  12   -1.47    2.12
   5 -12  13    8.51    2.71
   5 -12  13    3.31    2.29
   5 -12  14    3.04    1.99
   5 -12  15    1.50    1.22
   5 -11  -7    1.89    1.54
   5 -11  -6    2.33    1.85
   5 -11  -4    2.01    2.50
   5 -11  -3    2.45    2.48
   5 -11  -2   10.87    3.37
   5 -11  -1    5.00    2.83
   5 -11  -1    1.68    2.48
   5 -11   0   64.51    7.42
   5 -11   1   23.37    4.59
   5 -11   1   23.31    5.69
   5 -11   1   18.81    6.26
   5 -11   2   18.23    4.18
   5 -11   2   13.45    6.06
   5 -11   2   12.47    3.42
   5 -11   3   66.06    7.29
   5 -11   3   68.92    7.51
   5 -11   3   73.86   10.53
   5 -11   3   66.10    7.11
   5 -11   4   36.77    5.36
   5 -11   4   38.66    7.94
   5 -11   4   32.24    5.25
   5 -11   5   43.69    5.72
   5 -11   5   32.81    7.09
   5 -11   5   35.74    5.36
   5 -11   6   18.03    4.43
   5 -11   6   15.27    3.98
   5 -11   7   10.99    3.55
   5 -11   7    4.58    4.32
   5 -11   7    6.86    3.06
   5 -11   8    2.75    3.03
   5 -11   8    1.30    2.29
   5 -11   9   21.59    4.29
   5 -11   9   20.84    4.62
   5 -11  10    5.16    2.66
   5 -11  11    4.44    3.19
   5 -11  12    1.53    2.01
   5 -11  13    1.32    2.10
   5 -11  14    4.51    2.32
   5 -11  15    3.41    1.71
   5 -10  -8    4.46    1.97
   5 -10  -7    2.74    1.95
  -5  10   7    9.84    2.68
   5 -10  -6    4.50    2.55
  -5  10   6    0.93    2.11
   5 -10  -5    3.60    2.36
   5 -10  -4    0.25    2.89
   5 -10  -3   10.85    3.90
   5 -10  -2   31.80    5.56
   5 -10  -1   12.83    4.23
   5 -10  -1    6.05    3.06
   5 -10  -1    2.73    3.38
   5 -10  -1    7.07    4.51
   5 -10   0   36.11    7.69
   5 -10   0   34.02    5.36
   5 -10   0   39.47    8.10
   5 -10   0   47.30    6.08
   5 -10   1    0.85    2.11
   5 -10   1    1.44    2.15
   5 -10   1    2.32    2.66
   5 -10   2    8.25    2.96
   5 -10   2   12.33    4.34
   5 -10   2    0.39    1.82
   5 -10   3  101.56    8.28
   5 -10   3   97.47   11.40
   5 -10   3  103.55    8.52
   5 -10   4   56.60    8.64
   5 -10   4   48.40    5.87
   5 -10   4   48.53    5.97
   5 -10   5   26.11    4.41
   5 -10   5   31.38    6.66
   5 -10   5   26.71    4.54
   5 -10   6   61.49    6.63
   5 -10   6   47.11    5.72
   5 -10   7   20.90    4.26
   5 -10   7   29.07    7.18
   5 -10   7   22.17    4.59
   5 -10   8   19.59    5.84
   5 -10   8   19.78    4.58
   5 -10   9    6.84    3.04
   5 -10   9   10.64    3.45
   5 -10  10   -2.46    2.60
   5 -10  10    7.91    3.19
   5 -10  11   42.48    6.01
   5 -10  11   35.40    5.65
   5 -10  12   23.17    4.75
   5 -10  12   23.52    4.63
   5 -10  13   -0.27    2.11
   5 -10  14    4.62    2.35
   5 -10  15    0.30    1.58
   5 -10  16    1.76    1.24
   5  -9  -9   -0.61    1.66
  -5   9   9   -1.89    1.21
   5  -9  -8   12.64    3.11
  -5   9   8   12.18    2.77
   5  -9  -7   22.42    4.10
  -5   9   7   19.90    3.73
   5  -9  -6    3.28    2.76
  -5   9   6   17.56    3.67
   5  -9  -5    6.95    2.91
   5  -9  -4   27.17    5.09
   5  -9  -3   20.14    4.56
   5  -9  -3   17.08    6.29
   5  -9  -2   28.03    5.00
   5  -9  -2   23.29    6.88
   5  -9  -2   31.75    4.91
   5  -9  -2   33.45    7.20
   5  -9  -1   35.62    5.17
   5  -9  -1   35.63    7.70
   5  -9  -1   35.37    7.51
   5  -9  -1   32.23    5.32
   5  -9   0    8.75    3.09
   5  -9   0    9.02    4.25
   5  -9   0    1.37    3.05
   5  -9   1   22.02    5.57
   5  -9   2    8.48    3.37
   5  -9   3    8.49    3.64
   5  -9   4   11.87    3.88
   5  -9   5   51.65    7.37
   5  -9   6   13.21    5.05
   5  -9   6    8.69    2.96
   5  -9   7   72.86   10.16
   5  -9   7   81.69    7.91
   5  -9   7   84.90    7.88
   5  -9   8   23.43    6.12
   5  -9   8   19.66    4.36
   5  -9   8   22.68    4.66
   5  -9   8   20.87    4.52
   5  -9   9   11.84    4.19
   5  -9   9   13.75    3.23
   5  -9   9    7.40    3.56
   5  -9   9    9.01    3.15
   5  -9  10    7.60    3.46
   5  -9  10    0.88    2.38
   5  -9  10    0.06    2.60
   5  -9  10    0.40    2.45
   5  -9  11    2.31    2.91
   5  -9  11   -3.02    2.08
   5  -9  12   16.84    4.21
   5  -9  12   13.10    3.68
   5  -9  13   -1.16    2.10
   5  -9  13   -2.48    2.39
   5  -9  14    6.82    3.11
   5  -9  15    2.55    1.74
   5  -9  16    3.95    1.56
   5  -8 -11   -1.22    1.09
   5  -8 -10    0.46    1.49
  -5   8  10    2.18    1.57
   5  -8  -9   -2.01    1.84
  -5   8   9   -0.54    1.63
   5  -8  -8    9.19    2.74
  -5   8   8   21.08    3.94
   5  -8  -7   43.90    5.84
  -5   8   7   49.82    5.67
   5  -8  -6   25.57    5.26
  -5   8   6   28.12    4.64
   5  -8  -5    2.71    3.15
   5  -8  -5    8.34    4.50
   5  -8  -4   39.56    5.92
   5  -8  -4   40.61    8.49
   5  -8  -3    1.14    1.92
   5  -8  -3    8.42    4.41
   5  -8  -2   80.17   10.50
   5  -8  -2   95.53   10.88
   5  -8  -1  210.19   15.89
   5  -8  -1  216.25   16.15
   5  -8   0   41.32    7.15
   5  -8   0   55.39    7.89
   5  -8   1   70.69    8.60
   5  -8   2   21.62    4.72
   5  -8   3    2.67    2.52
   5  -8   4  295.66   15.81
   5  -8   5  213.74   16.13
   5  -8   5  229.50   13.71
   5  -8   6   32.78    6.72
   5  -8   7   38.54    7.68
   5  -8   7   46.55    7.81
   5  -8   8    3.43    2.94
   5  -8   8    2.32    2.31
   5  -8   8    2.59    2.58
   5  -8   9    4.89    2.42
   5  -8   9   12.67    5.63
   5  -8   9    7.25    3.13
   5  -8   9   11.00    3.39
   5  -8  10   10.10    4.01
   5  -8  10    4.80    3.14
   5  -8  10    4.86    2.63
   5  -8  11    5.84    3.38
   5  -8  11    0.75    2.16
   5  -8  12    2.48    2.87
   5  -8  13   -0.20    2.71
   5  -8  13    1.23    2.32
   5  -8  14    1.68    2.03
   5  -8  14    0.35    1.95
   5  -8  15    2.39    2.12
   5  -8  16    0.10    1.33
  -5   7  11    2.60    1.67
   5  -7 -10    4.68    2.28
  -5   7  10    3.70    2.12
   5  -7  -9    5.10    2.88
  -5   7   9    3.48    2.10
   5  -7  -8   50.03    6.13
  -5   7   8   50.07    5.91
   5  -7  -7    1.99    1.75
  -5   7   7    2.92    2.31
   5  -7  -6   38.12    5.91
   5  -7  -6   43.57    8.88
  -5   7   6   42.16    5.45
   5  -7  -5   44.01    5.95
   5  -7  -5   57.39   10.49
   5  -7  -4   13.83    3.69
   5  -7  -4   14.15    4.58
   5  -7  -3    0.11    2.63
   5  -7  -3    8.40    4.12
   5  -7  -2    8.83    3.99
   5  -7  -2   16.80    4.55
   5  -7  -1  187.73   13.95
   5  -7  -1  163.63   12.87
   5  -7   0   88.08    9.57
   5  -7   0   91.22    9.21
   5  -7   1  235.55   15.35
   5  -7   1  225.76   13.61
   5  -7   2    3.12    2.39
   5  -7   3   25.78    5.47
   5  -7   3   30.61    4.89
   5  -7   4  126.03   11.52
   5  -7   4  142.32    9.82
   5  -7   5  115.51   10.92
   5  -7   5  115.08   11.48
   5  -7   6  138.43   12.20
   5  -7   6  139.41   12.92
   5  -7   7   79.68   10.45
   5  -7   7   97.00   10.58
   5  -7   8   22.77    6.31
   5  -7   9    4.18    3.12
   5  -7   9    6.75    2.58
   5  -7   9    1.58    2.01
   5  -7  10   43.84    6.06
   5  -7  10   38.58    8.79
   5  -7  10   32.78    5.57
   5  -7  11   11.15    3.44
   5  -7  11    9.91    3.78
   5  -7  12    0.63    2.41
   5  -7  13    4.94    2.76
   5  -7  14    0.89    1.95
   5  -7  14    0.87    2.19
   5  -7  15    1.27    1.67
   5  -7  15    2.77    1.65
   5  -7  16    1.02    1.24
   5  -6 -12    2.88    1.87
  -5   6  12    1.21    1.46
   5  -6 -11   12.18    2.90
  -5   6  11    6.49    2.52
   5  -6 -10   11.02    3.32
  -5   6  10   10.63    3.03
   5  -6  -9   -3.90    2.55
  -5   6   9    0.45    2.26
   5  -6  -8   18.72    4.04
  -5   6   8   15.86    3.72
  -5   6   7   -3.37    3.70
  -5   6   7   -2.42    2.26
   5  -6  -6   50.86    6.45
   5  -6  -6   36.72    8.23
   5  -6  -5  142.47   14.46
   5  -6  -4    8.81    4.01
   5  -6  -3   10.19    3.93
   5  -6  -3    8.84    3.25
   5  -6  -2    6.23    3.12
   5  -6  -2    1.10    2.23
   5  -6  -1   17.67    4.49
   5  -6  -1   14.28    4.00
   5  -6   0  456.63   20.03
   5  -6   0  462.80   18.50
   5  -6   1  321.65   14.60
   5  -6   1  303.82   16.33
   5  -6   2    7.26    2.56
   5  -6   2    3.30    2.76
   5  -6   3   -0.51    2.08
   5  -6   3    0.32    2.42
   5  -6   3    3.48    1.99
   5  -6   4   16.48    4.12
   5  -6   4   16.52    4.68
   5  -6   4   16.27    4.66
   5  -6   5   40.77    6.58
   5  -6   5   49.52    6.97
   5  -6   5   44.08    6.59
   5  -6   6  319.41   17.52
   5  -6   6  348.59   18.22
   5  -6   6  318.88   19.18
   5  -6   7  151.85   12.48
   5  -6   7  140.09   13.57
   5  -6   7  150.28   12.08
   5  -6   8   21.88    5.82
   5  -6   9   -1.00    2.49
   5  -6   9    1.41    2.22
   5  -6   9    5.05    3.18
   5  -6   9    3.99    4.18
   5  -6  10    8.35    3.19
   5  -6  10    6.28    3.06
   5  -6  10   16.46    4.03
   5  -6  10    8.44    3.41
   5  -6  11    7.58    3.20
   5  -6  11   14.57    3.96
   5  -6  11   10.94    3.57
   5  -6  12    8.85    3.40
   5  -6  13    6.56    3.36
   5  -6  14    4.11    2.58
   5  -6  15   -0.20    1.97
   5  -6  15    0.90    1.90
   5  -6  16    1.33    0.99
   5  -5 -13    4.61    1.76
  -5   5  13    2.73    1.52
   5  -5 -12    0.33    1.72
  -5   5  12    2.43    1.93
   5  -5 -11   13.40    3.40
  -5   5  11   14.21    3.29
   5  -5 -10    4.21    2.36
  -5   5  10    7.93    3.06
   5  -5  -9    0.04    2.19
  -5   5   9    0.73    2.38
   5  -5  -8    1.73    1.75
  -5   5   8    1.08    3.25
  -5   5   8   -0.63    2.22
   5  -5  -7    0.01    1.66
  -5   5   7   -1.34    3.15
  -5   5   7    5.23    2.76
   5  -5  -6   17.01    6.06
   5  -5  -5   98.22   11.40
   5  -5  -4   64.81    8.91
   5  -5  -4   74.36    8.14
   5  -5  -3   91.81    8.88
   5  -5  -3   89.25    9.51
   5  -5  -2    0.64    2.21
   5  -5  -2    2.66    2.59
   5  -5  -1    9.91    3.12
   5  -5  -1    9.69    3.09
   5  -5   0   61.54    7.21
   5  -5   0   56.12    6.98
   5  -5   0   61.79    6.21
   5  -5   1  137.75    8.45
   5  -5   1  125.96   10.13
   5  -5   1  124.52   10.44
   5  -5   2   68.97    7.50
   5  -5   2   71.47    5.72
   5  -5   2   73.62    8.04
   5  -5   3  180.56   12.39
   5  -5   3  170.56   11.78
   5  -5   3  178.51   11.69
   5  -5   3  186.42    8.10
   5  -5   4    2.87    2.42
   5  -5   4    2.67    2.59
   5  -5   4    5.37    2.83
   5  -5   5   35.17    5.99
   5  -5   5   35.21    5.64
   5  -5   5   41.65    6.41
   5  -5   6  299.81   16.85
   5  -5   6  294.22   16.09
   5  -5   6  279.85   17.76
   5  -5   7  247.75   15.56
   5  -5   7  211.71   16.63
   5  -5   8   49.27    8.96
   5  -5   9    5.03    3.10
   5  -5   9    8.52    3.16
   5  -5   9    3.42    3.08
   5  -5  10    1.66    2.00
   5  -5  10   -2.76    4.35
   5  -5  10    4.72    2.45
   5  -5  11    7.62    3.26
   5  -5  12    5.80    2.82
   5  -5  12    8.29    3.11
   5  -5  13    5.83    2.97
   5  -5  14    3.47    2.39
   5  -5  15   -1.30    1.82
   5  -5  15    3.41    1.69
   5  -5  16   -1.80    1.03
  -5   4  14   -1.02    1.15
   5  -4 -13   -1.43    1.70
  -5   4  13    1.72    1.76
   5  -4 -12    0.37    1.89
  -5   4  12    1.92    2.11
   5  -4 -11   13.62    3.45
  -5   4  11    9.90    3.27
   5  -4 -10   12.44    3.46
  -5   4  10    8.96    3.07
   5  -4  -9   21.23    4.06
  -5   4   9   22.94    4.38
   5  -4  -8    4.10    2.47
  -5   4   8    2.79    3.89
  -5   4   8    1.91    2.17
   5  -4  -7    8.55    3.04
  -5   4   7    9.07    5.10
  -5   4   6   71.96    9.94
   5  -4  -5   10.01    4.15
   5  -4  -4  138.17   10.57
   5  -4  -4  126.19   11.44
   5  -4  -3  275.09   14.69
   5  -4  -3  251.74   14.87
   5  -4  -2    0.94    2.39
   5  -4  -2    3.19    2.45
   5  -4  -1   12.56    3.65
   5  -4  -1   10.02    2.75
   5  -4  -1    8.92    3.19
   5  -4   0 1025.15   27.14
   5  -4   0 1037.92   28.12
   5  -4   0 1081.55   23.04
   5  -4   1  203.48   12.32
   5  -4   1  204.88   12.55
   5  -4   1  211.27    9.07
   5  -4   2  845.05   25.75
   5  -4   2  812.00   24.58
   5  -4   2  892.73   22.66
   5  -4   2  917.87   15.66
   5  -4   3  201.56   12.37
   5  -4   3  212.06   12.14
   5  -4   3  207.13   13.01
   5  -4   4    1.00    2.42
   5  -4   4    0.63    2.12
   5  -4   4    4.39    2.64
   5  -4   5   77.77    8.07
   5  -4   5   78.25    8.58
   5  -4   5   74.71    8.51
   5  -4   6    0.82    2.45
   5  -4   6    0.99    2.54
   5  -4   7    7.98    3.54
   5  -4   7   13.92    4.75
   5  -4   8   88.00   11.91
   5  -4   9   32.02    5.12
   5  -4   9   43.15    5.82
   5  -4   9   33.51    7.65
   5  -4  10    3.40    2.81
   5  -4  10   12.38    6.41
   5  -4  11    4.78    3.22
   5  -4  12    2.86    2.86
   5  -4  13    2.51    2.46
   5  -4  13    0.40    1.85
   5  -4  14    1.54    2.12
   5  -4  15   -0.13    1.68
   5  -4  15    2.40    1.51
  -5   3  14    0.04    1.31
   5  -3 -13    6.74    2.77
  -5   3  13    4.84    2.27
   5  -3 -12    3.19    2.46
  -5   3  12    2.63    2.05
  -5   3  11   20.94    4.18
   5  -3 -10   25.32    4.71
  -5   3  10   24.45    4.39
   5  -3  -9   30.55    5.01
  -5   3   9   46.37    9.46
  -5   3   9   33.65    5.06
   5  -3  -8   68.84    6.75
  -5   3   8   71.62   10.90
  -5   3   8   58.28    6.15
  -5   3   7   88.13   11.66
  -5   3   6   11.84    4.80
  -5   3   5    5.52    3.03
  -5   3   4   89.45    9.30
   5  -3  -3  243.91   13.54
   5  -3  -3  241.17   13.70
  -5   3   3  249.37   14.25
   5  -3  -3  230.47   12.94
   5  -3  -2   13.38    3.94
   5  -3  -2   13.54    3.30
   5  -3  -2   15.60    3.97
  -5   3   2    9.15    3.04
   5  -3  -1    6.91    2.41
   5  -3  -1    5.47    3.03
  -5   3   1    5.48    2.26
   5  -3  -1    3.27    2.62
   5  -3   0   89.38    8.09
   5  -3   0   87.42    6.04
  -5   3   0   81.32    6.08
   5  -3   0   86.10    7.96
   5  -3   1  113.13    9.38
   5  -3   1  113.66    9.14
   5  -3   1  116.24    7.01
  -5   3  -1  110.39    5.86
   5  -3   2  336.79   16.13
   5  -3   2  376.52   14.29
   5  -3   2  347.12   16.09
   5  -3   3  176.43   12.20
   5  -3   3  179.95   11.12
   5  -3   3  186.27   11.91
   5  -3   4   -0.42    2.26
   5  -3   4    2.92    2.87
   5  -3   5   10.39    3.69
   5  -3   5    9.70    3.56
   5  -3   6   45.03    7.00
   5  -3   6   32.26    6.69
   5  -3   7   20.81    5.48
   5  -3   7   19.60    5.82
   5  -3   8   50.12    9.42
   5  -3   9   44.74    6.02
   5  -3   9   45.81    5.79
   5  -3   9   43.57    8.78
   5  -3  10   14.15    4.23
   5  -3  11    0.48    2.41
   5  -3  12    2.41    2.67
   5  -3  13    0.27    2.17
   5  -3  13    0.35    2.04
   5  -3  14   -0.28    1.67
   5  -3  14    1.60    1.47
   5  -3  15    0.50    1.17
  -5   2  15    0.83    1.32
  -5   2  14    3.13    1.88
   5  -2 -13   12.68    3.29
  -5   2  13    9.77    3.04
   5  -2 -12   -0.12    2.24
  -5   2  12    3.50    2.36
   5  -2 -11    5.56    2.49
  -5   2  11    3.68    2.66
   5  -2 -10   31.00    5.07
  -5   2  10   31.66    4.96
   5  -2  -9   20.17    4.08
  -5   2   9   26.41    7.43
  -5   2   9   21.04    4.12
  -5   2   8   82.06   11.62
  -5   2   7    7.62    4.42
  -5   2   6   63.53    9.03
  -5   2   5   30.26    6.09
  -5   2   4  183.26   12.80
   5  -2  -4  194.13   11.29
  -5   2   3    6.54    3.28
   5  -2  -3    7.24    3.05
  -5   2   2  112.05    8.62
   5  -2  -2  103.83    8.64
   5  -2  -1   32.68    5.02
  -5   2   1   37.48    4.66
   5  -2   0   64.35    7.01
   5  -2   0   68.47    4.09
  -5   2   0   67.36    5.42
   5  -2   1  265.11   14.20
  -5   2  -1  274.30    8.27
   5  -2   1  291.08   10.82
   5  -2   2  454.54   19.39
   5  -2   2  496.17   16.47
   5  -2   3    8.55    3.01
   5  -2   3    4.25    3.29
   5  -2   4  106.51   10.41
   5  -2   4  109.77    9.94
   5  -2   5    2.88    3.02
   5  -2   5   -1.53    3.66
   5  -2   6   -2.03    3.27
   5  -2   6    1.15    3.03
   5  -2   7   80.83   10.39
   5  -2   7   74.53   10.85
   5  -2   8   14.09    5.70
   5  -2   8   17.08    3.64
   5  -2   8   10.90    2.86
   5  -2   9   16.82    3.68
   5  -2   9   25.09    7.25
   5  -2  10   17.78    4.24
   5  -2  11    4.95    2.98
   5  -2  12    2.90    2.79
   5  -2  13    6.31    2.84
   5  -2  14    2.88    1.85
  -5   1  15    0.35    1.33
  -5   1  14    1.35    2.15
   5  -1 -13   -1.31    1.93
  -5   1  13    3.47    2.38
   5  -1 -12    2.59    2.46
  -5   1  12    0.59    2.26
   5  -1 -11    2.65    2.63
  -5   1  11    3.65    2.28
   5  -1 -10   24.22    4.74
  -5   1  10   25.72    7.05
  -5   1  10   20.60    4.35
   5  -1  -9   51.38    5.97
  -5   1   9   52.02    9.43
  -5   1   9   48.00    5.72
  -5   1   8  124.01   13.60
  -5   1   7   12.16    4.63
  -5   1   6   20.38    5.25
  -5   1   5    0.31    2.49
   5  -1  -4   68.52    6.66
  -5   1   4   69.31    8.05
   5  -1  -3  344.42   14.97
  -5   1   3  331.88   15.82
  -5   1   2  132.50    9.28
   5  -1  -2  130.39    9.52
  -5   1   1   73.79    6.54
   5  -1  -1   68.91    7.30
   5  -1   0   21.14    4.49
  -5   1   0   23.55    3.32
   5  -1   0   23.43    2.53
   5  -1   1   55.08    6.97
  -5   1  -1   54.04    4.02
   5  -1   1   61.54    5.34
   5  -1   2  160.58   12.17
   5  -1   2  178.87   10.53
   5  -1   3   30.38    6.09
   5  -1   3   32.49    5.29
   5  -1   4   79.04    9.57
   5  -1   4   87.50    9.45
   5  -1   5  134.81   12.75
   5  -1   5  128.48   12.36
   5  -1   6   -0.48    3.41
   5  -1   6   -1.19    2.53
   5  -1   7   13.33    4.23
   5  -1   7    8.22    4.50
   5  -1   8    5.19    4.56
   5  -1   8    4.76    2.54
   5  -1   8    5.83    2.48
   5  -1   9    5.66    2.77
   5  -1  10    7.81    3.77
   5  -1  11    4.19    2.59
   5  -1  12    0.95    2.09
   5  -1  13   -0.16    1.55
   5  -1  14    0.45    1.33
  -5   0  16   -0.03    0.98
  -5   0  15    0.29    1.49
  -5   0  14    7.02    2.70
  -5   0  13    5.07    2.76
   5   0 -13    6.81    3.23
   5   0 -12   12.13    3.46
  -5   0  12   15.42    3.80
   5   0 -11    1.84    2.60
  -5   0  11    4.58    2.80
   5   0 -10   14.87    3.91
  -5   0  10   12.27    4.25
  -5   0  10   16.18    3.80
   5   0  -9   38.73    5.47
  -5   0   9   46.79    9.02
  -5   0   9   27.67    4.35
  -5   0   8  141.64   14.56
  -5   0   7   35.69    7.16
  -5   0   6   31.29    6.36
  -5   0   5   41.86    6.90
   5   0  -5   55.45    5.73
  -5   0   4  126.53   10.87
   5   0  -4  139.66    9.43
   5   0  -3  229.75   12.66
  -5   0   3  219.15   13.30
   5   0  -2  223.19   12.82
  -5   0   2  217.56   12.38
  -5   0   1  307.78   13.38
   5   0  -1  300.96   15.33
   5   0   0  201.35   13.16
  -5   0   0  212.38   10.18
   5   0   0  223.36    8.72
   5   0   1   91.16    9.34
   5   0   1   96.43    7.26
   5   0   2   66.79    8.44
   5   0   2   71.46    7.24
   5   0   3  250.94   16.66
   5   0   3  254.11   14.88
   5   0   4   23.29    5.55
   5   0   4   18.96    5.75
   5   0   5   38.02    7.28
   5   0   5   36.69    7.74
   5   0   6    2.65    3.25
   5   0   6    4.16    3.54
   5   0   7   -2.10    3.08
   5   0   7    1.01    2.00
   5   0   8   42.38    9.25
   5   0   8   53.05    6.29
   5   0   8   45.74    5.72
   5   0   9    3.84    2.91
   5   0  10    6.30    2.97
   5   0  11   16.53    3.83
   5   0  12    1.37    1.95
   5   0  13    0.28    1.42
   5   1 -16   -0.65    1.49
  -5  -1  16    1.37    1.43
  -5  -1  15   -0.44    1.74
  -5  -1  14   14.74    3.39
  -5  -1  13   -0.22    1.96
   5   1 -13    0.08    2.35
  -5  -1  12   10.92    3.60
   5   1 -12   14.49    3.77
   5   1 -11   24.68    4.93
  -5  -1  11   19.23    4.28
  -5  -1  10    3.00    3.61
   5   1 -10    1.84    2.25
  -5  -1  10   -0.13    1.84
  -5  -1   9   48.06    9.34
  -5  -1   9   57.45    6.30
   5   1  -9   74.45    7.26
  -5  -1   8   54.67    9.50
  -5  -1   7   84.09   10.71
  -5  -1   6  218.98   16.13
  -5  -1   5    2.69    2.89
  -5  -1   4  237.27   15.17
   5   1  -4  253.53   13.18
  -5  -1   3   97.83    9.19
   5   1  -3  104.63    9.23
  -5  -1   2    2.88    2.02
   5   1  -2    3.03    2.40
  -5  -1   1    7.49    2.78
   5   1  -1    9.65    3.48
   5   1   0    4.66    1.81
  -5  -1   0    2.67    2.00
   5   1   0    4.66    3.35
   5   1   1    7.42    2.63
   5   1   1   12.61    4.63
   5   1   2   25.79    5.04
   5   1   2   26.29    6.16
   5   1   3   11.86    4.18
   5   1   3    5.80    3.44
   5   1   4   23.52    5.58
   5   1   4   14.19    5.17
   5   1   5   24.27    6.41
   5   1   5   29.81    7.25
   5   1   6    8.39    5.14
   5   1   6    6.28    2.93
   5   1   6    6.41    4.77
   5   1   7   -2.38    5.65
   5   1   7    2.42    2.33
   5   1   7   -7.94    4.88
   5   1   8   11.43    3.13
   5   1   9   17.83    3.96
   5   1  10    1.96    2.11
   5   1  11    2.60    2.30
   5   1  12    1.01    1.60
   5   1  13    1.54    1.02
  -5  -2  16   -0.30    1.26
   5   2 -16   -0.71    1.44
  -5  -2  15    1.62    2.17
  -5  -2  14   13.47    3.53
  -5  -2  13    1.86    1.85
   5   2 -13    6.20    2.64
  -5  -2  12    3.29    2.34
   5   2 -12    6.27    3.03
  -5  -2  11   22.00    4.61
   5   2 -11   24.67    4.48
  -5  -2  10    2.69    2.01
   5   2 -10    2.70    1.84
  -5  -2   9    7.75    2.46
  -5  -2   9    5.95    3.61
   5   2  -9    5.50    2.53
  -5  -2   8   82.97   11.56
  -5  -2   7   46.36    8.30
  -5  -2   6  581.39   26.58
  -5  -2   5   40.35    7.01
  -5  -2   4   55.18    7.71
   5   2  -4   59.83    7.03
  -5  -2   3   31.15    5.66
   5   2  -3   30.11    5.51
   5   2  -2    1.25    2.33
  -5  -2   2    5.76    2.22
   5   2  -1  136.85   12.24
  -5  -2   1  112.57    9.66
  -5  -2   1  124.42    8.53
   5   2   0    7.92    3.99
   5   2   1    5.88    4.39
   5   2   1    2.57    2.35
   5   2   2    0.04    2.39
   5   2   2   -1.14    2.70
   5   2   3   15.67    4.68
   5   2   3   25.04    5.69
   5   2   4    6.47    2.66
   5   2   4    6.43    3.73
   5   2   4   10.98    5.39
   5   2   5   66.83   10.34
   5   2   5   64.64    6.95
   5   2   5   65.02    6.43
   5   2   5   64.96   11.21
   5   2   6    1.78    2.02
   5   2   6   -1.09    4.00
   5   2   6    4.32    4.06
   5   2   7    7.04    2.91
   5   2   8    1.15    2.35
   5   2   9   -0.29    1.87
   5   2  10    1.83    2.01
   5   2  11    4.31    2.25
   5   2  12    1.14    1.02
   5   3 -16   -1.90    1.57
  -5  -3  16    0.63    1.49
   5   3 -15   -1.43    1.94
  -5  -3  15    2.59    2.16
  -5  -3  14    6.09    2.78
  -5  -3  13    1.78    2.31
  -5  -3  12    2.63    2.39
   5   3 -12    2.30    2.29
  -5  -3  11   -2.60    2.24
   5   3 -11    1.98    2.64
  -5  -3  10   23.83    4.63
  -5  -3  10   27.28    7.21
   5   3 -10   36.83    5.51
  -5  -3   9    0.69    2.04
  -5  -3   9   -3.51    3.43
   5   3  -9   -1.33    2.16
  -5  -3   8   46.98    8.85
  -5  -3   7   40.85    8.26
  -5  -3   6    7.37    3.88
  -5  -3   5   23.47    5.53
   5   3  -4   39.36    6.60
  -5  -3   4   31.27    6.39
   5   3  -3    4.04    3.04
  -5  -3   3    2.69    2.53
  -5  -3   2   25.73    5.45
  -5  -3   2   33.21    5.12
   5   3  -2   32.38    6.16
   5   3  -1   94.76   11.01
   5   3   0    0.33    3.14
   5   3   1   -0.20    2.24
   5   3   1    1.65    3.18
   5   3   2   -1.25    3.99
   5   3   2    0.56    2.73
   5   3   3    9.26    4.54
   5   3   3    4.31    4.69
   5   3   3   16.16    4.00
   5   3   4   13.97    6.38
   5   3   4    8.76    2.99
   5   3   4    1.00    2.90
   5   3   5   33.70    7.88
   5   3   5   36.34    5.62
   5   3   5   37.69    8.62
   5   3   5   39.06    5.05
   5   3   5   28.22    4.83
   5   3   6    8.60    3.01
   5   3   6    3.87    2.50
   5   3   7   21.46    3.83
   5   3   7   14.27    3.43
   5   3   8    0.27    1.96
   5   3   8    3.37    1.94
   5   3   9    3.03    1.85
   5   3  10    5.53    2.43
   5   3  11   -0.63    1.08
   5   4 -16   -0.13    1.52
   5   4 -15    3.66    2.11
  -5  -4  15    3.44    2.21
   5   4 -14    0.11    2.16
  -5  -4  14    3.72    2.47
   5   4 -13    9.24    3.05
  -5  -4  13    6.02    2.97
   5   4 -12   21.59    4.69
  -5  -4  12   17.12    4.25
  -5  -4  11   14.55    3.81
   5   4 -10   67.05    7.85
  -5  -4  10   60.42    6.92
  -5  -4  10   53.99   10.61
   5   4  -9    0.69    2.33
  -5  -4   9   -1.10    4.05
  -5  -4   9   -3.76    3.02
   5   4  -8    7.57    3.36
  -5  -4   8    3.93    2.54
  -5  -4   8    7.40    4.91
  -5  -4   7   14.32    5.04
  -5  -4   6    9.47    4.60
  -5  -4   5   22.06    6.08
  -5  -4   4    4.94    3.82
   5   4  -4   14.45    4.60
   5   4  -3   -0.26    2.82
  -5  -4   3    1.35    2.91
  -5  -4   3    1.04    2.41
  -5  -4   2    8.38    3.12
   5   4  -2    3.22    3.19
   5   4  -1   57.53    8.94
   5   4   0   -1.46    3.08
   5   4   1   22.98    6.77
   5   4   1   18.18    3.65
   5   4   2    7.49    4.33
   5   4   2    7.05    2.73
   5   4   2    8.78    2.36
   5   4   3   11.18    3.64
   5   4   3   19.78    6.88
   5   4   3   12.01    3.65
   5   4   4    8.33    3.43
   5   4   4    6.46    2.63
   5   4   5    9.85    3.01
   5   4   5    9.50    3.31
   5   4   6   15.02    3.31
   5   4   6   12.19    3.36
   5   4   7    6.30    2.23
   5   4   7    4.50    2.68
   5   4   8    6.84    2.52
   5   4   8    1.06    1.64
   5   4   9   -0.42    1.63
   5   4  10   -1.10    1.29
   5   5 -16    0.77    1.27
  -5  -5  16   -0.50    1.81
   5   5 -15    2.86    1.81
   5   5 -14    3.00    2.66
   5   5 -13    5.81    2.97
  -5  -5  13   10.15    3.22
   5   5 -12   11.23    3.51
  -5  -5  12   12.43    3.47
   5   5 -11    2.82    2.82
  -5  -5  11    6.60    2.78
   5   5 -10    3.36    2.80
   5   5  -9   -1.37    2.68
  -5  -5   9   10.02    4.26
   5   5  -8    7.11    2.84
  -5  -5   8    1.61    3.59
   5   5  -7   10.66    3.11
  -5  -5   7   14.32    5.62
   5   5  -6    4.32    2.48
  -5  -5   6    6.14    4.15
   5   5  -5   47.19    6.23
  -5  -5   5   46.94    8.69
   5   5  -4    3.00    3.12
  -5  -5   4    9.16    4.01
  -5  -5   4    9.12    4.33
   5   5  -3    5.42    3.93
  -5  -5   3    0.53    3.13
   5   5  -2   23.58    6.53
   5   5  -2   24.19    4.57
   5   5  -1    5.10    2.88
   5   5  -1    3.16    4.10
   5   5  -1    3.71    2.62
   5   5   0    1.93    3.68
   5   5   0    5.05    2.22
   5   5   0   -3.23    2.46
   5   5   1   50.49    5.86
   5   5   1   51.16   10.23
   5   5   1   44.66    5.75
   5   5   2   -1.35    1.91
   5   5   2    3.76    2.22
   5   5   3    6.00    2.83
   5   5   3   11.14    3.62
   5   5   4    0.78    2.20
   5   5   4    5.41    2.46
   5   5   5    3.00    2.15
   5   5   5    5.55    2.68
   5   5   6   20.22    3.71
   5   5   6   18.53    3.66
   5   5   7    2.09    1.67
   5   5   7    3.72    2.18
   5   5   8   -0.42    1.68
   5   5   9   -2.71    1.26
  -5  -6  16    1.58    1.67
   5   6 -15    4.59    2.21
  -5  -6  15    1.36    2.16
   5   6 -14    2.70    2.31
  -5  -6  14    3.21    2.43
   5   6 -13    7.24    3.37
  -5  -6  13   11.14    3.50
   5   6 -12    8.98    3.46
  -5  -6  12   17.08    4.12
   5   6 -11    1.27    2.15
  -5  -6  11    3.32    2.94
   5   6 -10    3.20    2.86
  -5  -6  10    2.20    2.79
   5   6  -9    3.86    2.17
   5   6  -8    3.29    2.67
  -5  -6   8   -3.32    3.68
   5   6  -7    5.37    3.17
  -5  -6   7    3.14    4.08
   5   6  -6   10.06    3.30
  -5  -6   6    7.49    4.08
  -5  -6   6   11.70    6.01
   5   6  -5   19.38    4.17
   5   6  -5   17.20    3.84
  -5  -6   5   16.71    5.35
   5   6  -4   66.54    7.16
  -5  -6   4   56.43    9.07
   5   6  -3  226.18   12.99
   5   6  -3  209.16   11.80
   5   6  -3  211.58   18.48
   5   6  -2   14.14    3.96
   5   6  -2   23.17    6.93
   5   6  -2   11.80    3.24
   5   6  -1    8.59    6.05
   5   6  -1    9.63    3.11
   5   6   0   19.10    6.40
   5   6   0   17.86    4.02
   5   6   0   12.99    3.36
   5   6   1    3.77    2.65
   5   6   1    5.23    2.68
   5   6   2   11.05    3.51
   5   6   2    7.69    3.08
   5   6   3   -1.67    2.63
   5   6   3    0.85    1.92
   5   6   4    0.56    1.98
   5   6   4    3.25    2.27
   5   6   5    0.31    1.85
   5   6   5    4.14    2.57
   5   6   6   -0.67    1.69
   5   6   6   -0.06    1.58
   5   6   7    3.34    1.92
   5   6   7    4.78    1.45
   5   7 -15    0.84    1.41
  -5  -7  15    4.89    2.13
   5   7 -14    3.06    2.31
  -5  -7  14    3.15    2.40
   5   7 -13    3.19    2.49
  -5  -7  13    5.69    2.41
   5   7 -12   -0.98    2.51
  -5  -7  12    3.59    3.02
   5   7 -11    5.24    3.07
  -5  -7  11    9.40    3.33
   5   7 -10    2.11    2.55
   5   7  -9    7.54    3.37
   5   7  -8   -1.55    2.49
   5   7  -7   10.06    3.51
   5   7  -7    9.17    3.41
   5   7  -6    9.05    3.32
   5   7  -5    1.15    2.56
   5   7  -4   20.30    4.42
   5   7  -4   23.04    4.32
   5   7  -3    2.82    2.68
   5   7  -3    7.84    2.68
   5   7  -2   -0.23    1.91
   5   7  -1   10.71    3.27
   5   7  -1   15.01    3.76
   5   7   0    3.55    2.35
   5   7   0    0.45    1.83
   5   7   1    2.97    2.11
   5   7   1    9.67    3.09
   5   7   2   35.70    5.19
   5   7   2   38.94    5.10
   5   7   3    7.74    2.91
   5   7   3    9.51    2.71
   5   7   4    5.18    2.36
   5   7   4    2.22    2.22
   5   7   5    0.70    1.31
   5   7   5   -1.39    1.88
   5   7   6   -0.34    1.44
   5   8 -15   -1.27    1.39
  -5  -8  15    4.13    1.67
   5   8 -14   -1.10    1.68
  -5  -8  14   -1.84    1.71
  -5  -8  13   -1.69    1.92
   5   8 -12    0.54    2.67
  -5  -8  12    3.67    2.47
   5   8 -11    9.30    3.27
   5   8 -11    5.93    3.22
   5   8 -10   11.52    3.57
   5   8  -9    2.92    2.15
   5   8  -8   -0.85    2.19
   5   8  -7    5.50    3.05
   5   8  -6   13.21    4.02
   5   8  -5    2.15    2.62
   5   8  -5    0.67    2.19
   5   8  -4    3.41    2.31
   5   8  -4    2.75    2.29
   5   8  -3   -0.35    1.97
   5   8  -3    0.67    1.91
   5   8  -2    5.76    2.36
   5   8  -2    6.76    2.56
   5   8  -1    0.56    2.35
   5   8  -1   -0.57    2.21
   5   8   0   -0.87    2.26
   5   8   0    1.57    2.24
   5   8   1   10.51    2.99
   5   8   1    8.05    2.66
   5   8   2    0.57    1.76
   5   8   2    0.90    1.84
   5   8   3    3.99    2.24
   5   8   3    7.08    2.46
   5   8   4    3.18    1.64
   5   8   4    1.19    1.65
   5   8   5    0.63    1.08
   5   9 -14    1.07    1.23
   5   9 -13    1.70    1.90
   5   9 -12   -0.71    1.75
   5   9 -11   -0.50    1.93
   5   9 -10    8.73    3.12
   5   9  -9    6.02    2.71
   5   9  -8    2.14    2.57
   5   9  -7   15.62    3.67
   5   9  -7   14.41    3.53
   5   9  -6    2.20    2.02
   5   9  -6    0.50    1.97
   5   9  -5    0.88    2.39
   5   9  -4   -0.60    1.85
   5   9  -4    3.89    2.52
   5   9  -3    6.70    2.38
   5   9  -3    3.17    2.04
   5   9  -2   17.37    3.49
   5   9  -2   17.97    3.79
   5   9  -1    5.51    2.52
   5   9  -1    4.98    2.46
   5   9   0    0.88    2.05
   5   9   1   -1.42    1.72
   5   9   1    0.74    1.57
   5   9   2   -0.83    1.30
   5   9   2    0.11    1.57
   5   9   3    3.01    1.23
   5   9   3    4.83    1.64
   5  10 -14   -0.03    0.94
   5  10 -12   -1.37    1.42
   5  10 -11    3.33    2.06
   5  10 -10    8.42    2.55
   5  10 -10    9.50    2.60
   5  10  -9    0.86    2.34
   5  10  -9    2.76    2.07
   5  10  -8    6.33    2.53
   5  10  -8    5.65    2.25
   5  10  -7   -0.96    1.78
   5  10  -7    4.02    2.25
   5  10  -6    6.38    2.40
   5  10  -6    2.37    2.21
   5  10  -5    4.33    2.13
   5  10  -5    3.98    2.07
   5  10  -4    4.34    2.32
   5  10  -3   12.95    3.22
   5  10  -2    8.33    2.53
   5  10  -1    3.22    1.72
   5  10   0    4.36    1.67
   5  10   0    4.11    2.00
   5  10   1   -0.72    1.02
   5  10   1    1.60    1.37
   5  11 -12    2.63    1.38
   5  11 -11    1.86    1.44
   5  11 -10    3.10    1.63
   5  11  -9   -2.36    1.68
   5  11  -8    4.62    2.03
   5  11  -7    9.73    2.48
   5  11  -6    3.20    1.82
   5  11  -5   -0.46    1.48
   5  11  -4    0.90    1.47
   5  11  -3    1.22    1.33
   5  11  -2    2.51    1.24
   5  11  -2    1.13    1.23
   5  12  -8    0.46    0.96
   5  12  -7    4.03    1.41
   6 -16   2   -0.57    1.09
   6 -16   3    0.04    1.07
   6 -16   4    2.32    1.53
   6 -16   5    1.82    1.22
   6 -16   6    0.08    1.32
   6 -16   6    1.90    1.66
   6 -16   7    1.47    1.25
   6 -16   7   -0.91    1.36
   6 -16   8    1.41    1.49
   6 -16   9    0.86    1.27
   6 -15  -1    2.01    1.06
   6 -15   0   -0.45    1.39
   6 -15   0   -1.52    1.35
   6 -15   1   -0.55    1.55
   6 -15   2   -1.06    1.80
   6 -15   3   -0.27    1.95
   6 -15   4    4.00    1.99
   6 -15   4    4.09    2.59
   6 -15   5    0.92    1.97
   6 -15   5    0.72    1.81
   6 -15   6    4.05    2.60
   6 -15   7    2.35    2.19
   6 -15   8    2.83    1.95
   6 -15   9   -0.30    1.74
   6 -15  10    0.77    1.65
   6 -15  11    1.44    1.37
   6 -14  -3    1.03    1.30
   6 -14  -2    3.99    2.14
   6 -14  -2    3.20    1.80
   6 -14  -1    1.75    2.15
   6 -14   0    2.15    2.03
   6 -14   1    1.72    2.10
   6 -14   2    0.06    2.05
   6 -14   2    1.39    2.28
   6 -14   3    1.76    2.29
   6 -14   3    1.64    2.14
   6 -14   4    0.37    2.35
   6 -14   5   -0.70    2.34
   6 -14   6    2.69    2.27
   6 -14   7    2.50    2.65
   6 -14   8   -1.43    1.95
   6 -14   9    4.89    2.56
   6 -14   9   -2.24    1.68
   6 -14  10    2.30    1.81
   6 -14  11   -3.13    2.11
   6 -14  12    1.19    1.22
   6 -13  -5    0.52    1.15
   6 -13  -4    3.23    2.02
   6 -13  -3    1.41    2.05
   6 -13  -3    0.68    1.55
   6 -13  -2    1.47    2.24
   6 -13  -1    3.63    2.41
   6 -13   0    9.02    3.34
   6 -13   1    0.19    2.12
   6 -13   1    3.09    2.83
   6 -13   2   10.47    3.66
   6 -13   2    4.37    2.81
   6 -13   3   10.73    3.62
   6 -13   4   31.01    5.31
   6 -13   5    2.96    2.54
   6 -13   5    0.81    2.24
   6 -13   6    7.66    3.23
   6 -13   6    5.67    2.66
   6 -13   7    5.86    2.54
   6 -13   7    2.25    2.20
   6 -13   8    3.96    2.59
   6 -13   8    5.46    2.93
   6 -13   9    2.27    2.55
   6 -13   9   -0.48    2.65
   6 -13  10   -0.01    2.20
   6 -13  10   -0.20    2.28
   6 -13  11    0.12    1.56
   6 -13  11   -0.46    1.98
   6 -13  12    1.24    1.71
   6 -13  13   -2.43    1.71
   6 -13  14    3.52    1.51
   6 -12  -6    2.67    1.64
   6 -12  -5    1.29    1.75
   6 -12  -4    0.74    2.04
   6 -12  -4    5.08    2.51
   6 -12  -3    0.92    2.22
   6 -12  -2    0.86    2.44
   6 -12  -1    0.02    1.94
   6 -12   0   10.12    3.49
   6 -12   0    9.20    3.45
   6 -12   1   13.14    4.03
   6 -12   1    9.00    3.55
   6 -12   2   14.28    4.03
   6 -12   2   18.73    3.92
   6 -12   3   20.37    4.47
   6 -12   3   20.03    4.31
   6 -12   4    3.91    2.47
   6 -12   4   -2.42    2.70
   6 -12   5    3.02    2.60
   6 -12   5    1.24    2.28
   6 -12   6    9.36    3.18
   6 -12   6    8.10    3.19
   6 -12   7    2.22    2.12
   6 -12   7    3.82    2.34
   6 -12   8   -0.89    2.76
   6 -12   8    1.23    2.92
   6 -12   9    5.64    2.69
   6 -12   9   -0.28    1.96
   6 -12  10    3.26    1.99
   6 -12  10    1.28    2.24
   6 -12  11    4.80    2.34
   6 -12  12   -4.29    2.45
   6 -12  13    4.79    2.21
   6 -12  14    3.41    1.88
   6 -12  15    0.80    0.95
   6 -11  -7    2.24    1.71
   6 -11  -6   -0.21    1.58
   6 -11  -5    9.09    2.90
   6 -11  -4    5.31    2.96
   6 -11  -3    1.59    2.14
   6 -11  -2    5.11    3.33
   6 -11  -1    9.18    3.60
   6 -11   0   19.55    4.44
   6 -11   0   16.20    4.14
   6 -11   1   21.93    4.54
   6 -11   1   13.69    3.65
   6 -11   2    8.93    3.33
   6 -11   2   10.11    4.37
   6 -11   2    1.57    3.46
   6 -11   2    8.81    3.38
   6 -11   3   18.38    4.15
   6 -11   3   18.24    7.06
   6 -11   3   23.16    6.18
   6 -11   3   20.33    4.35
   6 -11   4   -0.55    1.93
   6 -11   4    2.29    3.42
   6 -11   4    6.57    3.11
   6 -11   5   11.92    3.41
   6 -11   5    2.59    4.47
   6 -11   5    7.85    3.59
   6 -11   6    3.07    1.94
   6 -11   6    1.50    3.27
   6 -11   6    0.96    2.38
   6 -11   7    4.29    2.76
   6 -11   8    4.66    2.85
   6 -11   9    3.20    2.13
   6 -11  10    1.74    2.30
   6 -11  11    7.27    3.11
   6 -11  12   -0.19    1.96
   6 -11  13   -0.41    1.83
   6 -11  14    3.26    1.95
   6 -11  15   -1.05    1.48
   6 -10  -8   -1.19    1.36
   6 -10  -7    0.49    1.78
   6 -10  -6   -1.33    1.84
   6 -10  -5   14.56    4.11
   6 -10  -4   18.27    4.67
   6 -10  -3    8.94    3.33
   6 -10  -2    4.85    2.74
   6 -10  -1   50.66    6.62
   6 -10  -1   56.69    6.79
   6 -10  -1   57.85    9.70
   6 -10  -1   68.58   10.48
   6 -10   0    5.71    3.04
   6 -10   0   13.42    4.72
   6 -10   0    2.91    4.61
   6 -10   0    6.58    3.12
   6 -10   1   16.93    4.07
   6 -10   1   11.21    5.10
   6 -10   1   20.36    6.27
   6 -10   1   10.65    3.10
   6 -10   2   62.82    6.77
   6 -10   2   74.19   10.75
   6 -10   2   60.68    8.99
   6 -10   2   55.32    6.54
   6 -10   3   10.43    4.39
   6 -10   3    5.28    4.01
   6 -10   3   13.14    3.60
   6 -10   4   14.95    6.25
   6 -10   4   14.56    3.80
   6 -10   5    2.87    3.71
   6 -10   5   -1.51    2.22
   6 -10   6   -2.15    3.93
   6 -10   6    2.50    2.57
   6 -10   6    1.74    2.43
   6 -10   7   -1.30    3.06
   6 -10   7    9.66    3.48
   6 -10   7    8.29    3.42
   6 -10   8    2.03    2.83
   6 -10   8    5.81    3.32
   6 -10   9   26.45    5.23
   6 -10   9   24.87    5.07
   6 -10  10    0.90    2.15
   6 -10  11    2.53    2.70
   6 -10  12   -2.82    2.56
   6 -10  13   -2.57    2.44
   6 -10  14   -0.41    1.89
   6 -10  15   -0.27    1.71
   6  -9 -10    0.79    1.09
   6  -9  -9    0.49    1.52
   6  -9  -8    8.02    2.33
   6  -9  -7    3.87    2.50
   6  -9  -6   -1.07    1.81
   6  -9  -5    5.71    3.26
   6  -9  -4   22.48    4.71
   6  -9  -3   23.77    4.93
   6  -9  -3   19.05    6.44
   6  -9  -2    1.05    2.08
   6  -9  -2   -3.08    4.21
   6  -9  -2   -0.03    3.08
   6  -9  -1    3.25    2.61
   6  -9  -1    9.65    3.35
   6  -9  -1    4.55    2.70
   6  -9  -1    3.22    3.49
   6  -9  -1    9.00    3.27
   6  -9   0    2.91    2.40
   6  -9   0   -1.62    3.50
   6  -9   0    0.03    3.31
   6  -9   0    7.39    2.78
   6  -9   1    3.10    2.91
   6  -9   1   -0.46    3.63
   6  -9   2   21.92    5.43
   6  -9   2   17.97    5.24
   6  -9   3   62.15    9.71
   6  -9   3   58.38    8.20
   6  -9   4    7.15    4.12
   6  -9   5   -0.42    2.88
   6  -9   5    4.92    3.37
   6  -9   5    4.71    2.67
   6  -9   6    4.08    2.94
   6  -9   6   -1.18    3.09
   6  -9   7    6.24    4.03
   6  -9   7    6.08    2.80
   6  -9   7    2.92    2.32
   6  -9   8    5.05    3.23
   6  -9   8    2.28    2.58
   6  -9   8    5.67    2.92
   6  -9   9   41.08    6.08
   6  -9   9   28.38    5.11
   6  -9   9   35.47    5.64
   6  -9  10    2.00    3.59
   6  -9  10    4.19    2.76
   6  -9  10    0.91    2.17
   6  -9  11    4.47    2.76
   6  -9  11    4.23    2.78
   6  -9  11    2.85    2.68
   6  -9  12    3.98    2.77
   6  -9  12   -0.92    2.09
   6  -9  13    0.74    2.02
   6  -9  13    2.35    2.25
   6  -9  14    3.79    2.24
   6  -9  15    2.12    1.95
   6  -9  16    0.60    1.03
   6  -8 -11    0.67    1.19
   6  -8 -10    0.53    1.71
   6  -8  -9    7.45    2.61
   6  -8  -8   16.27    3.67
   6  -8  -7    9.21    3.09
   6  -8  -6    3.58    2.54
   6  -8  -5    3.77    2.62
   6  -8  -4   20.28    4.61
   6  -8  -4   21.39    6.89
   6  -8  -3   10.48    3.20
   6  -8  -3   12.33    4.65
   6  -8  -2  152.36   10.53
   6  -8  -2  150.78   10.22
   6  -8  -2  163.03   14.62
   6  -8  -2  157.14   14.63
   6  -8  -2  146.67   10.18
   6  -8  -1   11.25    4.62
   6  -8  -1   17.32    4.75
   6  -8   0   11.53    3.63
   6  -8   0    9.81    4.43
   6  -8   1   34.18    6.88
   6  -8   1   33.90    6.08
   6  -8   2   16.68    4.24
   6  -8   2   16.68    5.02
   6  -8   3  120.29   12.40
   6  -8   3  136.44   10.86
   6  -8   4  108.18   11.89
   6  -8   5   72.61    9.99
   6  -8   6    3.39    3.16
   6  -8   7    2.90    2.54
   6  -8   7    6.75    3.07
   6  -8   7    3.89    3.66
   6  -8   7    5.10    2.54
   6  -8   8    5.20    4.22
   6  -8   8   13.71    3.65
   6  -8   8    5.45    2.87
   6  -8   8    5.11    2.60
   6  -8   9   63.03   10.38
   6  -8   9   60.76    7.21
   6  -8   9   53.90    6.54
   6  -8   9   55.23    6.75
   6  -8  10    1.17    2.62
   6  -8  10    7.20    3.45
   6  -8  10    3.41    2.45
   6  -8  11   12.39    3.58
   6  -8  11   14.13    3.96
   6  -8  11    7.53    2.92
   6  -8  12   -2.35    2.62
   6  -8  12   -2.19    2.60
   6  -8  12   -0.71    2.11
   6  -8  13    0.59    2.38
   6  -8  13   -1.39    2.20
   6  -8  14    2.23    1.89
   6  -8  14    0.08    2.08
   6  -8  15    6.34    2.35
   6  -7 -12    0.76    1.01
   6  -7 -11    0.13    1.89
   6  -7 -10    0.77    1.65
  -6   7  10    1.56    1.90
   6  -7  -9    3.95    2.44
  -6   7   9    1.23    1.94
   6  -7  -8    2.91    2.29
   6  -7  -7    1.35    1.81
   6  -7  -6    0.51    2.23
   6  -7  -6   -0.75    2.12
  -6   7   6    4.40    2.88
   6  -7  -6    0.58    3.11
   6  -7  -5   -3.93    3.07
   6  -7  -5   -3.48    3.23
   6  -7  -4   27.68    5.07
   6  -7  -4   28.74    6.93
   6  -7  -3   58.21    9.21
   6  -7  -3   69.15    9.20
   6  -7  -2  113.74   11.71
   6  -7  -2  116.89   11.71
   6  -7  -1   81.42    9.82
   6  -7  -1   85.39    9.59
   6  -7   0    4.08    3.19
   6  -7   0    9.43    3.78
   6  -7   1   88.51   10.05
   6  -7   1   87.90    8.81
   6  -7   2    1.58    2.71
   6  -7   2    3.47    2.16
   6  -7   3   31.15    6.39
   6  -7   4   15.33    4.33
   6  -7   5   75.50    9.76
   6  -7   5   89.36   10.52
   6  -7   5   81.75    9.78
   6  -7   6    4.60    3.67
   6  -7   6    4.43    3.03
   6  -7   6    3.02    2.97
   6  -7   7   -3.78    3.39
   6  -7   7   -4.22    3.11
   6  -7   8   30.78    4.99
   6  -7   8   21.41    6.43
   6  -7   8   24.77    4.85
   6  -7   8   25.94    4.45
   6  -7   9   13.52    3.83
   6  -7   9    0.17    2.80
   6  -7   9    8.92    3.46
   6  -7   9    9.84    3.19
   6  -7  10    1.81    2.35
   6  -7  10   -2.29    2.44
   6  -7  11    4.11    2.12
   6  -7  11    9.35    3.64
   6  -7  11    9.14    3.21
   6  -7  12   -0.71    2.40
   6  -7  12   -0.20    2.08
   6  -7  12   -1.29    2.00
   6  -7  13    2.40    2.38
   6  -7  13    4.66    2.70
   6  -7  14    1.10    1.77
   6  -7  14    0.13    1.84
   6  -7  15    2.49    2.01
   6  -7  15    3.43    1.86
   6  -6 -12    4.19    2.06
  -6   6  12    3.38    1.38
  -6   6  11    3.32    2.19
   6  -6 -10    3.95    2.41
  -6   6  10    1.91    2.29
   6  -6  -9   -2.54    2.38
  -6   6   9    1.35    2.04
   6  -6  -8   11.86    3.36
   6  -6  -7    5.41    2.79
  -6   6   7    5.41    4.60
   6  -6  -6   35.04    5.21
  -6   6   6   45.81    8.81
   6  -6  -5    1.53    2.40
   6  -6  -5    5.04    3.86
   6  -6  -4   25.93    5.82
   6  -6  -4   19.18    5.45
   6  -6  -3   10.24    4.03
   6  -6  -3   13.64    4.20
   6  -6  -2   46.11    6.90
   6  -6  -2   53.58    7.70
   6  -6  -1  139.45   11.35
   6  -6  -1  143.35   12.21
   6  -6   0   88.07    8.35
   6  -6   0   83.35    9.27
   6  -6   1   34.43    6.08
   6  -6   1   30.20    5.92
   6  -6   1   27.41    4.64
   6  -6   2   19.16    5.07
   6  -6   2   23.23    5.42
   6  -6   2   19.94    3.45
   6  -6   3   45.96    7.12
   6  -6   3   63.46    8.36
   6  -6   4    6.37    2.90
   6  -6   4    1.58    2.41
   6  -6   4    2.59    2.71
   6  -6   5   89.92   10.05
   6  -6   5  101.74   10.98
   6  -6   5   85.06    9.75
   6  -6   6   17.55    4.90
   6  -6   6   22.28    4.80
   6  -6   6   24.01    5.30
   6  -6   7    4.55    4.70
   6  -6   7    6.38    3.55
   6  -6   8    3.34    2.20
   6  -6   8    2.73    2.49
   6  -6   8    2.21    3.63
   6  -6   8   -2.30    2.61
   6  -6   9    8.74    2.68
   6  -6   9    9.88    3.02
   6  -6   9   13.43    5.47
   6  -6   9   13.39    4.11
   6  -6  10    3.50    2.86
   6  -6  10    5.84    2.84
   6  -6  10   -1.75    3.13
   6  -6  11   47.10    6.48
   6  -6  11   57.34    6.67
   6  -6  11   53.37    6.74
   6  -6  12    6.99    2.97
   6  -6  13    4.59    2.70
   6  -6  13   -0.59    2.01
   6  -6  14    3.59    2.29
   6  -6  14    1.99    2.32
   6  -6  15   -0.78    1.39
   6  -6  15    3.32    1.65
   6  -5 -13    0.27    1.22
  -6   5  13   -0.38    1.20
   6  -5 -12    5.73    2.40
  -6   5  12    6.01    2.14
  -6   5  11    6.41    2.87
   6  -5 -10    0.87    1.96
  -6   5  10    1.90    2.34
   6  -5  -9    5.76    2.92
  -6   5   9    5.85    2.75
   6  -5  -8   13.06    3.78
   6  -5  -7    9.03    3.02
  -6   5   7   17.95    5.52
   6  -5  -6   61.77    6.56
  -6   5   6   62.25    9.83
   6  -5  -5   63.79    9.73
  -6   5   5   67.01   10.10
   6  -5  -4   33.57    6.48
   6  -5  -4   32.95    6.36
   6  -5  -3    1.22    2.41
   6  -5  -3    1.21    2.42
   6  -5  -2   10.83    3.67
   6  -5  -2    5.27    2.72
   6  -5  -1   91.33    9.37
   6  -5  -1   87.91    9.47
   6  -5  -1   98.39    8.77
   6  -5   0   17.26    4.45
   6  -5   0   16.72    3.51
   6  -5   0   15.04    4.32
  -6   5  -1   20.73    3.59
   6  -5   1   25.94    5.75
   6  -5   1   23.57    3.61
   6  -5   1   21.74    4.86
   6  -5   2    5.97    3.37
   6  -5   2    6.93    3.74
   6  -5   3   35.17    6.41
   6  -5   3   37.36    6.48
   6  -5   3   41.89    6.05
   6  -5   4   89.39    9.63
   6  -5   4   92.32   10.13
   6  -5   4  104.33    9.88
   6  -5   5   16.29    4.90
   6  -5   5   12.18    4.14
   6  -5   5   13.39    4.27
   6  -5   6    8.13    3.91
   6  -5   6   11.84    4.84
   6  -5   7    9.56    4.45
   6  -5   7   12.38    4.43
   6  -5   8    5.94    3.07
   6  -5   8    4.22    4.43
   6  -5   8    8.26    3.01
   6  -5   9    8.84    3.19
   6  -5   9   11.55    5.41
   6  -5   9   -2.52    2.99
   6  -5  10   10.16    3.61
   6  -5  10   19.30    4.31
   6  -5  11   25.96    4.92
   6  -5  11   20.87    4.30
   6  -5  11   27.98    4.75
   6  -5  12    1.85    2.42
   6  -5  12   -0.47    2.29
   6  -5  13    4.67    2.08
   6  -5  13    0.74    2.08
   6  -5  14    1.34    1.79
   6  -5  14    2.56    1.63
   6  -5  15    2.34    1.69
   6  -4 -13    1.46    1.93
  -6   4  13    2.35    1.74
   6  -4 -12    4.97    2.47
  -6   4  12    5.89    2.47
   6  -4 -11    5.98    2.53
  -6   4  11    8.91    2.95
   6  -4 -10    3.09    2.42
  -6   4  10    0.92    1.91
   6  -4  -9    7.29    2.62
  -6   4   9    5.53    2.35
   6  -4  -8    9.30    3.18
  -6   4   8   26.78    7.78
   6  -4  -7    2.91    2.44
  -6   4   7    4.70    4.15
  -6   4   6   37.90    7.67
  -6   4   5   54.84    8.42
  -6   4   4   -2.22    2.42
   6  -4  -3    5.36    3.48
  -6   4   3   12.28    3.90
   6  -4  -3    9.13    3.75
  -6   4   2   31.97    5.46
   6  -4  -2   26.03    5.42
   6  -4  -2   25.42    4.92
   6  -4  -2   25.17    5.49
   6  -4  -1  443.46   20.17
   6  -4  -1  444.35   20.31
   6  -4  -1  472.42   17.79
  -6   4   1  487.39   18.61
   6  -4   0  203.76   13.64
   6  -4   0  185.83   13.14
   6  -4   0  214.92   10.81
  -6   4   0  201.14   10.87
   6  -4   1  131.54   11.25
   6  -4   1  140.97   11.40
   6  -4   2    7.00    2.42
   6  -4   2    8.53    3.70
   6  -4   2    7.22    3.24
   6  -4   3   60.34    7.87
   6  -4   3   61.90    7.16
   6  -4   3   52.70    7.38
   6  -4   4   23.27    5.41
   6  -4   4   26.40    5.14
   6  -4   5   31.12    6.17
   6  -4   5   26.48    5.69
   6  -4   6   91.49   10.68
   6  -4   6   94.82   11.00
   6  -4   7   50.13    8.42
   6  -4   7   36.94    7.62
   6  -4   8    2.25    1.96
   6  -4   8    3.39    2.64
   6  -4   8    1.94    3.14
   6  -4   9    4.71    2.95
   6  -4   9    1.11    2.63
   6  -4   9   -2.99    3.41
   6  -4  10    5.45    2.82
   6  -4  10   12.53    3.55
   6  -4  11   23.33    4.59
   6  -4  12    8.39    3.32
   6  -4  12   11.78    3.75
   6  -4  13    4.20    2.66
   6  -4  13    2.96    2.01
   6  -4  14    0.73    1.62
   6  -4  14   -0.84    1.28
   6  -4  15    0.06    1.14
  -6   3  14   -0.61    1.23
   6  -3 -14    2.30    1.61
   6  -3 -13    0.06    1.97
  -6   3  13    2.89    2.09
   6  -3 -12    3.80    2.72
  -6   3  12    4.26    2.43
   6  -3 -11   20.05    4.24
  -6   3  11   13.96    3.57
   6  -3 -10    8.24    3.22
  -6   3  10   13.41    3.66
   6  -3  -9   -0.53    2.50
  -6   3   9    5.56    3.53
  -6   3   9   -0.05    2.14
   6  -3  -8   13.78    3.61
  -6   3   8    6.52    3.24
   6  -3  -7   -0.73    1.99
  -6   3   7    3.62    4.58
  -6   3   6    4.08    3.56
  -6   3   5   34.96    6.76
  -6   3   4    1.13    2.73
  -6   3   3   37.53    6.18
   6  -3  -3   38.00    6.10
   6  -3  -2  232.03   14.29
  -6   3   2  244.31   13.89
   6  -3  -1  423.44   19.37
  -6   3   1  485.05   17.85
  -6   3   0  985.08   22.36
   6  -3   0  907.44   28.44
   6  -3   1   48.96    6.90
   6  -3   1   55.17    5.03
   6  -3   2   42.05    6.79
   6  -3   2   46.13    5.45
   6  -3   3    2.11    2.25
   6  -3   3    2.61    1.86
   6  -3   4   11.50    4.33
   6  -3   4   16.68    4.23
   6  -3   5   91.51   10.62
   6  -3   5   78.11    9.43
   6  -3   6   25.79    6.30
   6  -3   6   28.87    6.50
   6  -3   7   52.92    6.24
   6  -3   7   43.76    5.60
   6  -3   7   58.19    9.38
   6  -3   7   52.45    8.96
   6  -3   8    6.90    3.08
   6  -3   8   12.11    3.94
   6  -3   8    9.06    4.86
   6  -3   9   -3.85    2.53
   6  -3   9    2.07    2.63
   6  -3   9    6.45    4.94
   6  -3  10    1.28    2.45
   6  -3  10    2.87    2.76
   6  -3  11    1.79    2.31
   6  -3  12    8.70    2.59
   6  -3  12   10.24    3.24
   6  -3  13   -3.06    2.32
   6  -3  13    3.18    2.17
   6  -3  14    2.86    1.76
  -6   2  15    0.63    1.03
  -6   2  14   -0.10    1.48
   6  -2 -14    0.36    1.48
   6  -2 -13    2.10    2.50
  -6   2  13    1.40    2.24
   6  -2 -12    3.11    2.34
  -6   2  12    7.33    2.83
   6  -2 -11   18.30    4.11
  -6   2  11   22.10    4.15
   6  -2 -10   13.86    3.77
  -6   2  10   12.34    3.21
   6  -2  -9    9.22    3.44
  -6   2   9   19.93    6.29
  -6   2   9   10.23    3.11
   6  -2  -8    3.17    2.24
  -6   2   8    2.82    3.41
  -6   2   7   41.46    8.03
  -6   2   6  121.18   12.90
  -6   2   5   44.00    7.53
  -6   2   4    5.05    3.17
   6  -2  -4   -0.82    2.13
  -6   2   3   34.80    5.60
   6  -2  -3   30.52    5.45
  -6   2   2    0.36    2.34
   6  -2  -2    1.79    2.56
   6  -2  -1  242.81   14.58
  -6   2   1  282.09   13.40
   6  -2   0   93.89    9.33
  -6   2   0  105.58    7.23
   6  -2   1  163.25   12.75
   6  -2   2   27.88    5.91
   6  -2   2   36.59    5.00
   6  -2   3  323.98   19.19
   6  -2   3  391.06   17.60
   6  -2   4   27.61    6.27
   6  -2   4   32.19    6.11
   6  -2   5   29.99    6.40
   6  -2   5   28.19    6.57
   6  -2   6   19.91    6.11
   6  -2   6   20.22    5.79
   6  -2   7   12.46    5.75
   6  -2   7   19.53    3.96
   6  -2   7   17.55    3.70
   6  -2   8   19.05    4.39
   6  -2   8   16.84    3.70
   6  -2   8   14.00    5.44
   6  -2   9    6.73    3.30
   6  -2   9    6.66    2.62
   6  -2  10   -0.32    2.22
   6  -2  11    6.88    2.94
   6  -2  12    9.74    3.16
   6  -2  13    1.18    1.64
   6  -2  13   -0.54    1.76
   6  -2  14    0.97    1.20
  -6   1  15   -0.55    1.20
  -6   1  14    0.69    1.62
   6  -1 -14    0.54    1.73
  -6   1  13   -2.83    2.44
   6  -1 -13    1.50    2.04
   6  -1 -12    9.23    2.95
  -6   1  12    9.65    3.14
   6  -1 -11   13.17    3.82
  -6   1  11    6.59    2.66
   6  -1 -10    4.09    2.76
  -6   1  10    4.86    3.59
  -6   1  10    0.08    2.40
   6  -1  -9   16.36    4.10
  -6   1   9   24.33    7.58
  -6   1   9   13.64    3.71
   6  -1  -8    4.89    2.68
  -6   1   8    6.42    4.59
  -6   1   7    2.46    3.47
  -6   1   6  205.89   16.23
  -6   1   5   32.95    6.68
   6  -1  -5   35.86    5.32
   6  -1  -4  107.30    9.30
  -6   1   4   89.94    9.80
   6  -1  -3  133.52   10.75
  -6   1   3  128.13   10.82
   6  -1  -2   95.56    9.41
  -6   1   2   98.73    8.83
   6  -1  -1  135.06   11.25
  -6   1   1  142.28    9.61
  -6   1   0   51.18    5.24
   6  -1   0   42.84    6.71
   6  -1   1   89.15    9.88
   6  -1   2   28.57    6.05
   6  -1   2   36.40    5.29
   6  -1   3   91.63   10.88
   6  -1   3  101.10    9.60
   6  -1   4   -0.41    2.57
   6  -1   4    3.91    3.21
   6  -1   5   -4.13    3.59
   6  -1   5    2.70    3.72
   6  -1   6   74.93    7.40
   6  -1   6   69.54   10.52
   6  -1   6   70.39    6.46
   6  -1   6   61.80   10.02
   6  -1   7   33.41    7.93
   6  -1   7   35.59    7.90
   6  -1   7   33.99    5.59
   6  -1   7   23.59    4.29
   6  -1   8    7.85    2.94
   6  -1   8    8.39    2.96
   6  -1   9   12.01    3.52
   6  -1   9   11.99    3.75
   6  -1  10    4.30    2.46
   6  -1  11   10.10    3.24
   6  -1  12    1.48    1.57
   6  -1  13    1.71    1.46
   6  -1  13    2.97    1.87
   6   0 -16    1.56    1.08
  -6   0  15    2.89    1.65
  -6   0  14    2.22    2.06
   6   0 -14   -1.29    1.77
  -6   0  13    5.70    2.65
   6   0 -13   -2.10    2.15
  -6   0  12    0.76    1.87
   6   0 -12    3.22    2.45
   6   0 -11   -1.06    2.35
  -6   0  11    4.45    2.45
   6   0 -10   10.23    3.65
  -6   0  10    6.43    2.96
   6   0  -9   24.57    4.58
  -6   0   9   22.49    7.24
  -6   0   9   16.20    3.62
   6   0  -8   13.56    3.42
  -6   0   8    3.94    4.41
  -6   0   7    3.20    3.68
  -6   0   6   69.87    9.60
  -6   0   5  200.50   15.47
   6   0  -4  119.16   10.01
  -6   0   4  108.98   10.69
   6   0  -3   51.22    6.94
  -6   0   3   53.79    7.33
   6   0  -2  164.65   12.50
  -6   0   2  176.89   12.10
   6   0  -1   81.60    9.28
  -6   0   1   78.24    7.44
   6   0   0  148.81   12.76
   6   0   1  295.38   18.58
   6   0   2  179.66   15.10
   6   0   3   30.65    5.85
   6   0   3   33.62    7.02
   6   0   4   32.68    6.68
   6   0   4   27.17    7.13
   6   0   5    6.20    3.05
   6   0   5    9.84    4.98
   6   0   5    1.98    2.03
   6   0   6   -5.53    4.87
   6   0   6   -8.09    4.79
   6   0   7   17.96    6.47
   6   0   7   15.06    5.52
   6   0   7   11.73    3.44
   6   0   8    4.81    2.61
   6   0   8    3.56    2.32
   6   0   9    7.08    2.69
   6   0  10    7.35    3.03
   6   0  11    4.09    2.60
   6   0  12    1.35    1.60
   6   1 -16    2.51    1.39
  -6  -1  15    5.79    2.18
  -6  -1  14    3.03    2.15
   6   1 -14    2.91    2.00
  -6  -1  13    0.85    2.22
   6   1 -13    1.05    2.31
  -6  -1  12   -2.00    2.17
   6   1 -12   -1.02    2.30
  -6  -1  11    5.45    2.24
   6   1 -11    5.85    2.95
  -6  -1  10    2.04    2.40
  -6  -1  10    2.27    3.43
   6   1 -10    3.90    3.43
  -6  -1   9   36.89    5.30
   6   1  -9   40.95    5.93
  -6  -1   9   44.33    9.24
  -6  -1   8   32.00    7.06
   6   1  -8   18.23    3.81
  -6  -1   7    4.67    4.05
  -6  -1   6   92.59   11.15
  -6  -1   5  120.82   12.24
   6   1  -4  167.70   12.30
  -6  -1   4  146.08   12.67
   6   1  -3  136.50   11.59
  -6  -1   3  116.93   10.69
   6   1  -2   30.10    6.09
  -6  -1   2   31.21    5.57
   6   1  -1   20.51    5.23
  -6  -1   1   23.52    4.71
   6   1   0    7.46    4.22
   6   1   1   67.42    9.45
   6   1   2  321.23   21.14
   6   1   3   48.86    9.25
   6   1   4   24.12    4.30
   6   1   4   23.70    4.12
   6   1   4   28.15    7.07
   6   1   4   17.99    6.29
   6   1   5    0.10    3.16
   6   1   5    3.84    3.97
   6   1   5    0.92    2.05
   6   1   5    5.04    2.81
   6   1   6    9.88    5.19
   6   1   6   10.84    3.25
   6   1   7  109.21    8.57
   6   1   8   17.29    4.01
   6   1   8   16.51    3.65
   6   1   9    5.57    2.90
   6   1  10    2.45    2.46
   6   1  11   -0.47    1.66
   6   1  12   -0.79    1.24
   6   1  12    0.21    1.08
   6   2 -16    0.69    1.39
   6   2 -15    6.94    2.57
  -6  -2  15    0.40    1.85
  -6  -2  14    3.09    2.42
  -6  -2  13   -1.35    2.08
   6   2 -13    7.31    3.20
  -6  -2  12    6.73    2.94
   6   2 -12    3.16    2.20
  -6  -2  11    1.16    2.31
   6   2 -11   -0.51    2.36
   6   2 -10    9.74    3.56
  -6  -2  10    7.86    2.97
  -6  -2  10   -1.32    4.58
  -6  -2   9   27.43    4.82
  -6  -2   9   45.57    9.37
   6   2  -9   37.23    5.58
  -6  -2   8   31.23    4.77
  -6  -2   8   30.81    7.95
   6   2  -8   26.75    4.61
  -6  -2   7    1.51    4.28
  -6  -2   6   51.53    8.50
  -6  -2   5   51.86    8.46
   6   2  -4   31.27    6.21
  -6  -2   4   17.00    5.23
   6   2  -3   88.67   10.03
  -6  -2   3   69.72    8.80
  -6  -2   2   10.93    3.88
   6   2  -2   10.64    4.50
  -6  -2   1    0.30    2.24
   6   2  -1    0.47    2.93
   6   2   0   30.38    6.89
   6   2   1    3.86    4.28
   6   2   2   42.47    8.65
   6   2   3   61.72    6.49
   6   2   3   58.72   10.39
   6   2   4   20.09    7.07
   6   2   4   23.22    4.53
   6   2   5    9.70    5.14
   6   2   5    3.79    3.03
   6   2   5   -2.49    2.16
   6   2   6   34.56    5.11
   6   2   7   19.91    4.28
   6   2   8    2.12    2.01
   6   2   9    5.27    2.34
   6   2  10   -0.62    1.46
   6   2  11   -0.73    1.36
   6   3 -16    2.17    1.29
   6   3 -15    3.71    2.20
   6   3 -14    7.28    3.31
  -6  -3  14    8.37    2.82
   6   3 -13    4.54    2.64
  -6  -3  13    7.06    3.11
  -6  -3  12    7.07    3.00
  -6  -3  11   10.83    3.41
  -6  -3  10   22.23    4.45
   6   3 -10   19.44    4.47
   6   3  -9   18.97    4.49
  -6  -3   9   14.84    3.66
   6   3  -9   10.31    3.40
   6   3  -8   22.24    4.42
  -6  -3   8   11.24    3.04
  -6  -3   8   12.29    5.66
   6   3  -7    4.17    2.77
  -6  -3   7    8.47    4.68
  -6  -3   6   20.46    5.76
  -6  -3   5   10.13    4.19
  -6  -3   4  102.15   11.44
   6   3  -4  118.09   11.92
   6   3  -3   38.70    7.37
  -6  -3   3   37.68    7.10
   6   3  -2   85.96   10.89
  -6  -3   2   81.88    9.67
   6   3  -1   48.74    8.39
   6   3   0   14.51    5.35
   6   3   1   71.47    6.87
   6   3   1   68.69   10.82
   6   3   2    7.41    5.19
   6   3   2    8.62    2.85
   6   3   3   80.21   12.80
   6   3   3   81.54    7.86
   6   3   4   16.84    4.01
   6   3   5   -0.12    2.24
   6   3   5    1.35    2.03
   6   3   6    4.54    2.67
   6   3   7    0.84    2.66
   6   3   7   -1.67    1.92
   6   3   8    3.53    2.11
   6   3   9    3.06    2.07
   6   3  10    2.61    1.56
   6   4 -16   -1.41    1.20
  -6  -4  16    1.84    1.43
   6   4 -15   -1.12    1.62
   6   4 -14    9.80    3.12
   6   4 -13   16.25    4.12
   6   4 -12   14.85    4.08
  -6  -4  12   12.95    3.73
   6   4 -11    2.86    2.45
  -6  -4  11   -0.23    1.98
   6   4 -10   26.91    5.26
   6   4  -9    2.80    3.17
  -6  -4   9   -3.21    3.10
   6   4  -8   10.83    3.58
  -6  -4   8   19.08    6.23
   6   4  -7   16.09    4.02
  -6  -4   7   20.59    5.93
   6   4  -6    2.00    2.79
  -6  -4   6    1.42    2.79
   6   4  -5    0.03    2.55
  -6  -4   5   -3.60    3.51
   6   4  -4    2.97    2.13
   6   4  -4    4.29    1.92
  -6  -4   4    2.75    3.27
   6   4  -3   20.02    4.08
   6   4  -3   24.61    6.17
   6   4  -2   80.48    7.68
   6   4  -2   71.40   10.58
   6   4  -1   45.48    5.92
   6   4  -1   45.52    8.93
   6   4   0    6.80    3.38
   6   4   0   14.13    5.45
   6   4   1   27.50    6.91
   6   4   1   28.82    5.17
   6   4   2   22.62    7.17
   6   4   2   23.61    4.45
   6   4   3   14.89    3.75
   6   4   4    3.20    2.57
   6   4   4    1.65    2.36
   6   4   5   12.30    3.34
   6   4   6    2.01    2.24
   6   4   7    3.84    2.28
   6   4   8    1.94    1.83
   6   4   9   -0.01    1.24
   6   5 -15    0.18    1.52
  -6  -5  15    3.62    2.19
   6   5 -14   11.24    3.18
  -6  -5  14   11.90    3.14
   6   5 -13   19.07    3.88
  -6  -5  13   17.17    3.86
   6   5 -12    8.98    3.31
   6   5 -11   -0.02    2.07
   6   5 -10    3.33    2.22
   6   5  -9    3.71    2.71
   6   5  -8    8.80    3.79
  -6  -5   8    4.34    4.33
   6   5  -7    5.34    2.75
  -6  -5   7   -0.16    3.63
   6   5  -6    2.83    3.08
  -6  -5   6    8.74    5.45
   6   5  -5   -1.02    2.42
   6   5  -5    1.34    2.02
  -6  -5   5    5.56    3.77
   6   5  -4    1.07    2.60
   6   5  -3  101.28    8.85
   6   5  -3   82.68   11.61
   6   5  -3   95.47    7.70
   6   5  -2    9.84    3.40
   6   5  -2    1.58    3.66
   6   5  -2    5.02    1.96
   6   5  -1   45.21    6.23
   6   5  -1   55.63   10.42
   6   5  -1   49.73    5.70
   6   5   0    2.04    2.56
   6   5   0    5.42    2.51
   6   5   1    5.91    2.61
   6   5   1    3.79    2.33
   6   5   2    3.38    2.78
   6   5   2    5.57    2.42
   6   5   3   11.43    2.88
   6   5   3    6.40    2.84
   6   5   4    3.14    2.10
   6   5   4    8.36    3.18
   6   5   5    4.21    2.38
   6   5   6   -1.48    2.08
   6   5   6    1.30    1.60
   6   5   7   -0.84    1.56
   6   5   8    1.43    1.07
   6   6 -15    0.85    1.57
  -6  -6  15    0.18    1.42
   6   6 -14    5.01    2.40
  -6  -6  14    3.30    2.04
   6   6 -13    6.52    2.93
  -6  -6  13    9.46    2.94
   6   6 -12    6.79    3.25
  -6  -6  12    5.29    2.56
   6   6 -11    3.09    2.62
   6   6 -10   -0.17    2.20
   6   6  -9    1.18    2.58
   6   6  -8   -2.33    2.74
   6   6  -7    1.40    2.40
   6   6  -7   -2.68    3.03
   6   6  -6   12.33    3.57
   6   6  -6   16.23    4.35
   6   6  -5   10.82    3.83
   6   6  -4   10.96    3.65
   6   6  -4   10.77    2.79
   6   6  -3   14.28    4.30
   6   6  -3   20.65    3.93
   6   6  -2   18.97    4.03
   6   6  -2   30.12    4.74
   6   6  -1   15.41    3.72
   6   6  -1   20.98    4.22
   6   6   0    3.01    2.80
   6   6   0    6.50    2.46
   6   6   1    4.73    2.81
   6   6   1    6.27    2.55
   6   6   2    3.17    2.69
   6   6   2    2.68    2.50
   6   6   3    4.28    2.23
   6   6   3    6.49    3.04
   6   6   4    2.69    1.74
   6   6   4    4.58    2.33
   6   6   5    0.73    1.70
   6   6   6    2.29    1.55
   6   7 -15    1.06    1.21
   6   7 -14   -0.49    1.37
   6   7 -13    3.31    1.80
   6   7 -12    0.97    2.32
   6   7 -11   -0.53    2.38
   6   7 -10    2.40    2.39
   6   7  -9    2.75    2.23
   6   7  -9    1.60    2.89
   6   7  -8   -3.24    2.79
   6   7  -7   43.65    6.18
   6   7  -6    3.83    2.72
   6   7  -5    5.41    3.09
   6   7  -5    9.97    3.28
   6   7  -4    3.27    3.03
   6   7  -4    4.95    2.52
   6   7  -3   30.24    5.32
   6   7  -3   21.79    4.22
   6   7  -2   23.30    4.33
   6   7  -2   20.65    3.95
   6   7  -1   20.62    4.09
   6   7  -1   22.35    4.22
   6   7   0    4.83    2.79
   6   7   0    1.23    1.83
   6   7   1   12.99    3.54
   6   7   1   12.86    3.01
   6   7   2    1.66    1.55
   6   7   2    0.64    1.89
   6   7   3   -0.52    1.58
   6   7   3    1.25    1.73
   6   7   4    0.26    1.49
   6   7   5   -2.49    1.67
   6   8 -14    2.02    1.49
   6   8 -13    2.41    1.85
   6   8 -12   -2.34    2.09
   6   8 -11    6.10    2.73
   6   8 -10   11.50    3.32
   6   8  -9    3.47    2.96
   6   8  -8    0.54    2.27
   6   8  -7   20.35    4.39
   6   8  -7   18.62    3.94
   6   8  -6    6.45    3.19
   6   8  -6    1.46    1.94
   6   8  -5    6.70    2.78
   6   8  -5    8.47    3.04
   6   8  -4   -1.68    2.38
   6   8  -4    4.03    2.38
   6   8  -3    0.20    2.38
   6   8  -3    0.34    1.93
   6   8  -2    3.14    2.55
   6   8  -2    1.55    1.74
   6   8  -1    3.28    2.23
   6   8  -1    4.82    2.26
   6   8   0    1.54    1.91
   6   8   0    4.61    2.26
   6   8   1    1.56    1.36
   6   8   2    0.47    1.42
   6   8   2    3.79    2.08
   6   8   3    0.51    1.46
   6   8   4    1.21    1.20
   6   9 -13    1.02    1.30
   6   9 -12    0.51    1.78
   6   9 -11    7.54    2.43
   6   9 -10    0.59    1.82
   6   9 -10   -0.91    1.74
   6   9  -9    7.01    2.74
   6   9  -9    2.09    1.99
   6   9  -8   -1.88    2.26
   6   9  -8   -3.23    1.78
   6   9  -7   -0.78    2.10
   6   9  -7    4.63    2.33
   6   9  -6    2.66    2.17
   6   9  -6    1.12    2.03
   6   9  -5    8.53    2.90
   6   9  -5    9.26    2.86
   6   9  -4    1.53    2.05
   6   9  -4   -0.37    1.61
   6   9  -3   -0.38    1.81
   6   9  -3   -0.59    1.74
   6   9  -2    3.15    1.72
   6   9  -2    3.38    2.08
   6   9  -1    1.06    1.31
   6   9   0    1.46    1.23
   6   9   0    2.89    1.75
   6   9   1    1.31    1.33
   6   9   2    3.49    1.39
   6  10 -12   -2.13    1.17
   6  10 -11    4.56    1.74
   6  10 -10   -1.96    1.32
   6  10  -9    0.32    1.23
   6  10  -9    2.35    1.74
   6  10  -8   -0.76    1.35
   6  10  -8    1.95    1.70
   6  10  -7   -2.67    1.65
   6  10  -7   -1.32    1.50
   6  10  -6    1.62    1.57
   6  10  -6    1.97    1.71
   6  10  -5    4.10    1.69
   6  10  -5    4.12    1.83
   6  10  -4    0.01    1.30
   6  10  -3    1.66    1.44
   6  10  -2    1.03    1.15
   6  10  -1    0.93    1.12
   6  11  -8   -0.89    1.00
   6  11  -7    3.28    1.18
   6  11  -6    2.31    1.16
   7 -16   2    2.57    1.33
   7 -16   3    2.93    1.55
   7 -16   4    1.21    1.33
   7 -16   5   -0.23    1.24
   7 -16   6   -0.69    1.15
   7 -16   7   -0.61    1.22
   7 -16   8    1.02    1.07
   7 -15   0    1.38    1.27
   7 -15   0    2.45    1.11
   7 -15   1    1.61    1.62
   7 -15   1    1.22    1.27
   7 -15   2    1.57    1.62
   7 -15   3    1.03    1.60
   7 -15   4    4.87    2.41
   7 -15   4    7.01    2.80
   7 -15   5   -2.17    2.06
   7 -15   5    0.42    1.99
   7 -15   6   -0.58    1.43
   7 -15   6    1.35    1.60
   7 -15   7    1.72    1.58
   7 -15   8    3.27    2.16
   7 -15   9    0.93    1.47
   7 -15  10    1.81    1.45
   7 -14  -3    5.54    1.55
   7 -14  -2    2.92    1.49
   7 -14  -2   -3.66    2.10
   7 -14  -1   -0.21    1.57
   7 -14  -1    0.88    1.47
   7 -14   0    0.10    1.63
   7 -14   1    5.01    2.81
   7 -14   2   12.92    3.60
   7 -14   3    7.02    3.04
   7 -14   3    9.27    3.28
   7 -14   4    4.32    2.64
   7 -14   4    3.81    2.77
   7 -14   5   -0.70    2.26
   7 -14   5    0.95    2.21
   7 -14   5   -0.11    2.19
   7 -14   6    3.36    2.07
   7 -14   6    4.78    2.36
   7 -14   6    2.39    2.02
   7 -14   7    1.26    2.13
   7 -14   7    4.24    2.52
   7 -14   8    1.89    2.16
   7 -14   8   -1.47    1.96
   7 -14   9    1.08    1.93
   7 -14   9   -1.06    1.90
   7 -14  10   -0.81    1.65
   7 -14  10    0.04    1.75
   7 -14  11    1.14    1.91
   7 -14  12    3.75    1.78
   7 -13  -5   -1.09    1.11
   7 -13  -4    3.16    1.67
   7 -13  -3   -1.32    1.63
   7 -13  -2    2.10    2.61
   7 -13  -1    6.33    3.27
   7 -13   0    1.82    2.01
   7 -13   1    5.40    2.71
   7 -13   2    2.51    2.47
   7 -13   2    1.31    2.55
   7 -13   3   15.80    3.96
   7 -13   3   13.93    3.87
   7 -13   3   15.37    3.74
   7 -13   4   26.73    4.73
   7 -13   4   28.67    4.94
   7 -13   5    0.61    2.30
   7 -13   5    2.56    2.40
   7 -13   6   11.56    3.50
   7 -13   6   11.16    3.46
   7 -13   7   -1.21    2.51
   7 -13   7   -2.61    2.44
   7 -13   8   -1.61    2.33
   7 -13   8    0.17    2.19
   7 -13   9    2.89    2.41
   7 -13  10   -3.20    1.84
   7 -13  10    0.79    1.96
   7 -13  11    3.68    2.50
   7 -13  12    1.99    1.78
   7 -13  13    3.85    1.89
   7 -12  -6   -0.25    1.27
   7 -12  -5   -1.06    1.45
   7 -12  -4    5.74    2.53
   7 -12  -4    1.14    2.04
   7 -12  -3   -0.46    2.10
   7 -12  -2   17.58    4.44
   7 -12  -1   -0.95    2.29
   7 -12   0    4.64    2.75
   7 -12   1    6.73    3.24
   7 -12   1    2.37    2.07
   7 -12   2    9.25    3.31
   7 -12   2    4.43    2.91
   7 -12   2    3.52    2.58
   7 -12   3   12.84    3.52
   7 -12   3    9.24    3.62
   7 -12   4   11.63    3.50
   7 -12   4   16.51    4.02
   7 -12   5    6.58    3.07
   7 -12   5    8.46    3.34
   7 -12   6    2.56    2.48
   7 -12   6    4.95    2.80
   7 -12   7    2.24    2.06
   7 -12   8    4.13    2.47
   7 -12   9    1.61    2.09
   7 -12  10    6.25    3.12
   7 -12  11    6.82    2.95
   7 -12  12    8.25    2.94
   7 -12  13    1.27    1.72
   7 -12  14    0.82    1.24
   7 -11  -8   -0.92    0.92
   7 -11  -8    1.98    1.02
   7 -11  -7    2.96    1.59
   7 -11  -6    0.93    1.85
   7 -11  -5   -0.69    1.83
   7 -11  -4   -0.06    2.17
   7 -11  -4   -0.26    2.39
   7 -11  -3    1.50    2.49
   7 -11  -2    8.68    3.63
   7 -11  -1    9.06    3.54
   7 -11   0    6.25    2.84
   7 -11   0   13.14    3.79
   7 -11   1    3.39    1.89
   7 -11   1    6.46    3.00
   7 -11   1    6.14    3.38
   7 -11   2   15.19    3.95
   7 -11   2    5.22    2.74
   7 -11   3   11.38    3.68
   7 -11   3   13.70    4.02
   7 -11   4    2.69    2.25
   7 -11   4    6.77    3.55
   7 -11   5    4.67    2.81
   7 -11   5    5.04    3.01
   7 -11   6   11.74    3.88
   7 -11   7    3.43    2.70
   7 -11   8    1.28    2.45
   7 -11   9    0.11    2.36
   7 -11  10    7.48    3.33
   7 -11  11   10.98    3.34
   7 -11  12   15.45    3.68
   7 -11  13    3.63    2.23
   7 -11  14    0.81    1.58
   7 -11  15    0.03    1.03
   7 -10  -9    1.23    1.18
   7 -10  -8    3.93    2.06
   7 -10  -7    5.26    2.36
   7 -10  -6    9.04    3.07
   7 -10  -5   -1.47    1.96
   7 -10  -4    1.47    2.59
   7 -10  -3    1.26    2.44
   7 -10  -2    3.48    2.74
   7 -10  -1    3.90    2.07
   7 -10  -1   -1.17    2.52
   7 -10   0   15.19    4.13
   7 -10   0   14.60    4.00
   7 -10   0   10.00    4.68
   7 -10   0   -1.08    3.05
   7 -10   0   12.52    3.93
   7 -10   1    2.83    2.02
   7 -10   1   12.90    3.56
   7 -10   1   15.94    5.97
   7 -10   1   12.13    4.90
   7 -10   1   13.20    3.89
   7 -10   2    8.04    2.93
   7 -10   2    7.59    4.61
   7 -10   2    5.97    2.95
   7 -10   3    7.20    2.86
   7 -10   3    7.88    5.11
   7 -10   3    2.01    2.47
   7 -10   4    1.20    1.98
   7 -10   4    4.10    3.09
   7 -10   4    5.56    2.74
   7 -10   4    4.44    2.79
   7 -10   5   63.85   10.38
   7 -10   5   62.43    7.11
   7 -10   5   67.37    7.44
   7 -10   6   62.89    7.25
   7 -10   6   50.63    9.38
   7 -10   6   58.15    7.04
   7 -10   7   26.70    7.47
   7 -10   7   16.88    4.35
   7 -10   7   19.99    4.31
   7 -10   8    2.57    2.72
   7 -10   8   -0.32    2.57
   7 -10   9    8.20    3.48
   7 -10   9    4.45    2.90
   7 -10  10   -1.81    2.83
   7 -10  10    2.59    2.58
   7 -10  11    5.66    2.75
   7 -10  12    3.63    2.40
   7 -10  13    0.51    2.33
   7 -10  14    3.76    2.19
   7 -10  15    0.67    1.16
   7  -9 -10   -0.52    1.19
   7  -9  -9    2.15    1.61
   7  -9  -8   -0.35    1.83
   7  -9  -7   -1.70    2.21
   7  -9  -6   10.02    3.35
   7  -9  -5    1.03    1.89
   7  -9  -5    2.58    1.98
   7  -9  -4   14.81    3.77
   7  -9  -3    9.29    3.54
   7  -9  -3   22.56    6.91
   7  -9  -2    0.68    2.14
   7  -9  -2    3.49    4.24
   7  -9  -1   37.44    5.74
   7  -9  -1   43.55    5.69
   7  -9  -1   41.30    8.53
   7  -9  -1   33.07    7.28
   7  -9  -1   30.63    4.92
   7  -9   0   26.72    4.46
   7  -9   0   29.80    4.78
   7  -9   0   22.03    5.75
   7  -9   0   20.70    6.11
   7  -9   0   25.75    4.70
   7  -9   1    4.97    2.37
   7  -9   1   10.66    3.11
   7  -9   1   12.23    5.06
   7  -9   1    0.55    3.47
   7  -9   1    3.69    2.30
   7  -9   2   -1.31    2.96
   7  -9   2    1.93    2.31
   7  -9   3   20.29    6.14
   7  -9   3   10.95    3.31
   7  -9   3   17.94    4.03
   7  -9   4    8.50    3.25
   7  -9   4    5.42    4.19
   7  -9   4    8.36    3.05
   7  -9   5   26.52    6.81
   7  -9   5   29.38    5.07
   7  -9   5   24.87    4.58
   7  -9   6   65.31   10.79
   7  -9   6   74.27    7.54
   7  -9   6   75.74    7.58
   7  -9   7    8.27    4.64
   7  -9   7    7.93    3.47
   7  -9   7   11.70    3.77
   7  -9   8   17.42    4.43
   7  -9   8   24.38    4.88
   7  -9   9   25.41    4.77
   7  -9   9   23.73    4.58
   7  -9   9   25.15    4.87
   7  -9  10    0.80    2.57
   7  -9  10    2.04    2.39
   7  -9  10    1.56    2.31
   7  -9  11    2.77    2.77
   7  -9  11   -1.62    2.40
   7  -9  11    4.92    2.85
   7  -9  12    3.99    2.54
   7  -9  12    2.22    2.23
   7  -9  12   -2.45    2.32
   7  -9  13    2.53    2.19
   7  -9  14    8.63    2.81
   7  -9  15    0.99    1.39
   7  -8 -11    3.21    1.41
   7  -8 -10    3.25    2.05
   7  -8  -9    4.82    2.38
   7  -8  -8   -2.29    2.15
   7  -8  -7    3.19    2.24
   7  -8  -6    2.45    2.06
   7  -8  -5   20.58    4.60
   7  -8  -5   16.00    3.73
   7  -8  -4   38.78    5.81
   7  -8  -4   44.80    9.13
   7  -8  -3   11.14    3.56
   7  -8  -3   15.58    5.41
   7  -8  -3   11.48    4.86
   7  -8  -2    4.63    2.69
   7  -8  -2    8.66    4.17
   7  -8  -2    9.01    4.16
   7  -8  -2    0.40    2.15
   7  -8  -1    3.12    3.00
   7  -8  -1    8.60    4.18
   7  -8  -1    6.17    3.00
   7  -8   0    1.79    3.05
   7  -8   0    1.24    2.91
   7  -8   1   15.45    5.20
   7  -8   1   21.08    4.64
   7  -8   2   -1.07    3.35
   7  -8   3   24.26    5.97
   7  -8   4    8.25    3.67
   7  -8   5    2.04    3.22
   7  -8   5    6.03    2.76
   7  -8   5    1.30    2.09
   7  -8   6   42.34    8.29
   7  -8   6   36.32    5.33
   7  -8   6   35.80    5.38
   7  -8   7   10.83    2.94
   7  -8   7   10.16    4.56
   7  -8   7    4.35    2.87
   7  -8   7    7.47    3.24
   7  -8   8   16.83    6.41
   7  -8   8   28.69    4.94
   7  -8   8   16.72    3.99
   7  -8   8   19.66    4.02
   7  -8   9   29.35    5.10
   7  -8   9   19.50    4.18
   7  -8   9   25.40    4.74
   7  -8  10   10.86    3.72
   7  -8  10    5.50    2.93
   7  -8  10    9.65    3.14
   7  -8  11   -4.70    3.11
   7  -8  11   -0.29    2.06
   7  -8  11   -0.75    2.30
   7  -8  12    4.24    2.85
   7  -8  12    1.70    2.31
   7  -8  12    2.50    2.35
   7  -8  13    5.22    2.64
   7  -8  13    6.29    2.66
   7  -8  14    4.51    2.20
   7  -8  14    5.47    2.57
   7  -8  15    0.50    1.07
   7  -7 -12    1.05    1.14
   7  -7 -11    4.22    2.06
   7  -7 -10    5.78    2.13
   7  -7  -9    2.10    2.05
   7  -7  -8    0.43    2.41
   7  -7  -7    4.21    2.36
   7  -7  -6    0.65    2.10
   7  -7  -5   26.62    4.94
   7  -7  -5   22.79    4.31
   7  -7  -4   49.33    6.23
   7  -7  -4   48.30    5.83
   7  -7  -4   45.14    8.41
  -7   7   4   38.06    8.23
   7  -7  -3   62.19    6.73
   7  -7  -3   66.87    9.58
   7  -7  -3   65.64    9.82
   7  -7  -2   51.35    8.31
   7  -7  -2   59.40    9.07
   7  -7  -1    5.91    3.54
   7  -7  -1    1.81    2.81
   7  -7   0    1.32    3.16
   7  -7   0    0.56    2.05
   7  -7   1    4.50    3.40
   7  -7   2   17.64    4.83
   7  -7   3   53.59    8.58
   7  -7   3   50.73    8.16
   7  -7   4    7.00    3.44
   7  -7   4   13.69    5.05
   7  -7   5    5.01    3.70
   7  -7   5   11.02    4.42
   7  -7   5   12.55    4.55
   7  -7   6   10.11    4.42
   7  -7   6   10.78    3.98
   7  -7   6    4.90    3.78
   7  -7   6    4.93    3.07
   7  -7   6    4.18    2.62
   7  -7   7    7.03    4.41
   7  -7   7   11.53    3.55
   7  -7   7    2.36    3.12
   7  -7   7   10.64    3.35
   7  -7   8    3.64    3.42
   7  -7   8    9.15    3.45
   7  -7   8    8.93    3.27
   7  -7   8    4.62    2.06
   7  -7   9   21.45    4.49
   7  -7   9   20.43    3.97
   7  -7   9   21.05    4.28
   7  -7  10   20.34    4.41
   7  -7  10   12.82    3.50
   7  -7  10   11.19    3.56
   7  -7  11    3.69    2.79
   7  -7  11    0.61    2.40
   7  -7  11    2.51    2.19
   7  -7  12   -3.95    2.64
   7  -7  12    1.64    2.12
   7  -7  12   -1.53    2.58
   7  -7  13   -1.82    2.34
   7  -7  13    1.47    2.04
   7  -7  14    3.95    2.13
   7  -7  14    5.08    2.16
   7  -6 -12    3.89    1.97
   7  -6 -11   -0.62    1.90
   7  -6 -10    0.52    1.96
   7  -6  -9    5.49    2.23
   7  -6  -8   22.66    4.38
   7  -6  -7   -1.22    2.38
   7  -6  -6   -0.72    2.03
  -7   6   6    4.49    4.06
   7  -6  -5   19.75    4.08
  -7   6   5   14.70    5.84
   7  -6  -5   16.73    4.12
   7  -6  -4    8.60    2.95
  -7   6   4    8.98    4.72
   7  -6  -4   -0.25    2.55
   7  -6  -3   86.58   10.51
   7  -6  -3   98.25   11.16
  -7   6   3   75.53    9.91
   7  -6  -2   56.90    8.51
   7  -6  -2   64.41    8.64
  -7   6   2   71.81    9.20
  -7   6   1   44.49    6.55
   7  -6  -1   49.52    7.25
   7  -6  -1   38.31    7.13
   7  -6   0   54.55    8.52
   7  -6   0   57.02    7.05
   7  -6   0   48.22    7.54
   7  -6   1    7.95    3.99
   7  -6   1    8.97    4.40
   7  -6   2   30.77    6.38
   7  -6   2   40.15    7.67
   7  -6   3   21.97    5.58
   7  -6   3   25.66    6.02
   7  -6   4   33.00    6.24
   7  -6   4   28.77    6.69
   7  -6   4   26.13    6.22
   7  -6   5    2.48    2.38
   7  -6   5    3.64    2.88
   7  -6   5    2.35    3.43
   7  -6   6    1.84    3.08
   7  -6   6    1.18    2.10
   7  -6   6    0.67    3.38
   7  -6   7   -2.76    3.07
   7  -6   7    3.44    2.75
   7  -6   7    7.76    3.48
   7  -6   7   -0.01    2.28
   7  -6   7    2.28    2.53
   7  -6   7   -1.19    2.18
   7  -6   8    3.22    2.72
   7  -6   8    0.13    1.93
   7  -6   8    1.79    3.00
   7  -6   8    3.05    2.26
   7  -6   9   36.81    5.87
   7  -6   9   48.36    6.43
   7  -6   9   42.48    5.91
   7  -6   9   39.44    5.90
   7  -6  10   22.01    4.51
   7  -6  10   22.06    4.51
   7  -6  10   25.48    4.85
   7  -6  10   20.19    4.37
   7  -6  11    5.69    2.87
   7  -6  11    8.59    3.20
   7  -6  11    1.11    2.71
   7  -6  11    4.02    2.49
   7  -6  12    1.09    1.93
   7  -6  12    2.23    2.45
   7  -6  12    0.75    2.21
   7  -6  13    3.21    2.14
   7  -6  13    0.82    1.71
   7  -6  14    1.34    1.55
   7  -6  14    2.10    1.43
   7  -5 -13    0.62    1.09
   7  -5 -12    3.09    2.01
   7  -5 -11    3.11    2.42
   7  -5 -10   -2.86    2.33
   7  -5  -9   22.05    4.67
   7  -5  -8   32.29    5.28
   7  -5  -7   12.13    3.45
  -7   5   7    1.57    4.70
   7  -5  -6   11.65    2.99
  -7   5   6   16.46    5.70
   7  -5  -5    2.17    1.90
  -7   5   5   -0.29    3.56
  -7   5   4    2.73    2.60
  -7   5   3   66.37    8.94
  -7   5   2  115.66   10.92
   7  -5  -2  117.71   12.03
  -7   5   1   42.46    6.33
   7  -5  -1   35.23    6.45
   7  -5  -1   42.86    7.51
   7  -5   0  241.70   16.71
   7  -5   0  257.07   17.44
   7  -5   1  113.77   11.76
   7  -5   1  107.21   11.30
   7  -5   2    8.49    4.07
   7  -5   2   15.90    5.03
   7  -5   3    5.15    2.63
   7  -5   3    1.67    2.40
   7  -5   4    8.85    3.67
   7  -5   4    8.39    4.60
   7  -5   5   29.65    6.30
   7  -5   5   16.71    4.54
   7  -5   6   16.58    5.19
   7  -5   6   11.37    4.56
   7  -5   6    7.02    2.75
   7  -5   7   -2.16    2.05
   7  -5   7    3.93    3.11
   7  -5   7   -1.57    3.22
   7  -5   7    9.57    4.48
   7  -5   7    7.97    2.84
   7  -5   7    0.40    2.52
   7  -5   7    5.22    2.76
   7  -5   8   21.24    3.98
   7  -5   8   16.64    4.17
   7  -5   8   12.03    5.07
   7  -5   8   22.95    4.74
   7  -5   9   31.05    5.08
   7  -5   9   24.39    4.74
   7  -5   9   21.69    4.56
   7  -5  10   27.83    5.03
   7  -5  10   16.78    4.19
   7  -5  10   21.36    4.57
   7  -5  10   27.79    5.18
   7  -5  11   11.11    3.33
   7  -5  11   12.05    3.68
   7  -5  11    8.21    3.45
   7  -5  11    5.38    2.72
   7  -5  12    0.15    1.91
   7  -5  12   -4.56    2.42
   7  -5  12   -0.11    1.82
   7  -5  13    7.24    2.71
   7  -5  13    7.55    2.30
   7  -5  14   -0.22    1.49
   7  -4 -13    1.51    1.40
   7  -4 -12    2.26    2.14
  -7   4  12   -0.32    1.72
   7  -4 -11    3.51    2.64
  -7   4  11    2.88    2.24
   7  -4 -10    4.80    2.54
   7  -4  -9   36.58    5.60
   7  -4  -8   16.80    4.23
  -7   4   8   24.52    7.04
   7  -4  -7   31.37    4.76
  -7   4   7   33.07    7.79
   7  -4  -6   23.56    4.00
  -7   4   6   24.39    6.14
  -7   4   5   28.83    6.76
  -7   4   4   70.58    9.49
  -7   4   3    3.63    3.14
   7  -4  -3    6.27    3.78
   7  -4  -2  223.87   15.81
  -7   4   2  232.87   14.91
   7  -4  -1  626.15   26.07
  -7   4   1  695.08   23.60
   7  -4   0  546.34   24.57
   7  -4   1    4.91    3.82
   7  -4   2   32.59    6.41
   7  -4   3   -4.34    2.43
   7  -4   3    5.78    4.01
   7  -4   4    1.38    3.27
   7  -4   4    3.35    2.47
   7  -4   5   52.91    8.86
   7  -4   5   57.60    8.49
   7  -4   6   -3.45    3.61
   7  -4   6    4.59    2.44
   7  -4   6    3.88    3.27
   7  -4   6    4.13    2.47
   7  -4   7    8.21    2.85
   7  -4   7   12.13    3.48
   7  -4   7   11.09    3.29
   7  -4   7    9.40    4.67
   7  -4   7    6.78    3.94
   7  -4   7   15.20    4.02
   7  -4   8   11.54    3.38
   7  -4   8    6.42    2.46
   7  -4   8    6.51    4.05
   7  -4   8    6.29    3.06
   7  -4   9   29.32    4.78
   7  -4   9   29.74    4.95
   7  -4   9   29.72    5.04
   7  -4  10   28.12    5.13
   7  -4  10   38.92    5.70
   7  -4  10   29.77    4.90
   7  -4  11    3.10    2.45
   7  -4  11    3.92    2.19
   7  -4  11    9.48    2.91
   7  -4  12   -2.65    2.01
   7  -4  12    2.26    2.33
   7  -4  13    0.34    1.58
   7  -4  14    2.55    1.47
   7  -3 -14    2.51    1.58
  -7   3  13    0.04    1.43
   7  -3 -13    0.27    1.63
   7  -3 -12    1.05    2.37
  -7   3  12    2.87    1.88
   7  -3 -11   -0.88    2.01
  -7   3  11   -0.82    1.79
   7  -3 -10   -0.04    2.22
   7  -3  -9   26.68    4.77
   7  -3  -9   24.74    4.73
   7  -3  -8   10.11    3.10
  -7   3   8   17.67    6.16
   7  -3  -7   10.27    2.96
  -7   3   7   12.25    5.02
  -7   3   6   60.71    9.96
  -7   3   5   83.31   10.90
  -7   3   4   23.08    5.68
   7  -3  -4   20.03    5.21
  -7   3   3    6.98    3.61
   7  -3  -3    4.50    3.07
  -7   3   2   -0.47    2.41
   7  -3  -2    6.79    4.10
   7  -3  -1  107.95   10.99
  -7   3   1  128.84   10.04
   7  -3   0  209.06   15.19
   7  -3   1   36.46    6.78
   7  -3   2   -1.15    2.79
   7  -3   3    1.52    2.90
   7  -3   4   20.32    5.61
   7  -3   4   21.10    4.93
   7  -3   5   73.25   10.38
   7  -3   5   73.61    9.23
   7  -3   6   20.50    4.03
   7  -3   6   20.35    4.54
   7  -3   6    9.91    4.71
   7  -3   6   24.07    6.04
   7  -3   7    2.53    3.10
   7  -3   7   -0.80    2.84
   7  -3   7   -0.57    2.84
   7  -3   8   11.26    3.41
   7  -3   8    7.67    3.40
   7  -3   8   15.17    5.78
   7  -3   9   48.81    6.51
   7  -3   9   57.17    6.60
   7  -3  10    7.06    3.02
   7  -3  10    7.15    3.22
   7  -3  11    1.76    2.24
   7  -3  12    2.65    2.23
   7  -3  12    2.14    2.18
   7  -3  13    0.40    1.49
   7  -2 -15   -0.16    1.18
  -7   2  14   -0.81    1.26
   7  -2 -14    0.63    1.37
  -7   2  13    5.07    2.46
   7  -2 -13    1.27    1.75
   7  -2 -12    4.55    2.78
  -7   2  12    2.53    1.72
   7  -2 -11   13.44    3.77
  -7   2  11   17.49    3.78
   7  -2 -10   -3.77    2.78
  -7   2  10    4.84    2.18
   7  -2  -9    8.45    3.84
  -7   2   9    5.16    2.81
   7  -2  -8   32.26    5.13
  -7   2   8   33.60    8.14
   7  -2  -7   20.18    4.16
   7  -2  -7   17.00    3.71
  -7   2   7   20.20    5.90
  -7   2   6  166.52   15.67
  -7   2   5   38.36    7.33
  -7   2   4    1.11    2.80
   7  -2  -4   -3.04    2.53
  -7   2   3    0.94    2.29
   7  -2  -3    3.30    3.43
  -7   2   2   26.12    4.96
   7  -2  -2   21.57    5.39
   7  -2  -1    8.43    3.64
  -7   2   1    8.62    2.86
   7  -2   0    4.93    3.71
   7  -2   1   65.94    9.15
   7  -2   2   11.09    4.17
   7  -2   3   48.77    8.38
   7  -2   4   55.04    9.61
   7  -2   5   62.68    6.69
   7  -2   5   45.85    8.63
   7  -2   6   57.00    6.69
   7  -2   6   52.89    6.54
   7  -2   6   56.10    9.48
   7  -2   7    5.88    4.50
   7  -2   7    3.64    3.08
   7  -2   7    4.08    2.19
   7  -2   8    7.19    3.19
   7  -2   8    3.33    2.27
   7  -2   9    5.24    2.79
   7  -2   9    5.58    2.90
   7  -2  10    5.31    2.64
   7  -2  10   -1.70    2.66
   7  -2  11    3.52    2.42
   7  -2  12    8.67    2.68
   7  -2  12    6.27    2.49
   7  -2  13   -0.45    1.24
   7  -1 -15   -0.69    1.44
  -7   1  14    3.07    1.61
   7  -1 -14    0.50    1.60
  -7   1  13    1.03    1.80
   7  -1 -13   -0.69    1.94
  -7   1  12    5.60    2.63
   7  -1 -12    5.52    2.89
   7  -1 -11   13.02    3.57
  -7   1  11   18.37    3.94
   7  -1 -10    2.02    2.37
  -7   1  10    0.35    1.99
   7  -1  -9    2.82    2.48
  -7   1   9   11.57    6.35
   7  -1  -8   15.01    3.82
  -7   1   8   16.41    5.33
   7  -1  -7   28.29    4.54
  -7   1   7   27.94    7.24
  -7   1   6  113.17   13.12
  -7   1   5   13.45    4.89
  -7   1   4    2.91    3.42
   7  -1  -4    5.33    3.34
   7  -1  -3   15.63    5.01
  -7   1   3   24.42    5.37
   7  -1  -2    7.63    4.08
  -7   1   2    9.37    3.26
   7  -1  -1   55.33    8.53
   7  -1   0   17.04    5.49
   7  -1   1   28.43    6.73
   7  -1   2    4.95    4.24
   7  -1   3    3.80    3.50
   7  -1   4   63.78    6.74
   7  -1   4   56.76   10.18
   7  -1   5  187.21   11.50
   7  -1   5  176.57   17.21
   7  -1   5  190.97   10.41
   7  -1   5  175.92   10.92
   7  -1   6   20.14    4.51
   7  -1   6   12.18    3.17
   7  -1   7   -1.34    2.23
   7  -1   7    0.81    2.43
   7  -1   8   -0.32    2.21
   7  -1   8    3.15    1.94
   7  -1   9    2.42    2.39
   7  -1   9    1.22    2.24
   7  -1  10   21.42    4.33
   7  -1  11    5.69    2.64
   7  -1  12    4.68    1.82
   7  -1  12    6.13    2.34
   7   0 -15    0.03    1.50
  -7   0  14   -0.17    1.36
   7   0 -14    0.37    1.69
  -7   0  13    3.10    2.07
   7   0 -13    1.30    2.55
  -7   0  12    8.48    2.89
   7   0 -12    8.52    2.99
  -7   0  11    9.05    3.35
   7   0 -11    8.44    3.45
  -7   0  10   13.13    3.34
   7   0 -10   10.73    3.66
  -7   0   9    4.63    4.02
   7   0  -9    3.42    2.74
  -7   0   8   -0.64    3.30
   7   0  -8    4.73    3.18
  -7   0   7   35.96    8.04
   7   0  -7   29.14    4.75
  -7   0   6  119.24   13.42
  -7   0   5   62.80    9.40
   7   0  -4    8.02    3.18
  -7   0   4    4.02    2.96
   7   0  -3   39.32    6.80
  -7   0   3   40.09    6.95
   7   0  -2    0.64    2.81
  -7   0   2    1.84    1.87
   7   0  -1   52.64    8.35
   7   0   0  147.19   14.08
   7   0   1  131.01   13.70
   7   0   2  264.71   19.85
   7   0   3   -0.37    4.43
   7   0   4   86.48    7.92
   7   0   4   86.25    7.81
   7   0   4   89.13    7.10
   7   0   4   69.78   11.44
   7   0   5   82.62    8.06
   7   0   5   78.21   12.60
   7   0   5   77.92    7.60
   7   0   5   74.86    6.91
   7   0   6   14.28    3.74
   7   0   7    1.42    2.57
   7   0   7   -0.29    1.99
   7   0   8    4.27    2.76
   7   0   8   -1.42    2.10
   7   0   9   -2.41    2.39
   7   0   9    1.21    1.91
   7   0  10    1.86    2.27
   7   0  11    1.31    1.53
   7   0  12    1.16    1.28
   7   1 -15    2.18    1.77
   7   1 -14    3.81    2.26
  -7  -1  14   -1.21    2.05
  -7  -1  13    1.32    1.67
   7   1 -13   -0.65    1.85
  -7  -1  12    0.48    1.96
   7   1 -12   -0.56    2.20
  -7  -1  11    1.61    2.20
   7   1 -11    7.77    3.32
  -7  -1  10    0.72    1.84
   7   1 -10    4.60    2.72
  -7  -1   9   -5.10    4.60
   7   1  -9    0.96    2.55
  -7  -1   8   -6.01    3.65
   7   1  -8   -0.26    2.22
  -7  -1   7   19.75    6.20
   7   1  -7   27.94    4.89
  -7  -1   6   74.21   10.73
   7   1  -6   66.39    6.99
  -7  -1   5  119.53   12.81
   7   1  -4   12.62    4.33
  -7  -1   4   14.56    4.71
   7   1  -3   13.66    4.49
  -7  -1   3    7.95    4.08
   7   1  -2    0.15    2.52
  -7  -1   2    3.04    2.46
   7   1  -1   17.90    5.81
   7   1   0   13.63    5.63
   7   1   1  180.87   16.76
   7   1   2   34.01    5.12
   7   1   2   24.15    7.38
   7   1   2   26.80    4.57
   7   1   3    6.90    2.19
   7   1   3   10.64    5.02
   7   1   3    6.23    2.78
   7   1   4   21.98    4.76
   7   1   4   20.34    6.87
   7   1   4   17.25    4.20
   7   1   4   17.69    3.78
   7   1   5    6.95    3.07
   7   1   5    2.74    2.65
   7   1   6   30.46    4.93
   7   1   7   30.48    5.03
   7   1   7   20.34    4.30
   7   1   8    7.62    3.12
   7   1   8   11.36    3.11
   7   1   9   -0.33    1.87
   7   1  10   -0.01    1.62
   7   1  11   -0.26    1.39
   7   2 -15   -0.53    1.57
   7   2 -14    1.75    1.91
   7   2 -13   -0.39    2.26
  -7  -2  13    1.85    2.34
   7   2 -12   21.24    4.74
  -7  -2  12   23.07    4.21
  -7  -2  11   16.42    4.24
   7   2 -11   14.39    4.07
  -7  -2  10    6.01    2.88
   7   2 -10    3.34    2.81
   7   2  -9    6.73    3.29
  -7  -2   9    3.56    2.37
  -7  -2   9    7.37    5.88
   7   2  -9    5.02    2.85
   7   2  -8   14.75    4.29
  -7  -2   8    7.65    4.48
   7   2  -8   10.69    3.61
   7   2  -7    0.99    2.19
  -7  -2   7    0.94    4.70
   7   2  -7    1.77    2.21
   7   2  -6   20.36    4.44
  -7  -2   6   27.23    6.84
   7   2  -5   51.47    6.11
  -7  -2   5   49.46    8.73
  -7  -2   4  129.13   13.31
   7   2  -4  170.03   14.58
   7   2  -3   -0.34    2.49
  -7  -2   3    8.05    3.93
   7   2  -2   21.21    6.00
   7   2  -1   27.96    7.11
   7   2   0   91.56    7.98
   7   2   0   81.44   12.11
   7   2   1   84.10    7.49
   7   2   1   74.52   11.60
   7   2   1   76.26    7.48
   7   2   2   12.45    3.48
   7   2   2    4.49    4.30
   7   2   2    8.27    3.09
   7   2   3   10.46    3.44
   7   2   3    6.94    2.96
   7   2   3    8.96    5.41
   7   2   4    4.67    2.47
   7   2   4    3.64    2.69
   7   2   5    3.53    2.80
   7   2   5   -1.23    2.44
   7   2   6   20.52    4.14
   7   2   7    4.71    2.66
   7   2   7    7.09    2.69
   7   2   8   10.48    2.93
   7   2   8   10.93    2.94
   7   2   9   -1.02    1.56
   7   2  10    1.02    1.29
   7   3 -15    1.75    1.67
  -7  -3  15   -1.97    1.71
   7   3 -14    4.31    2.21
   7   3 -13   -1.79    2.64
   7   3 -12    8.35    3.25
   7   3 -11   22.67    4.62
   7   3 -10    6.84    3.53
   7   3  -9   11.64    3.94
   7   3  -8   -3.33    3.10
  -7  -3   8    7.71    4.39
   7   3  -7    4.85    3.07
  -7  -3   7    2.52    3.66
   7   3  -6    2.24    2.47
  -7  -3   6    2.23    2.97
   7   3  -5   36.66    5.45
  -7  -3   5   42.07    8.44
   7   3  -4   81.43    7.88
   7   3  -4   81.18    7.79
  -7  -3   4   90.24   11.34
   7   3  -3  242.32   13.19
   7   3  -3  226.23   12.75
   7   3  -3  262.66   19.60
  -7  -3   3  228.48   17.20
   7   3  -2    2.72    2.44
   7   3  -2    1.96    3.47
   7   3  -1   29.19    4.83
   7   3  -1   26.88    6.74
   7   3   0   37.51    5.41
   7   3   0   39.18    9.04
   7   3   1    5.26    4.96
   7   3   1   -0.09    2.27
   7   3   2   41.57    5.85
   7   3   3    5.57    2.99
   7   3   4   -0.93    2.21
   7   3   4    1.93    2.44
   7   3   5    0.73    2.14
   7   3   6    2.45    2.03
   7   3   7    0.77    1.74
   7   3   7    2.26    1.70
   7   3   8    6.60    2.21
   7   3   9   -0.40    1.08
   7   4 -15   -0.94    1.44
  -7  -4  15    1.01    1.30
   7   4 -14   -1.13    1.85
  -7  -4  14   -1.64    1.93
   7   4 -13    1.95    2.20
   7   4 -12    2.64    2.67
   7   4 -11    5.09    2.81
   7   4 -10   12.54    3.96
   7   4  -9   12.81    4.15
   7   4  -8    4.13    2.98
   7   4  -7    1.66    2.74
  -7  -4   7    8.07    4.82
   7   4  -6    1.06    2.68
  -7  -4   6    7.94    5.33
   7   4  -5   29.80    5.34
   7   4  -5   24.86    4.94
  -7  -4   5   26.13    6.55
   7   4  -4  231.64   13.39
   7   4  -4  223.30   13.16
  -7  -4   4  246.62   19.18
   7   4  -3  136.63   10.30
   7   4  -3  160.18   16.38
   7   4  -2   12.24    3.54
   7   4  -2   34.40    8.13
   7   4  -1   50.26    6.39
   7   4  -1   61.45   10.75
   7   4   0    0.03    2.17
   7   4   1    3.75    2.49
   7   4   2   44.86    6.09
   7   4   3    4.80    3.23
   7   4   4   -0.83    1.97
   7   4   5    4.09    2.42
   7   4   6    1.06    1.89
   7   4   6   -4.15    1.91
   7   4   7    3.36    1.73
   7   4   8    3.01    1.47
   7   5 -15    4.01    1.60
   7   5 -14    0.58    1.72
   7   5 -13    0.67    2.16
   7   5 -12    0.03    2.28
   7   5 -11    3.57    2.59
   7   5 -10    3.16    2.88
   7   5  -9    4.13    2.84
   7   5  -8   -0.52    2.35
   7   5  -7   18.32    4.26
   7   5  -6   -1.34    2.20
   7   5  -6    2.59    2.37
   7   5  -5   65.37    7.37
   7   5  -4  143.56   10.69
   7   5  -4  147.33    9.70
   7   5  -3   50.88    6.71
   7   5  -3   45.08    5.53
   7   5  -2   32.38    5.40
   7   5  -1    2.23    2.22
   7   5   0    0.57    1.89
   7   5   1    1.68    2.31
   7   5   2   17.78    3.89
   7   5   3   10.86    3.21
   7   5   3   11.83    3.09
   7   5   4   20.19    3.78
   7   5   5    0.01    1.63
   7   5   6    0.01    1.49
   7   5   7    1.06    1.05
   7   6 -15    1.24    1.03
   7   6 -14    1.07    1.71
   7   6 -13    0.28    1.90
   7   6 -12   -1.53    2.05
   7   6 -11    4.66    2.60
   7   6 -10   14.20    3.90
   7   6  -9    8.66    3.62
   7   6  -9    8.18    2.83
   7   6  -8   59.91    7.10
   7   6  -8   56.96    7.19
   7   6  -7   12.56    4.08
   7   6  -6    0.88    2.54
   7   6  -5   27.01    4.88
   7   6  -5   21.53    4.11
   7   6  -4    9.50    3.42
   7   6  -4   12.51    3.51
   7   6  -3    3.07    2.95
   7   6  -3    0.75    1.90
   7   6  -2   79.79    7.80
   7   6  -2   86.96    7.37
   7   6  -1   15.74    3.69
   7   6  -1   21.50    4.02
   7   6   0    0.43    1.99
   7   6   0   -2.29    1.95
   7   6   1    2.69    2.58
   7   6   2    1.97    2.28
   7   6   2   -2.46    1.95
   7   6   3    5.74    2.49
   7   6   4    0.26    1.57
   7   6   5    0.49    1.34
   7   7 -14    2.61    1.47
   7   7 -13    2.27    1.93
   7   7 -12    3.41    2.13
   7   7 -11    1.63    2.00
   7   7 -10    1.75    2.35
   7   7  -9   19.59    4.37
   7   7  -8   29.65    5.07
   7   7  -7    6.06    2.86
   7   7  -7    4.84    2.46
   7   7  -6   -0.45    2.31
   7   7  -6    1.42    2.18
   7   7  -5    5.29    2.70
   7   7  -5    0.05    2.09
   7   7  -4    3.58    2.77
   7   7  -4   -0.67    2.09
   7   7  -3    3.06    2.55
   7   7  -3    1.26    1.74
   7   7  -2   14.25    3.55
   7   7  -2   22.14    3.68
   7   7  -1    7.46    2.90
   7   7  -1    4.69    2.26
   7   7   0    7.43    2.75
   7   7   0   14.31    2.87
   7   7   1    1.06    1.74
   7   7   1    2.49    1.83
   7   7   2    0.93    1.39
   7   7   3    1.05    1.38
   7   7   4    1.02    1.03
   7   8 -13    1.92    1.39
   7   8 -13   -0.43    0.98
   7   8 -12    1.36    1.73
   7   8 -11    0.57    1.78
   7   8 -10    2.80    2.28
   7   8 -10    1.02    1.47
   7   8  -9   16.61    3.63
   7   8  -9   16.47    3.22
   7   8  -8    7.13    2.73
   7   8  -8    6.37    2.50
   7   8  -7   -0.29    1.87
   7   8  -7    2.71    2.16
   7   8  -6    7.81    3.07
   7   8  -6    9.23    3.02
   7   8  -5   -1.46    2.47
   7   8  -5    1.78    1.79
   7   8  -4    1.44    1.96
   7   8  -4    2.10    1.58
   7   8  -3    8.33    2.81
   7   8  -3    3.28    1.75
   7   8  -2    4.74    2.38
   7   8  -2    2.61    1.70
   7   8  -1    9.41    2.46
   7   8  -1    8.84    2.41
   7   8   0    4.25    2.02
   7   8   1    0.10    1.29
   7   8   2    0.87    1.17
   7   9 -11    2.77    1.55
   7   9 -11   -0.69    1.19
   7   9 -10    1.93    1.54
   7   9 -10   -0.17    1.22
   7   9  -9    0.48    1.47
   7   9  -9    1.38    1.32
   7   9  -8    3.12    1.88
   7   9  -8    0.40    1.35
   7   9  -7    2.60    1.85
   7   9  -7    2.34    1.57
   7   9  -6    0.14    1.42
   7   9  -6    0.73    1.42
   7   9  -5   -0.41    1.39
   7   9  -5    1.09    1.52
   7   9  -4    1.05    1.46
   7   9  -4    2.29    1.46
   7   9  -3    4.91    1.84
   7   9  -3    1.07    1.22
   7   9  -1    2.66    1.63
   8 -16   2    4.58    1.62
   8 -16   3    1.92    1.55
   8 -16   4   -0.23    1.33
   8 -16   5   -0.80    1.25
   8 -15   0    0.84    1.50
   8 -15   1   -0.22    1.36
   8 -15   2    1.53    1.66
   8 -15   3    4.41    2.15
   8 -15   4    0.97    1.40
   8 -15   5   -0.52    1.35
   8 -15   6    0.20    1.87
   8 -15   7    2.39    1.68
   8 -15   7    4.25    1.81
   8 -15   8    0.01    1.25
   8 -15   8    1.94    1.54
   8 -15   9    2.86    1.43
   8 -15  10   -0.54    1.22
   8 -14  -3    2.24    1.10
   8 -14  -2    4.65    1.51
   8 -14  -2    1.87    1.74
   8 -14  -1    3.47    1.96
   8 -14  -1    3.13    1.62
   8 -14   0    1.15    1.90
   8 -14   0    2.48    1.48
   8 -14   1    3.45    2.10
   8 -14   1    3.48    1.74
   8 -14   2    1.69    2.22
   8 -14   3   13.38    3.57
   8 -14   4   20.60    3.95
   8 -14   4   23.23    4.18
   8 -14   4   25.27    4.32
   8 -14   5    4.58    2.52
   8 -14   5    2.71    2.11
   8 -14   6   -0.10    2.04
   8 -14   6    0.18    2.11
   8 -14   7    3.84    2.17
   8 -14   7    4.86    2.31
   8 -14   8    2.22    2.20
   8 -14   8   -4.74    2.46
   8 -14   9   -2.90    2.30
   8 -14  10   -0.71    1.58
   8 -14  11   -2.88    1.71
   8 -14  12   -2.09    1.35
   8 -13  -5   -1.56    1.04
   8 -13  -4    1.70    1.56
   8 -13  -3    1.35    1.58
   8 -13  -3    0.36    1.68
   8 -13  -2   11.66    3.30
   8 -13  -2    7.86    2.58
   8 -13  -1    0.28    2.13
   8 -13  -1    2.83    1.94
   8 -13   0    3.61    2.88
   8 -13   1    1.72    1.96
   8 -13   2   -0.62    1.79
   8 -13   2    5.01    2.62
   8 -13   3   17.85    4.09
   8 -13   3   23.62    4.49
   8 -13   3   28.02    4.89
   8 -13   4   16.61    4.04
   8 -13   4   15.86    3.78
   8 -13   4   20.18    4.37
   8 -13   5    8.39    3.20
   8 -13   5   -0.37    2.22
   8 -13   6    0.06    2.02
   8 -13   6    2.13    2.67
   8 -13   7    1.22    2.56
   8 -13   7    2.21    2.83
   8 -13   8   -3.44    2.30
   8 -13   9    1.09    2.13
   8 -13  10    2.26    2.11
   8 -13  11   -0.39    1.92
   8 -13  12    1.45    1.70
   8 -13  13   -0.31    1.27
   8 -12  -6   -1.62    1.31
   8 -12  -6    0.67    1.15
   8 -12  -5    1.55    1.59
   8 -12  -4    0.84    1.68
   8 -12  -4    0.91    1.76
   8 -12  -3    3.69    2.53
   8 -12  -3    2.04    1.80
   8 -12  -2    6.48    2.98
   8 -12  -2    2.00    2.09
   8 -12  -1   -2.64    2.65
   8 -12   0    3.60    2.21
   8 -12   1   -1.59    2.29
   8 -12   1   -1.19    2.62
   8 -12   2   16.91    4.28
   8 -12   2   15.06    3.91
   8 -12   2   10.53    3.69
   8 -12   3    4.01    2.66
   8 -12   3    5.30    2.85
   8 -12   3    3.28    2.40
   8 -12   4   22.09    4.44
   8 -12   4   15.47    4.05
   8 -12   5    1.61    2.10
   8 -12   5    4.90    3.05
   8 -12   6    1.34    2.49
   8 -12   7   -0.49    2.44
   8 -12   8    0.59    2.43
   8 -12   9    8.26    3.25
   8 -12  10    0.04    2.29
   8 -12  11   11.59    3.15
   8 -12  12    6.49    2.62
   8 -12  13    0.96    1.79
   8 -12  14   -0.23    1.19
   8 -11  -7    1.07    1.31
   8 -11  -6    1.32    1.93
   8 -11  -5   -1.54    1.85
   8 -11  -5   -3.99    2.34
   8 -11  -4   -1.18    2.13
   8 -11  -4   -1.46    2.10
   8 -11  -3    7.76    3.29
   8 -11  -3    5.39    2.36
   8 -11  -2    1.49    3.04
   8 -11  -1    8.18    3.51
   8 -11   0    1.25    2.45
   8 -11   0    3.95    3.02
   8 -11   1    4.70    2.72
   8 -11   1    5.73    2.91
   8 -11   1    4.74    2.74
   8 -11   2    7.85    2.54
   8 -11   2   10.01    3.07
   8 -11   2    8.08    3.27
   8 -11   3    1.36    2.17
   8 -11   3    6.01    3.57
   8 -11   4    1.87    2.35
   8 -11   4    3.43    2.85
   8 -11   5    0.85    2.23
   8 -11   6    1.25    2.29
   8 -11   7    5.95    3.30
   8 -11   7    6.54    3.22
   8 -11   8    6.85    3.34
   8 -11   8    3.64    2.48
   8 -11   9    0.86    2.43
   8 -11  10    0.21    2.13
   8 -11  11    4.31    2.41
   8 -11  12    4.36    2.33
   8 -11  13    2.55    2.14
   8 -11  14   -0.66    1.23
   8 -10  -9   -0.59    1.20
   8 -10  -8   11.61    2.63
   8 -10  -8   13.56    2.81
   8 -10  -7    9.76    2.82
   8 -10  -6    2.72    2.05
   8 -10  -5    0.42    1.85
   8 -10  -5   -1.18    2.25
   8 -10  -4    1.61    2.21
   8 -10  -4    0.96    2.13
   8 -10  -3    2.17    2.04
   8 -10  -3    0.66    2.16
   8 -10  -2   44.09    6.22
   8 -10  -1    5.62    2.96
   8 -10  -1    9.70    3.93
   8 -10   0    1.45    2.09
   8 -10   0    9.80    4.00
   8 -10   1    0.75    2.48
   8 -10   1   -0.21    1.88
   8 -10   1    7.55    4.53
   8 -10   1   -0.17    2.49
   8 -10   2    1.51    2.19
   8 -10   2    4.65    4.01
   8 -10   2   -2.53    2.61
   8 -10   3   12.31    5.42
   8 -10   3    9.70    3.36
   8 -10   4   10.76    3.96
   8 -10   4   12.91    3.75
   8 -10   4    7.14    3.27
   8 -10   5    2.43    3.08
   8 -10   5    9.14    4.69
   8 -10   5    2.27    2.70
   8 -10   6    9.90    3.69
   8 -10   6    8.08    3.20
   8 -10   7    2.47    2.61
   8 -10   7    3.03    2.51
   8 -10   8   -2.05    2.63
   8 -10   8    1.00    2.41
   8 -10   9   -0.36    2.67
   8 -10   9   -0.42    2.27
   8 -10  10    9.18    3.77
   8 -10  10    4.90    2.76
   8 -10  11   -1.78    2.65
   8 -10  11    0.99    2.16
   8 -10  12    1.79    1.97
   8 -10  13    0.40    1.86
   8 -10  14    1.14    1.36
   8  -9 -10    0.27    1.05
   8  -9  -9    0.78    1.58
   8  -9  -9    2.23    1.67
   8  -9  -8   -4.10    2.28
   8  -9  -7    3.40    2.26
   8  -9  -6    4.01    2.58
   8  -9  -5    3.81    2.23
   8  -9  -5    6.57    3.04
   8  -9  -4    4.51    2.56
   8  -9  -4    0.71    2.03
   8  -9  -3    3.38    2.57
   8  -9  -3    3.15    1.88
   8  -9  -2   76.32    8.12
   8  -9  -2  101.01   13.09
   8  -9  -2   85.26   11.91
   8  -9  -1   39.91    5.69
   8  -9  -1   61.67   10.33
   8  -9  -1   53.36    6.57
   8  -9   0    6.43    2.83
   8  -9   0    6.96    4.68
   8  -9   0    1.18    1.97
   8  -9   1    1.75    4.97
   8  -9   1    5.54    3.32
   8  -9   2   30.49    7.61
   8  -9   2   22.04    4.61
   8  -9   2   16.57    3.61
   8  -9   3    2.01    3.74
   8  -9   3   -0.03    2.35
   8  -9   3    3.07    2.16
   8  -9   4   22.49    6.72
   8  -9   4   27.91    5.05
   8  -9   4   22.88    4.86
   8  -9   5    8.90    5.98
   8  -9   5    8.27    3.71
   8  -9   5    3.32    2.45
   8  -9   6   26.99    7.47
   8  -9   6   17.95    4.41
   8  -9   6   14.99    3.76
   8  -9   7    5.70    3.21
   8  -9   7    3.84    2.58
   8  -9   8    1.90    2.50
   8  -9   8    1.60    2.70
   8  -9   9    0.94    2.69
   8  -9   9    3.38    2.49
   8  -9  10    1.75    2.96
   8  -9  10   -1.91    2.31
   8  -9  10    2.59    2.59
   8  -9  11    4.86    2.94
   8  -9  11    0.99    2.42
   8  -9  12    2.22    2.06
   8  -9  12   -0.62    1.98
   8  -9  13    3.84    2.21
   8  -9  14   -2.45    1.57
   8  -8 -11    0.73    1.16
   8  -8 -10    4.15    2.04
   8  -8  -9    1.84    1.73
   8  -8  -9    2.19    1.50
   8  -8  -8    2.49    2.01
   8  -8  -7    0.43    2.19
   8  -8  -6   31.48    5.01
   8  -8  -6   26.52    4.78
   8  -8  -5    3.58    2.28
   8  -8  -5   -4.86    2.99
   8  -8  -4   -1.26    2.54
   8  -8  -4    0.31    2.11
   8  -8  -3    0.40    2.20
   8  -8  -3   -4.78    2.83
   8  -8  -3    1.08    3.18
  -8   8   3    2.38    2.74
   8  -8  -3   -3.66    3.93
   8  -8  -2    6.33    2.58
   8  -8  -2    3.01    2.10
   8  -8  -2    3.91    3.98
  -8   8   2   -1.34    4.14
   8  -8  -2    4.46    3.56
   8  -8  -2    5.01    2.41
   8  -8  -1   20.66    4.09
   8  -8  -1   11.99    4.30
   8  -8  -1   19.40    4.35
   8  -8   0   26.23    6.21
   8  -8   0   23.58    4.36
   8  -8   1   14.97    5.80
   8  -8   1   16.05    3.30
   8  -8   2    6.16    4.55
   8  -8   2    0.41    1.71
   8  -8   3    7.04    4.80
   8  -8   3   10.22    2.75
   8  -8   3    8.53    3.01
   8  -8   4    1.99    2.37
   8  -8   4   -4.11    2.96
   8  -8   5   36.29    5.45
   8  -8   5   33.03    7.98
   8  -8   5   31.48    4.96
   8  -8   6    5.76    3.25
   8  -8   6   10.87    3.64
   8  -8   6   15.26    6.23
   8  -8   6    7.94    2.67
   8  -8   7   29.50    4.98
   8  -8   7   29.63    5.75
   8  -8   7   42.54    5.96
   8  -8   8    3.11    2.89
   8  -8   8    1.85    2.19
   8  -8   9   11.86    3.44
   8  -8   9   13.27    3.86
   8  -8   9    6.60    3.33
   8  -8  10    2.57    2.50
   8  -8  10    1.08    2.37
   8  -8  10   -0.66    2.07
   8  -8  11    1.98    2.40
   8  -8  11    1.08    2.41
   8  -8  11    2.33    2.31
   8  -8  12    3.44    2.43
   8  -8  12    4.70    2.74
   8  -8  12   -0.28    1.75
   8  -8  13    3.79    2.02
   8  -8  13    1.19    1.82
   8  -8  14    5.13    1.84
   8  -7 -11   -0.69    1.59
   8  -7 -10    3.72    2.28
   8  -7  -9    0.70    1.98
   8  -7  -9   -0.16    1.81
   8  -7  -8    5.08    2.32
   8  -7  -7    2.16    1.92
   8  -7  -6   21.66    4.38
   8  -7  -6   21.24    4.80
   8  -7  -5   13.84    3.73
   8  -7  -5   17.05    4.37
   8  -7  -4    0.81    1.93
  -8   7   4    6.63    4.07
   8  -7  -4    0.91    2.48
   8  -7  -3   -0.94    1.59
   8  -7  -3   -2.80    2.10
  -8   7   3   -5.43    3.57
   8  -7  -2   64.01    6.65
  -8   7   2   49.37    8.64
   8  -7  -2   47.95    8.71
   8  -7  -2   41.10    7.64
   8  -7  -2   49.35    6.20
   8  -7  -1    4.99    3.50
   8  -7  -1    5.10    2.92
   8  -7   0   36.49    7.69
   8  -7   1    1.41    3.13
   8  -7   2    8.69    4.09
   8  -7   2    6.33    4.02
   8  -7   3    8.23    5.22
   8  -7   3   11.75    4.90
   8  -7   4    3.26    2.69
   8  -7   4    1.09    3.69
   8  -7   4   -1.19    2.07
   8  -7   4   -1.81    2.00
   8  -7   5   25.37    7.22
   8  -7   5   24.89    4.90
   8  -7   5   26.39    4.53
   8  -7   6   46.19    8.45
   8  -7   6   42.45    5.67
   8  -7   6   33.94    7.67
   8  -7   6   36.34    5.61
   8  -7   6   42.32    5.96
   8  -7   6   44.27    5.84
   8  -7   7   35.17    7.65
   8  -7   7   33.99    5.54
   8  -7   7   28.91    5.08
   8  -7   7   28.13    5.43
   8  -7   7   30.77    5.23
   8  -7   8   17.94    4.34
   8  -7   8   26.16    4.80
   8  -7   8   20.21    4.44
   8  -7   9   12.36    3.90
   8  -7   9    9.28    3.38
   8  -7   9    9.63    3.11
   8  -7  10   -2.81    2.63
   8  -7  10   -3.73    2.66
   8  -7  10   -4.54    2.72
   8  -7  11   -0.08    2.68
   8  -7  11    1.70    2.37
   8  -7  11   -1.72    2.16
   8  -7  12    1.58    1.98
   8  -7  12   -0.69    1.86
   8  -7  12    2.10    2.07
   8  -7  13    1.03    1.65
   8  -7  13   -0.65    1.71
   8  -6 -12    4.27    1.76
   8  -6 -11   -0.06    1.77
   8  -6 -10    4.01    2.47
   8  -6  -9    0.78    2.11
   8  -6  -9   -2.30    2.15
   8  -6  -8    4.17    2.31
   8  -6  -7    1.39    2.80
   8  -6  -6   21.41    4.33
   8  -6  -6   24.23    5.42
   8  -6  -5   26.32    4.71
  -8   6   5   26.24    7.12
   8  -6  -5   23.45    4.93
   8  -6  -4    5.99    2.64
  -8   6   4    2.53    3.14
   8  -6  -4   12.25    3.54
  -8   6   3    5.97    3.68
   8  -6  -3    9.40    3.53
  -8   6   2    1.77    2.57
   8  -6  -1   16.35    5.41
   8  -6   0   98.54   11.89
   8  -6   0   87.11   11.34
   8  -6   1  121.96   13.18
   8  -6   1  104.19   12.21
   8  -6   2   23.54    6.81
   8  -6   2   10.92    4.27
   8  -6   3   35.51    7.35
   8  -6   3   29.09    6.38
   8  -6   4    8.06    4.45
   8  -6   5   -0.24    2.08
   8  -6   5    1.11    2.79
   8  -6   5    0.20    2.13
   8  -6   5   -1.53    1.91
   8  -6   6   -2.62    3.03
   8  -6   6   -1.77    3.25
   8  -6   6    4.35    2.50
   8  -6   6    0.07    2.29
   8  -6   6    2.09    2.70
   8  -6   7   11.52    3.99
   8  -6   7    8.75    3.36
   8  -6   7    8.78    3.53
   8  -6   7    3.53    2.17
   8  -6   8   18.79    4.04
   8  -6   8   22.27    4.59
   8  -6   8   32.60    5.47
   8  -6   8   19.05    4.11
   8  -6   9   19.01    4.35
   8  -6   9   17.60    4.26
   8  -6   9   14.86    3.87
   8  -6   9   13.71    3.88
   8  -6  10    1.10    2.00
   8  -6  10    0.91    2.58
   8  -6  10    0.63    2.02
   8  -6  10    0.36    2.37
   8  -6  11    2.25    2.26
   8  -6  11    1.45    2.13
   8  -6  11    3.12    1.97
   8  -6  12    1.67    2.54
   8  -6  12    0.69    1.80
   8  -6  12    0.52    1.74
   8  -6  13    4.51    2.01
   8  -6  13    0.88    1.33
   8  -5 -13    1.11    0.98
   8  -5 -12    2.11    1.71
   8  -5 -11    1.72    1.84
   8  -5 -10    4.95    2.60
   8  -5  -9    4.40    3.17
   8  -5  -9    2.23    2.62
   8  -5  -8    2.57    2.64
   8  -5  -7    4.42    2.78
   8  -5  -6   15.35    3.73
  -8   5   6   24.61    6.38
   8  -5  -6   16.36    4.28
   8  -5  -5    2.31    1.87
  -8   5   5    7.84    3.87
   8  -5  -5    2.42    2.45
   8  -5  -4    9.25    2.97
  -8   5   4   17.44    5.65
   8  -5  -4    8.82    3.05
  -8   5   3   -6.92    3.62
  -8   5   2   12.37    4.04
   8  -5  -2   11.40    4.85
   8  -5  -1    4.87    3.45
   8  -5   0  138.42   13.80
   8  -5   1  251.79   18.63
   8  -5   2   70.21    9.91
   8  -5   3   52.21    9.17
   8  -5   4   14.87    5.02
   8  -5   5   10.11    3.49
   8  -5   5   12.02    5.92
   8  -5   5   10.66    3.49
   8  -5   5    9.91    3.39
   8  -5   6    1.56    2.58
   8  -5   6    7.06    4.28
   8  -5   6   -1.20    2.34
   8  -5   6    3.31    2.51
   8  -5   6   -0.01    1.60
   8  -5   7    6.32    2.46
   8  -5   7    9.68    3.48
   8  -5   7    5.30    3.99
   8  -5   7   14.70    3.96
   8  -5   7   14.23    4.24
   8  -5   7    9.78    2.97
   8  -5   8   15.19    3.80
   8  -5   8   23.18    4.89
   8  -5   8   15.75    4.30
   8  -5   8   25.37    4.71
   8  -5   9   27.07    4.89
   8  -5   9   26.61    4.79
   8  -5   9   28.38    5.05
   8  -5   9   30.40    4.70
   8  -5  10    2.16    2.35
   8  -5  10    0.70    2.25
   8  -5  10    3.87    2.88
   8  -5  10    2.74    2.32
   8  -5  11    0.96    1.89
   8  -5  11   -2.41    2.22
   8  -5  11    0.70    1.60
   8  -5  11   -2.84    2.15
   8  -5  12    0.59    1.84
   8  -5  13    2.28    1.62
   8  -4 -13   -0.58    1.45
   8  -4 -12    2.49    2.19
   8  -4 -11    6.45    2.98
   8  -4 -10   15.86    4.12
   8  -4  -9   15.61    4.29
   8  -4  -8    5.78    2.95
   8  -4  -8    5.60    2.50
   8  -4  -7   18.05    4.40
   8  -4  -7   10.36    3.29
  -8   4   7   16.03    6.00
   8  -4  -6    1.32    2.14
   8  -4  -6    2.12    1.71
  -8   4   6   -1.26    3.10
   8  -4  -6    0.56    2.58
   8  -4  -5    3.70    1.92
   8  -4  -5    4.14    2.26
  -8   4   5    9.63    5.17
   8  -4  -5    4.72    2.47
  -8   4   4   16.73    4.63
  -8   4   3   20.56    5.36
   8  -4  -3   17.40    5.47
   8  -4  -2    1.06    3.82
   8  -4  -1  138.44   13.61
   8  -4   0  159.50   14.51
   8  -4   1    3.62    2.59
   8  -4   2   44.66    8.24
   8  -4   3   17.07    5.79
   8  -4   4   38.03    5.18
   8  -4   4   37.48    7.99
   8  -4   4   45.13    5.87
   8  -4   4   41.34    5.64
   8  -4   5    9.66    3.18
   8  -4   5   11.47    4.55
   8  -4   5   13.98    3.58
   8  -4   5    9.33    2.94
   8  -4   6    1.19    2.02
   8  -4   6    1.30    2.14
   8  -4   6    3.49    4.45
   8  -4   6    3.78    2.54
   8  -4   6    0.96    2.45
   8  -4   7    8.72    3.34
   8  -4   7    7.62    3.86
   8  -4   7   12.66    5.32
   8  -4   7    1.56    2.61
   8  -4   8   12.48    3.61
   8  -4   8   13.74    3.82
   8  -4   9   10.54    3.58
   8  -4   9   12.48    3.31
   8  -4  10    1.03    1.78
   8  -4  10    1.20    2.39
   8  -4  10   -3.56    2.63
   8  -4  11    1.98    2.16
   8  -4  11    0.13    1.94
   8  -4  12    6.45    2.34
   8  -4  13   -1.14    1.06
   8  -3 -14    2.06    1.49
   8  -3 -13   -1.47    1.82
   8  -3 -12    0.98    1.91
   8  -3 -11    9.16    3.44
   8  -3 -10   28.51    5.32
   8  -3  -9   20.24    4.38
   8  -3  -8    1.43    2.16
   8  -3  -7    8.95    3.52
  -8   3   7   11.90    4.42
   8  -3  -7   11.62    2.94
   8  -3  -6    2.53    2.06
   8  -3  -6    2.73    2.19
   8  -3  -6    5.84    3.16
   8  -3  -5    1.81    2.13
  -8   3   5    0.37    2.56
   8  -3  -5   -0.42    2.40
  -8   3   4   12.10    4.68
   8  -3  -4   15.19    4.71
   8  -3  -3   75.60    9.65
  -8   3   3   70.47    9.24
   8  -3  -2   13.70    4.87
   8  -3  -1   16.47    4.91
   8  -3   0   10.10    4.23
   8  -3   1   10.05    5.08
   8  -3   2   56.69    9.37
   8  -3   3   25.42    6.59
   8  -3   4   34.45    5.12
   8  -3   4   35.39    8.14
   8  -3   4   37.14    5.59
   8  -3   4   27.52    4.57
   8  -3   5   63.49    6.97
   8  -3   5   76.97   11.62
   8  -3   5   65.25    7.24
   8  -3   5   74.58    7.90
   8  -3   6   -1.37    2.28
   8  -3   6    6.03    4.42
   8  -3   6    2.51    2.77
   8  -3   7   17.43    3.91
   8  -3   7   12.48    3.37
   8  -3   8    9.47    3.01
   8  -3   8   10.03    3.35
   8  -3   9    0.86    2.32
   8  -3   9   -0.48    2.20
   8  -3  10   -1.03    1.79
   8  -3  10    1.86    2.23
   8  -3  11    9.97    2.85
   8  -3  11   15.43    3.62
   8  -3  12    0.75    1.68
   8  -3  12    3.30    1.84
   8  -2 -14    7.21    2.20
   8  -2 -13    2.36    1.98
   8  -2 -12    0.37    2.03
   8  -2 -11    9.76    3.31
   8  -2 -10   14.15    3.99
   8  -2  -9   13.53    3.61
   8  -2  -8    7.92    2.97
  -8   2   8    6.51    4.57
   8  -2  -7   29.86    5.05
  -8   2   7   29.90    7.39
   8  -2  -7   29.61    5.23
   8  -2  -6    0.28    2.15
  -8   2   6   -1.50    3.02
   8  -2  -6    3.35    2.66
  -8   2   5    0.63    3.35
  -8   2   4    9.52    4.23
   8  -2  -4   16.55    4.99
   8  -2  -3   14.46    4.55
  -8   2   3   18.31    4.83
   8  -2  -2   27.70    6.19
   8  -2  -1    9.01    4.16
   8  -2   0   97.63   11.80
   8  -2   1    4.81    3.72
   8  -2   2   25.64    7.20
   8  -2   3   58.74    6.51
   8  -2   3   58.07   10.53
   8  -2   3   55.55    6.52
   8  -2   4   56.09    6.59
   8  -2   4   66.66    6.83
   8  -2   4   57.08    9.84
   8  -2   4   57.22    6.96
   8  -2   5   32.45    8.05
   8  -2   5   29.72    5.15
   8  -2   5   23.28    4.30
   8  -2   5   22.44    4.83
   8  -2   6    2.04    2.68
   8  -2   6    3.38    2.59
   8  -2   7   -0.77    2.74
   8  -2   7    3.50    2.03
   8  -2   8   53.14    6.75
   8  -2   8   65.18    7.35
   8  -2   9    1.61    2.04
   8  -2   9   -1.61    2.25
   8  -2  10    8.38    2.84
   8  -2  10    6.36    2.73
   8  -2  11    8.85    2.50
   8  -2  11   12.83    2.97
   8  -2  12    0.53    1.16
   8  -1 -15    1.37    1.21
   8  -1 -14    8.05    2.48
   8  -1 -13    5.09    2.49
   8  -1 -12    1.92    2.24
   8  -1 -11    1.39    2.76
   8  -1 -10    7.31    2.99
   8  -1  -9   18.74    4.39
  -8   1   8   32.59    8.90
   8  -1  -8   17.98    4.38
   8  -1  -7   48.29    6.34
   8  -1  -7   49.49    6.37
  -8   1   7   55.88   10.10
   8  -1  -6   20.29    4.47
  -8   1   6   31.81    7.92
   8  -1  -6   24.18    4.43
   8  -1  -5    4.13    3.60
  -8   1   5   -5.18    3.38
   8  -1  -5    2.61    2.31
   8  -1  -4   10.93    4.17
  -8   1   4   13.81    4.85
   8  -1  -3   27.00    6.40
  -8   1   3   23.22    5.45
   8  -1  -2   11.41    4.22
   8  -1  -1   17.28    5.55
   8  -1   0    5.81    4.57
   8  -1   1   25.39    6.83
   8  -1   2   31.15    4.92
   8  -1   2   20.66    5.98
   8  -1   2   26.89    4.66
   8  -1   3   33.58    5.19
   8  -1   3   20.75    6.92
   8  -1   3   24.80    4.38
   8  -1   4   53.68    6.94
   8  -1   4   55.50    6.35
   8  -1   5    2.10    2.76
   8  -1   5    0.93    2.12
   8  -1   5    1.87    1.93
   8  -1   6    5.55    2.95
   8  -1   6   -1.46    2.08
   8  -1   7   15.02    3.83
   8  -1   7   15.62    3.27
   8  -1   8    0.15    1.98
   8  -1   8   -0.01    2.43
   8  -1   9    5.25    2.60
   8  -1   9   10.44    3.23
   8  -1  10    4.01    2.08
   8  -1  11    3.63    1.65
   8  -1  11    1.80    1.69
   8   0 -15    4.14    1.65
   8   0 -14    8.71    2.60
   8   0 -13    2.24    2.23
   8   0 -13    1.08    1.79
   8   0 -12    0.09    2.20
   8   0 -11   30.68    5.33
   8   0 -10    0.66    2.49
   8   0  -9    7.28    3.24
  -8   0   8   16.89    6.09
   8   0  -8   19.54    4.36
  -8   0   7   23.20    6.35
   8   0  -7   24.90    4.91
   8   0  -6  143.97   10.35
  -8   0   6  162.95   16.06
   8   0  -6  151.62   11.06
   8   0  -6  151.35   10.48
   8   0  -5   25.14    4.47
   8   0  -5   16.16    4.00
  -8   0   5   14.34    5.29
   8   0  -5   13.01    3.51
   8   0  -4   10.89    4.19
   8   0  -4    5.79    3.10
  -8   0   4    9.72    4.33
   8   0  -3    7.44    4.06
   8   0  -2    0.03    3.53
   8   0  -1   21.85    6.17
   8   0   0   24.39    4.37
   8   0   0   29.14    6.72
   8   0   1    9.39    3.09
   8   0   1    5.31    3.51
   8   0   1   12.41    3.24
   8   0   2    5.71    2.44
   8   0   2    1.15    3.58
   8   0   2   -0.83    2.11
   8   0   3   19.01    4.20
   8   0   3   16.22    6.30
   8   0   3   30.61    5.09
   8   0   4    7.20    3.03
   8   0   4    4.16    2.71
   8   0   4    1.65    2.25
   8   0   5   11.83    3.71
   8   0   5    7.90    3.33
   8   0   5    5.18    2.78
   8   0   6    4.21    3.08
   8   0   6    0.78    2.02
   8   0   7   13.88    4.13
   8   0   7   18.51    3.71
   8   0   8    1.96    1.95
   8   0   8    4.72    2.83
   8   0   9    3.77    2.08
   8   0   9    4.75    2.38
   8   0  10    0.29    1.52
   8   0  11    1.23    1.22
   8   1 -15   -0.81    1.32
   8   1 -14    6.41    2.41
   8   1 -13    0.57    2.10
   8   1 -12    6.19    2.99
   8   1 -11    6.21    3.01
   8   1 -11    3.19    2.39
   8   1 -10    1.53    2.91
   8   1 -10    0.46    2.11
   8   1  -9    6.82    3.11
   8   1  -9    1.88    2.01
   8   1  -8    1.82    2.88
   8   1  -8    2.42    2.30
   8   1  -7   21.44    4.73
  -8  -1   7   35.58    8.81
   8   1  -7   22.39    4.52
   8   1  -6   51.06    6.44
  -8  -1   6   41.25    8.36
   8   1  -5  110.20    9.23
  -8  -1   5  116.04   13.07
   8   1  -4    1.49    2.07
  -8  -1   4    1.90    2.77
   8   1  -3    4.03    2.22
   8   1  -3    0.88    2.10
   8   1  -3    9.28    4.44
   8   1  -3    3.36    2.08
   8   1  -2   30.54    4.40
   8   1  -2   38.26    5.25
   8   1  -2   44.34    8.52
   8   1  -2   40.88    5.19
   8   1  -1   50.63    5.91
   8   1  -1   47.54    5.93
   8   1  -1   49.71    9.17
   8   1   0   11.51    3.16
   8   1   0   12.51    2.74
   8   1   0    9.41    5.31
   8   1   1   32.63    5.32
   8   1   1   27.93    7.82
   8   1   1   24.24    4.39
   8   1   2   34.20    5.17
   8   1   2   24.24    7.19
   8   1   2   33.83    5.20
   8   1   3   21.51    4.50
   8   1   3   21.56    4.58
   8   1   4    6.76    3.50
   8   1   4   14.56    4.39
   8   1   4    5.37    2.66
   8   1   5   23.30    4.14
   8   1   6    5.51    2.91
   8   1   6   14.85    3.42
   8   1   7    4.09    2.79
   8   1   7    4.62    2.30
   8   1   8    0.19    1.83
   8   1   8    4.19    2.53
   8   1   9    1.98    2.00
   8   1  10    2.17    1.27
   8   2 -15    0.25    1.30
   8   2 -14    0.98    1.92
   8   2 -13    3.14    2.57
   8   2 -12   17.98    4.25
   8   2 -11   15.90    3.98
   8   2 -10   15.42    4.28
   8   2  -9    1.00    2.21
   8   2  -8    1.27    2.67
   8   2  -7    1.35    2.15
  -8  -2   7    7.24    5.95
   8   2  -6   11.41    3.66
  -8  -2   6   -4.16    4.26
   8   2  -5    7.57    3.07
   8   2  -5    9.78    3.14
  -8  -2   5    2.39    3.10
   8   2  -4   28.36    4.98
   8   2  -4   34.99    5.48
   8   2  -4   34.40    4.96
   8   2  -3    4.99    2.68
   8   2  -3    0.18    2.38
   8   2  -3    7.57    2.86
   8   2  -3   -1.69    3.11
   8   2  -2   23.37    4.52
   8   2  -2   24.48    4.54
   8   2  -2   14.31    5.81
   8   2  -1  112.41    9.20
   8   2  -1  110.14    8.73
   8   2  -1  104.69   13.76
   8   2   0    8.63    3.18
   8   2   0    3.53    5.95
   8   2   0    9.20    3.23
   8   2   1    6.44    2.90
   8   2   1   11.63    5.64
   8   2   1    0.11    2.06
   8   2   2    3.99    2.88
   8   2   2    0.10    2.42
   8   2   3   31.66    5.34
   8   2   3   18.40    4.19
   8   2   4   14.57    3.88
   8   2   4    6.82    2.99
   8   2   5   18.33    3.90
   8   2   6    0.32    2.49
   8   2   6    5.72    2.28
   8   2   7   11.96    3.18
   8   2   7   13.97    2.90
   8   2   8   -1.41    1.47
   8   2   8   -4.10    1.65
   8   2   9   -1.55    1.28
   8   3 -15    0.51    1.10
   8   3 -14   -0.41    1.63
   8   3 -13    3.64    2.31
   8   3 -12    3.19    2.87
   8   3 -11    9.46    3.79
   8   3 -10   12.16    3.89
   8   3  -9    9.38    3.56
   8   3  -8   -1.51    2.57
   8   3  -7    3.80    2.73
   8   3  -6   15.93    4.34
   8   3  -5   44.43    6.50
   8   3  -5   58.29    7.17
   8   3  -4    9.77    3.60
   8   3  -4    8.66    3.14
   8   3  -3   10.38    3.62
   8   3  -2   97.28    8.87
   8   3  -2  101.19   13.93
   8   3  -1   12.15    3.65
   8   3   0    7.44    2.92
   8   3   1   14.60    3.84
   8   3   2   11.58    3.52
   8   3   3   -0.47    2.04
   8   3   3    2.18    2.01
   8   3   4   -2.74    2.22
   8   3   5   12.30    3.28
   8   3   6    9.58    3.06
   8   3   6    9.25    2.72
   8   3   7    3.43    1.59
   8   3   7    7.15    2.17
   8   3   8   -0.34    1.28
   8   4 -15    1.27    1.09
   8   4 -14    0.85    1.61
   8   4 -13   -0.34    2.02
   8   4 -12    1.00    2.12
   8   4 -11    2.44    2.53
   8   4 -10    8.40    3.22
   8   4  -9    4.22    3.04
   8   4  -8    0.79    2.70
   8   4  -7   15.37    3.98
   8   4  -7   13.24    3.90
   8   4  -6   16.05    4.10
   8   4  -6   10.86    3.36
   8   4  -5   46.53    6.50
   8   4  -4   24.29    4.95
   8   4  -3   18.62    4.38
   8   4  -2    4.91    2.80
   8   4  -1    2.43    2.29
   8   4   0   19.51    4.21
   8   4   1   20.99    4.25
   8   4   2    5.24    2.71
   8   4   3   -0.78    1.84
   8   4   3    0.70    1.83
   8   4   4    1.40    2.19
   8   4   5    0.54    1.72
   8   4   5   -1.31    1.47
   8   4   6    0.60    1.43
   8   4   6   -0.80    1.27
   8   4   7    1.80    1.11
   8   5 -14   -1.14    1.25
   8   5 -14    3.65    1.78
   8   5 -13   -0.81    1.75
   8   5 -12   -0.70    2.00
   8   5 -11    5.14    2.96
   8   5 -10    6.19    3.16
   8   5  -9    6.54    3.04
   8   5  -9   14.27    3.80
   8   5  -8   -0.78    2.77
   8   5  -8    0.75    2.87
   8   5  -7    5.76    3.10
   8   5  -6   45.28    6.22
   8   5  -5   19.64    4.57
   8   5  -4    3.77    2.55
   8   5  -3   39.63    5.93
   8   5  -2   20.64    4.17
   8   5  -1    2.55    2.70
   8   5   0    3.11    2.62
   8   5   1   14.34    3.29
   8   5   2   18.33    3.75
   8   5   2   20.85    3.70
   8   5   3    6.97    2.38
   8   5   4   -1.71    1.89
   8   5   4   -0.79    1.48
   8   5   5    0.31    1.22
   8   5   5   -0.58    1.36
   8   6 -14   -0.62    1.20
   8   6 -13   -0.23    1.56
   8   6 -12   -2.25    1.82
   8   6 -11   11.76    3.13
   8   6 -10   14.03    3.85
   8   6  -9    8.18    2.64
   8   6  -8    5.21    2.65
   8   6  -8   -0.20    1.59
   8   6  -7   -0.65    2.25
   8   6  -7    2.63    1.93
   8   6  -6    8.87    3.28
   8   6  -6   11.89    3.06
   8   6  -5    4.12    2.58
   8   6  -4    4.46    2.47
   8   6  -3   -1.69    2.33
   8   6  -2    1.77    1.98
   8   6  -1    3.84    2.25
   8   6   0    2.98    2.12
   8   6   1    3.89    2.28
   8   6   1    1.47    1.87
   8   6   2    2.64    1.78
   8   6   3    1.38    1.53
   8   7 -13    0.43    1.22
   8   7 -12    3.47    1.86
   8   7 -12    3.19    1.19
   8   7 -11    8.80    2.73
   8   7 -11    5.39    1.59
   8   7 -10   22.23    3.87
   8   7 -10   21.77    3.20
   8   7  -9    1.86    2.16
   8   7  -9   -2.25    1.47
   8   7  -8   -0.68    1.92
   8   7  -8   -0.33    1.72
   8   7  -7    4.64    2.68
   8   7  -7    4.65    1.87
   8   7  -6   -0.45    2.61
   8   7  -6   -2.15    2.18
   8   7  -5    8.25    2.86
   8   7  -4    3.71    2.39
   8   7  -3   10.46    3.18
   8   7  -2    8.09    2.66
   8   7  -1    1.27    1.58
   8   7   0    2.51    1.65
   8   7   0    1.77    1.52
   8   7   1    2.01    1.49
   8   7   2   -1.07    1.31
   8   7   2    0.73    0.99
   8   8 -11    1.88    1.25
   8   8 -10    5.53    2.15
   8   8  -9    3.16    1.75
   8   8  -9    4.44    1.53
   8   8  -8    3.12    2.02
   8   8  -8    3.61    1.59
   8   8  -7    1.10    1.76
   8   8  -7    4.86    1.56
   8   8  -6    0.35    1.67
   8   8  -5    1.71    1.77
   8   8  -4    0.74    1.66
   8   8  -3    6.00    1.97
   8   8  -2    6.97    2.17
   8   8  -1    0.22    1.27
   9 -16   3    1.29    0.99
   9 -16   4    0.08    1.05
   9 -15   0    0.37    1.40
   9 -15   1    5.20    2.31
   9 -15   2    1.46    1.90
   9 -15   3   -1.42    1.76
   9 -15   4   -0.26    1.64
   9 -15   5    3.37    2.01
   9 -15   6    0.84    1.36
   9 -15   7    2.07    1.77
   9 -15   8    3.25    1.65
   9 -15   9    0.59    1.40
   9 -14  -2    0.72    1.08
   9 -14  -2    0.76    1.62
   9 -14  -1   -1.40    1.32
   9 -14  -1    3.18    2.00
   9 -14   0    0.29    2.09
   9 -14   1    4.48    2.31
   9 -14   2    2.46    1.85
   9 -14   3   -0.63    1.43
   9 -14   4    4.56    2.59
   9 -14   5    7.81    3.00
   9 -14   5   -0.66    1.72
   9 -14   6   -1.29    1.98
   9 -14   6    3.59    1.96
   9 -14   7    1.61    2.15
   9 -14   8   -0.26    1.71
   9 -14   9    1.77    2.19
   9 -14  10    3.22    1.86
   9 -14  11    1.24    1.52
   9 -13  -4    1.08    1.33
   9 -13  -3    4.05    1.45
   9 -13  -3   11.96    2.96
   9 -13  -2    0.71    1.58
   9 -13  -2    1.60    1.88
   9 -13  -1    2.87    2.24
   9 -13  -1    0.91    1.57
   9 -13  -1    1.63    2.33
   9 -13   0    0.25    1.65
   9 -13   0    3.44    2.05
   9 -13   1    6.94    2.56
   9 -13   2   12.93    3.43
   9 -13   3   11.41    3.37
   9 -13   4    1.72    2.22
   9 -13   4    3.22    2.98
   9 -13   5    2.67    2.53
   9 -13   6    0.68    2.50
   9 -13   6    2.60    2.17
   9 -13   7    2.21    2.59
   9 -13   8    1.32    2.04
   9 -13   9    4.29    2.67
   9 -13  10    4.52    2.45
   9 -13  11    3.00    1.64
   9 -13  12    1.66    1.35
   9 -12  -6   -1.82    1.17
   9 -12  -5    3.30    1.59
   9 -12  -5    7.38    2.04
   9 -12  -4    3.24    1.63
   9 -12  -4    2.38    1.98
   9 -12  -4    2.99    2.12
   9 -12  -3    8.80    2.96
   9 -12  -3    3.55    2.22
   9 -12  -2   11.62    3.08
   9 -12  -2    6.95    3.08
   9 -12  -1    1.43    2.18
   9 -12  -1    3.37    2.25
   9 -12   0   -2.45    2.60
   9 -12   0    1.20    2.37
   9 -12   1   15.22    3.84
   9 -12   1   15.57    4.06
   9 -12   2    2.71    2.29
   9 -12   3   23.14    4.19
   9 -12   3   20.13    4.45
   9 -12   4    5.31    2.56
   9 -12   5   -0.75    2.28
   9 -12   6    4.31    2.87
   9 -12   6    9.00    3.80
   9 -12   7    7.18    3.09
   9 -12   8    4.53    2.74
   9 -12   9    5.18    2.73
   9 -12  10    2.41    2.02
   9 -12  11    1.69    1.95
   9 -12  12    0.84    1.67
   9 -12  13    0.42    1.15
   9 -11  -7    1.26    1.24
   9 -11  -7    3.40    1.61
   9 -11  -6    1.95    1.84
   9 -11  -6    3.07    1.70
   9 -11  -5    2.10    1.89
   9 -11  -5    5.30    2.36
   9 -11  -4    7.34    2.68
   9 -11  -4    6.63    3.33
   9 -11  -3    1.53    2.14
   9 -11  -3   11.34    3.56
   9 -11  -2   19.62    4.40
   9 -11  -2   14.69    3.56
   9 -11  -1    6.12    2.88
   9 -11  -1    4.01    2.39
   9 -11   0    6.45    2.91
   9 -11   0    2.42    2.73
   9 -11   1   -0.89    1.95
   9 -11   1    3.31    2.70
   9 -11   2    7.19    3.68
   9 -11   3    2.89    2.58
   9 -11   4    3.12    2.74
   9 -11   5    8.55    3.25
   9 -11   5    4.33    2.47
   9 -11   6   -1.26    2.18
   9 -11   6    5.18    2.79
   9 -11   7   10.59    3.67
   9 -11   7    7.03    3.16
   9 -11   8   13.44    4.26
   9 -11   8    8.61    3.30
   9 -11   9   -0.12    2.41
   9 -11   9   -0.52    2.00
   9 -11  10    1.90    1.96
   9 -11  11   -1.79    1.92
   9 -11  12    1.43    1.47
   9 -11  13   -0.18    1.27
   9 -10  -8    4.69    1.89
   9 -10  -7    8.70    2.68
   9 -10  -7    9.44    2.67
   9 -10  -6    0.98    1.71
   9 -10  -5    3.02    2.46
   9 -10  -5   -2.30    2.54
   9 -10  -4    0.39    1.93
   9 -10  -4    3.89    3.01
   9 -10  -3   23.67    4.30
   9 -10  -3   29.27    5.60
   9 -10  -2    5.88    2.72
   9 -10  -2    7.33    2.90
   9 -10  -1   31.83    5.24
   9 -10  -1   26.10    4.50
   9 -10   0    3.45    2.13
   9 -10   0    7.69    3.16
   9 -10   1    1.26    2.48
   9 -10   2    3.60    2.92
   9 -10   3   -0.52    2.67
   9 -10   3    5.96    3.00
   9 -10   4   14.62    4.00
   9 -10   4   16.81    4.16
   9 -10   4   18.09    4.42
   9 -10   5   14.11    4.04
   9 -10   5   19.10    4.05
   9 -10   5   20.52    4.58
   9 -10   6    7.98    3.27
   9 -10   6    8.87    3.12
   9 -10   6    2.31    2.26
   9 -10   7    0.76    2.67
   9 -10   7   -1.31    2.30
   9 -10   7    1.37    2.57
   9 -10   8   15.13    4.12
   9 -10   8    6.77    3.15
   9 -10   9    1.12    2.89
   9 -10   9    0.96    2.20
   9 -10  10    0.85    2.38
   9 -10  10    1.80    2.39
   9 -10  11    5.99    2.78
   9 -10  11    0.76    1.84
   9 -10  12    0.05    1.67
   9 -10  13    0.57    1.48
   9  -9  -9    0.92    1.47
   9  -9  -8    2.68    1.94
   9  -9  -8    2.07    1.82
   9  -9  -7    1.66    1.97
   9  -9  -7    3.73    2.10
   9  -9  -6    1.44    1.86
   9  -9  -6   -1.16    2.46
   9  -9  -5   -0.77    1.95
   9  -9  -5   -1.64    2.50
   9  -9  -4    5.34    2.75
   9  -9  -4    7.52    2.66
   9  -9  -3   17.62    3.86
   9  -9  -3   15.72    4.34
   9  -9  -2   21.59    4.46
   9  -9  -2   13.60    3.37
   9  -9  -1    3.43    2.40
   9  -9  -1    4.53    2.95
   9  -9   0   11.02    5.41
   9  -9   0   10.73    3.94
   9  -9   1   24.17    7.40
   9  -9   1   10.48    3.50
   9  -9   2   20.76    7.86
   9  -9   2   27.52    4.64
   9  -9   2   24.65    4.51
   9  -9   3    1.05    3.01
   9  -9   3   10.47    3.81
   9  -9   3    4.51    2.75
   9  -9   3    3.92    2.72
   9  -9   4   41.27    8.48
   9  -9   4   38.42    5.98
   9  -9   4   47.01    6.30
   9  -9   4   40.66    5.84
   9  -9   5   10.18    3.71
   9  -9   5    3.98    2.57
   9  -9   6   19.26    4.45
   9  -9   6   17.37    4.07
   9  -9   6   12.42    3.80
   9  -9   7    7.22    3.41
   9  -9   7    3.99    2.87
   9  -9   7    6.22    2.83
   9  -9   8    1.80    2.32
   9  -9   8   -0.85    2.23
   9  -9   9    2.01    2.90
   9  -9   9   -0.09    2.22
   9  -9  10    6.31    2.64
   9  -9  10    1.85    2.10
   9  -9  11    3.99    2.46
   9  -9  11    1.92    1.92
   9  -9  12    3.60    2.29
   9  -9  12    0.57    1.73
   9  -9  13   -0.18    1.43
   9  -8 -10    0.93    1.30
   9  -8  -9    0.43    1.63
   9  -8  -8    2.21    2.27
   9  -8  -8   -0.01    1.58
   9  -8  -7    5.76    2.79
   9  -8  -7   17.49    3.82
   9  -8  -6    4.06    2.78
   9  -8  -6    0.89    2.13
   9  -8  -5    1.20    2.49
   9  -8  -5    2.55    2.93
   9  -8  -4    2.35    2.36
   9  -8  -4    1.52    2.80
   9  -8  -3    9.21    2.72
   9  -8  -3    8.66    2.87
   9  -8  -2   11.07    3.37
   9  -8  -2    9.16    3.73
   9  -8  -2    8.58    3.18
   9  -8  -1    9.87    5.22
   9  -8  -1   10.14    3.60
   9  -8  -1   10.55    3.47
   9  -8   0   15.17    4.54
   9  -8   0   17.50    4.30
   9  -8   0   15.32    4.01
   9  -8   1   66.77   10.91
   9  -8   1   60.99    7.23
   9  -8   1   62.80    7.09
   9  -8   2   23.25    7.68
   9  -8   2   15.79    4.13
   9  -8   2   19.04    4.16
   9  -8   2   19.99    4.20
   9  -8   3   13.23    5.53
   9  -8   3   18.57    4.37
   9  -8   3    7.71    3.20
   9  -8   3   16.66    4.18
   9  -8   4    2.05    2.11
   9  -8   4    5.41    2.64
   9  -8   4    5.33    2.98
   9  -8   5    1.82    2.18
   9  -8   5    4.02    2.80
   9  -8   6   35.29    5.56
   9  -8   6   24.66    5.66
   9  -8   6   42.38    5.94
   9  -8   7    3.24    3.36
   9  -8   7    4.16    2.47
   9  -8   7    3.14    2.51
   9  -8   8    1.30    3.00
   9  -8   8    0.92    2.58
   9  -8   8    2.66    2.89
   9  -8   9   -2.50    2.85
   9  -8   9    2.56    2.15
   9  -8  10    3.69    3.05
   9  -8  10    1.78    2.44
   9  -8  11    6.73    2.79
   9  -8  11    1.86    1.65
   9  -8  11    8.76    2.76
   9  -8  12    4.21    2.29
   9  -8  12    0.21    1.63
   9  -8  13   -0.78    1.17
   9  -7 -11    0.21    1.32
   9  -7 -10    1.11    1.85
   9  -7  -9    0.82    2.18
   9  -7  -8    1.93    2.15
   9  -7  -8    1.81    1.87
   9  -7  -7    6.51    2.85
   9  -7  -7   13.08    3.50
   9  -7  -6    2.60    2.42
   9  -7  -6    0.42    2.66
   9  -7  -5    0.40    2.24
   9  -7  -5    0.68    2.41
   9  -7  -4    0.84    2.11
   9  -7  -4    4.45    3.10
   9  -7  -3    0.03    1.83
   9  -7  -3    4.12    3.00
   9  -7  -2   10.20    3.58
   9  -7  -2    8.75    3.27
   9  -7  -1   11.13    3.43
   9  -7  -1    8.93    3.46
   9  -7  -1   11.13    3.92
   9  -7   0   10.96    3.24
   9  -7   0   14.27    3.83
   9  -7   0   17.07    4.19
   9  -7   1    4.37    2.34
   9  -7   1    3.78    2.12
   9  -7   1    1.85    2.52
   9  -7   2   24.04    4.31
   9  -7   2   27.47    4.66
   9  -7   2   32.31    7.54
   9  -7   2   17.69    4.04
   9  -7   2   22.93    4.31
   9  -7   3    4.03    2.72
   9  -7   3    2.41    4.01
   9  -7   3    1.22    2.34
   9  -7   3    7.55    2.90
   9  -7   3    2.80    2.61
   9  -7   4    2.53    2.37
   9  -7   4    2.89    3.51
   9  -7   4   -1.51    2.66
   9  -7   4    0.87    2.07
   9  -7   5    2.32    2.09
   9  -7   5   -0.58    2.32
   9  -7   5    2.56    2.23
   9  -7   5    2.15    2.14
   9  -7   6    8.37    3.00
   9  -7   6    7.43    3.45
   9  -7   6    8.06    3.25
   9  -7   6   10.68    3.47
   9  -7   7   23.14    4.88
   9  -7   7   15.49    4.08
   9  -7   7   19.35    4.58
   9  -7   7   22.86    4.48
   9  -7   8   -3.76    3.45
   9  -7   8    0.55    2.08
   9  -7   9    2.75    3.05
   9  -7   9    2.43    1.96
   9  -7  10    9.43    3.58
   9  -7  10    9.84    2.94
   9  -7  11    4.45    2.40
   9  -7  11    0.76    1.53
   9  -7  11    1.72    1.79
   9  -7  12   -0.54    1.62
   9  -7  12    0.73    1.39
   9  -6 -12    2.39    1.22
   9  -6 -11    7.24    2.49
   9  -6 -10    2.44    2.18
   9  -6  -9    0.31    1.92
   9  -6  -8   -0.94    2.55
   9  -6  -8   -0.59    2.04
   9  -6  -7    1.77    2.01
   9  -6  -7    2.34    2.94
   9  -6  -7    3.62    2.88
   9  -6  -6    6.87    3.41
   9  -6  -6   14.14    3.64
   9  -6  -6    9.91    3.68
   9  -6  -5    9.06    3.25
   9  -6  -5    5.64    2.26
   9  -6  -5    3.11    2.85
   9  -6  -4    5.37    2.23
   9  -6  -4    0.21    1.85
   9  -6  -4   -0.58    2.37
   9  -6  -3    8.32    2.86
   9  -6  -3   15.85    3.64
   9  -6  -3   16.31    3.77
   9  -6  -2    9.71    3.26
   9  -6  -2   15.83    4.17
   9  -6  -1   49.28    5.87
   9  -6  -1   45.01    6.11
   9  -6  -1   46.40    5.88
   9  -6   0  104.63    8.37
   9  -6   0  107.17   13.11
   9  -6   0  105.30    9.20
   9  -6   0  109.33    8.53
   9  -6   1    2.04    2.64
   9  -6   1    3.21    3.78
   9  -6   1    5.22    2.60
   9  -6   1   -1.91    2.29
   9  -6   2   90.14    7.86
   9  -6   2   89.26   11.99
   9  -6   2   86.91    8.03
   9  -6   2   94.04    8.66
   9  -6   2  101.61    8.28
   9  -6   3    3.22    2.25
   9  -6   3    1.17    3.35
   9  -6   3   -1.36    2.75
   9  -6   3    3.25    2.73
   9  -6   3    1.27    2.18
   9  -6   4    0.70    2.55
   9  -6   4    3.37    2.46
   9  -6   4   -1.50    2.37
   9  -6   4    6.81    2.74
   9  -6   5    3.44    2.64
   9  -6   5   -1.26    3.82
   9  -6   5    2.22    2.57
   9  -6   5    0.62    2.60
   9  -6   5    3.65    2.53
   9  -6   6    8.11    3.08
   9  -6   6   11.22    3.81
   9  -6   6    2.64    2.83
   9  -6   6    8.25    2.73
   9  -6   7    3.24    2.75
   9  -6   7   -2.11    3.03
   9  -6   7    5.19    2.89
   9  -6   7    4.86    2.37
   9  -6   8    2.48    3.08
   9  -6   8    1.56    2.72
   9  -6   9   -2.70    2.32
   9  -6   9    3.78    2.80
   9  -6   9    1.34    2.14
   9  -6  10    8.28    3.23
   9  -6  10    4.58    2.29
   9  -6  10    1.98    1.72
   9  -6  11    1.28    2.18
   9  -6  11    5.47    2.21
   9  -6  12    0.53    1.54
   9  -6  12    2.56    1.60
   9  -5 -12    0.04    1.42
   9  -5 -11    8.39    2.80
   9  -5 -10   -0.05    2.03
   9  -5  -9    1.47    2.20
   9  -5  -8    0.34    2.03
   9  -5  -7    7.96    3.09
   9  -5  -7    7.01    2.91
   9  -5  -7   10.13    3.47
   9  -5  -6   21.97    4.55
   9  -5  -6   22.68    4.26
   9  -5  -6   29.17    5.31
   9  -5  -5   31.78    4.87
   9  -5  -5   28.18    4.88
  -9   5   5   39.48    8.34
   9  -5  -5   38.38    6.05
   9  -5  -4   33.63    5.06
   9  -5  -4   35.85    5.19
   9  -5  -4   33.38    5.59
   9  -5  -3   -4.75    2.41
   9  -5  -3    2.75    2.34
   9  -5  -2    6.98    3.88
   9  -5  -2    2.17    2.21
   9  -5  -2    5.81    2.34
   9  -5  -1  101.64    8.26
   9  -5  -1  102.71   12.54
   9  -5  -1  101.37    9.02
   9  -5   0   19.56    3.88
   9  -5   0   23.66    6.70
   9  -5   0   25.91    4.60
   9  -5   1    8.93    3.11
   9  -5   1    5.32    4.16
   9  -5   1    9.91    3.82
   9  -5   2    8.06    3.43
   9  -5   2   -0.03    3.23
   9  -5   2    1.57    2.18
   9  -5   2    1.23    2.16
   9  -5   3   17.76    3.98
   9  -5   3   14.89    5.39
   9  -5   3   13.98    4.02
   9  -5   3   16.73    4.03
   9  -5   4    4.65    2.98
   9  -5   4    6.87    3.29
   9  -5   4    5.74    3.09
   9  -5   5    3.86    3.03
   9  -5   5   -0.41    4.40
   9  -5   5    2.93    2.88
   9  -5   5    0.36    2.76
   9  -5   6    9.60    3.42
   9  -5   6    9.66    3.65
   9  -5   6    8.57    3.62
   9  -5   7    1.80    2.88
   9  -5   7    0.02    2.20
   9  -5   8    8.07    2.96
   9  -5   8    6.59    3.34
   9  -5   9    2.89    2.34
   9  -5   9    7.13    3.18
   9  -5  10    1.00    1.86
   9  -5  10    0.60    2.24
   9  -5  10    0.82    2.11
   9  -5  11    0.97    2.12
   9  -5  11    0.59    1.54
   9  -5  12    0.13    1.10
   9  -4 -13   -1.50    0.96
   9  -4 -13    3.97    1.64
   9  -4 -12   -0.30    1.62
   9  -4 -11    6.41    2.89
   9  -4 -10    0.75    2.18
   9  -4  -9    5.97    3.27
   9  -4  -8    5.27    2.98
   9  -4  -7    1.04    2.66
   9  -4  -7    2.86    2.33
   9  -4  -6    8.32    3.28
  -9   4   6    8.37    4.96
   9  -4  -6    7.22    2.75
   9  -4  -5    3.55    2.37
  -9   4   5    5.32    3.98
   9  -4  -5    4.21    2.87
   9  -4  -4   32.03    5.17
   9  -4  -4   38.87    6.06
   9  -4  -3   46.07    8.67
   9  -4  -3   52.16    6.63
   9  -4  -2   14.81    5.35
   9  -4  -2    8.02    3.31
   9  -4  -1   21.64    6.36
   9  -4  -1   20.92    4.02
   9  -4  -1   26.30    5.05
   9  -4   0    5.77    4.21
   9  -4   0    9.62    3.12
   9  -4   0    9.00    3.46
   9  -4   1   23.69    4.52
   9  -4   1   21.39    6.42
   9  -4   1   23.26    4.53
   9  -4   2    7.46    2.97
   9  -4   2    2.94    3.73
   9  -4   2    5.45    2.71
   9  -4   2    6.93    2.81
   9  -4   2    8.07    2.91
   9  -4   3   28.58    5.09
   9  -4   3   34.72    8.18
   9  -4   3   22.25    4.50
   9  -4   3   27.53    4.91
   9  -4   4    1.85    2.73
   9  -4   4    3.06    6.00
   9  -4   4   -2.01    2.73
   9  -4   4   -3.54    2.64
   9  -4   5   -0.52    2.42
   9  -4   5    1.46    3.72
   9  -4   5    0.92    2.54
   9  -4   5   10.39    3.89
   9  -4   6    5.57    2.90
   9  -4   6    5.43    2.85
   9  -4   7    5.61    2.87
   9  -4   7    1.63    2.83
   9  -4   7    4.14    2.88
   9  -4   8    4.30    2.53
   9  -4   8    6.44    3.35
   9  -4   9   10.37    3.25
   9  -4   9   17.49    3.95
   9  -4   9   14.64    3.83
   9  -4  10    7.36    2.71
   9  -4  10   13.41    3.37
   9  -4  10    7.37    2.45
   9  -4  11    2.99    1.89
   9  -4  11    2.39    2.17
   9  -4  11   -0.21    1.33
   9  -3 -13    2.70    1.78
   9  -3 -13   -1.30    1.68
   9  -3 -12    4.50    2.21
   9  -3 -11    2.89    2.42
   9  -3 -10    5.08    2.93
   9  -3  -9    8.69    3.47
   9  -3  -8   13.33    3.81
   9  -3  -7   14.36    3.96
   9  -3  -7   18.35    4.29
   9  -3  -6   -1.21    2.23
  -9   3   6    4.00    4.08
   9  -3  -6    0.73    2.43
   9  -3  -5   30.67    5.06
  -9   3   5   47.56    9.08
   9  -3  -5   39.43    6.14
   9  -3  -4    0.63    2.98
   9  -3  -4   -3.71    2.64
   9  -3  -4    1.20    1.88
   9  -3  -3    6.06    4.05
   9  -3  -3   11.44    3.87
   9  -3  -3    3.90    2.24
   9  -3  -2    7.40    4.24
   9  -3  -2    1.18    2.11
   9  -3  -1    2.70    3.54
   9  -3  -1    5.71    2.22
   9  -3  -1    8.58    3.61
   9  -3   0    5.82    4.46
   9  -3   0   12.22    3.36
   9  -3   0    7.06    2.67
   9  -3   0    5.46    3.40
   9  -3   1   -0.23    2.38
   9  -3   1    2.99    3.45
   9  -3   1   -2.20    1.96
   9  -3   1    3.75    1.96
   9  -3   1    3.50    1.93
   9  -3   2   46.66    6.15
   9  -3   2   52.84    9.60
   9  -3   2   30.81    5.49
   9  -3   2   39.45    5.94
   9  -3   2   44.58    6.09
   9  -3   3    8.80    3.05
   9  -3   3    0.27    3.68
   9  -3   3    2.84    2.91
   9  -3   3    9.14    3.04
   9  -3   4   23.28    4.54
   9  -3   4   27.39    7.75
   9  -3   4   16.92    4.37
   9  -3   4   23.15    5.19
   9  -3   5    1.74    2.89
   9  -3   5    1.37    2.46
   9  -3   6    6.57    3.44
   9  -3   6    2.59    2.15
   9  -3   6    3.12    2.80
   9  -3   7   -0.88    2.09
   9  -3   7    1.68    2.74
   9  -3   8    3.92    2.12
   9  -3   8    0.50    2.27
   9  -3   9    3.22    2.18
   9  -3   9   11.95    3.16
   9  -3   9   15.01    3.80
   9  -3  10    8.32    2.49
   9  -3  10    8.72    2.78
   9  -3  10    9.77    2.70
   9  -3  11    0.63    1.43
   9  -3  11    0.85    1.23
   9  -2 -14   -0.52    1.03
   9  -2 -13    1.22    1.92
   9  -2 -13    1.03    1.43
   9  -2 -12    2.15    2.25
   9  -2 -11   -2.92    2.26
   9  -2 -10    4.27    2.82
   9  -2  -9    4.19    2.65
   9  -2  -8   21.01    4.49
   9  -2  -8   22.52    4.73
   9  -2  -7   31.67    5.82
   9  -2  -7   25.93    4.80
   9  -2  -6   -5.18    2.85
   9  -2  -6    2.89    2.98
  -9   2   6    3.30    3.35
   9  -2  -6    0.37    2.20
   9  -2  -5   19.45    4.50
  -9   2   5   28.17    7.01
   9  -2  -5   16.72    4.03
   9  -2  -4   22.89    4.69
   9  -2  -4   16.15    3.40
   9  -2  -3   19.87    5.93
   9  -2  -3   10.09    3.62
   9  -2  -3   11.58    3.13
   9  -2  -2    2.38    3.16
   9  -2  -2    7.74    2.76
   9  -2  -2    2.49    2.45
   9  -2  -2    0.15    2.43
   9  -2  -1   -0.03    4.12
   9  -2  -1    2.20    2.18
   9  -2  -1   -0.92    3.08
   9  -2  -1    2.03    1.95
   9  -2   0    4.46    2.34
   9  -2   0   -3.51    3.94
   9  -2   0    0.04    2.11
   9  -2   0    3.02    3.12
   9  -2   1   20.06    4.40
   9  -2   1   22.35    6.47
   9  -2   1   28.29    4.82
   9  -2   1   21.48    4.85
   9  -2   2   64.93    7.05
   9  -2   2   61.85    6.65
   9  -2   2   60.34   11.05
   9  -2   2   60.69    7.06
   9  -2   3   19.38    3.97
   9  -2   3    9.21    4.90
   9  -2   3   15.71    3.95
   9  -2   3   19.55    4.52
   9  -2   4   11.69    3.88
   9  -2   4   10.48    3.30
   9  -2   4    5.16    3.39
   9  -2   5   23.03    4.93
   9  -2   5    9.70    4.00
   9  -2   6    6.35    3.46
   9  -2   6    4.74    2.57
   9  -2   7    5.06    2.62
   9  -2   7    5.80    3.16
   9  -2   8    0.64    1.81
   9  -2   8    4.59    2.76
   9  -2   9    2.16    2.08
   9  -2   9    3.02    2.28
   9  -2  10    0.47    1.32
   9  -2  10    0.72    1.44
   9  -2  10    2.46    1.54
   9  -1 -14   -0.24    1.26
   9  -1 -13    2.33    2.15
   9  -1 -12   12.83    3.34
   9  -1 -12    5.11    2.56
   9  -1 -11    5.90    2.98
   9  -1 -11    5.21    2.88
   9  -1 -10    4.72    2.86
   9  -1  -9   35.22    5.60
   9  -1  -8   -1.15    2.38
   9  -1  -8    0.99    2.35
   9  -1  -7    1.68    2.88
   9  -1  -7    6.38    3.21
   9  -1  -7    3.32    2.80
   9  -1  -6   -1.36    2.78
   9  -1  -6    5.58    3.70
  -9   1   6    3.82    4.39
   9  -1  -6   -1.23    2.38
   9  -1  -5   17.84    4.25
   9  -1  -5   13.33    3.91
   9  -1  -5   14.38    3.93
   9  -1  -4   77.89    7.55
   9  -1  -4   68.71    7.91
   9  -1  -4   68.25    7.07
   9  -1  -3   19.06    5.86
   9  -1  -3    8.22    3.19
   9  -1  -3   10.05    4.11
   9  -1  -2    3.91    2.14
   9  -1  -2   11.59    5.72
   9  -1  -2    8.38    2.89
   9  -1  -2    5.04    2.65
   9  -1  -1    5.28    2.34
   9  -1  -1    6.93    4.85
   9  -1  -1    9.70    3.20
   9  -1  -1    9.20    3.64
   9  -1   0   -1.65    2.02
   9  -1   0   -0.95    3.60
   9  -1   0   -0.04    2.41
   9  -1   1    5.12    2.58
   9  -1   1   13.34    5.65
   9  -1   1    7.09    2.31
   9  -1   1    7.67    3.48
   9  -1   2   40.52    5.94
   9  -1   2   26.65    7.77
   9  -1   2   43.29    5.78
   9  -1   3   -1.30    2.75
   9  -1   3    1.84    2.52
   9  -1   4    7.15    3.34
   9  -1   4    1.59    2.08
   9  -1   5   33.22    5.48
   9  -1   5   16.55    4.13
   9  -1   6   15.37    4.18
   9  -1   7   19.76    4.31
   9  -1   8    4.98    2.78
   9  -1   8    5.23    2.66
   9  -1   9   -0.22    1.72
   9  -1   9   -0.80    1.65
   9  -1  10    0.77    1.46
   9   0 -14    1.24    1.30
   9   0 -13    2.91    1.95
   9   0 -12    7.05    2.81
   9   0 -11    5.40    2.67
   9   0 -11    0.86    2.40
   9   0 -10    0.85    2.18
   9   0 -10    4.43    3.40
   9   0  -9   23.61    4.90
   9   0  -9   19.79    4.33
   9   0  -8    0.52    2.40
   9   0  -8    7.48    3.23
   9   0  -7   -1.03    2.29
   9   0  -7   -1.44    2.30
   9   0  -6    7.66    3.36
   9   0  -5   20.79    4.09
   9   0  -4   10.35    3.25
   9   0  -4    3.89    2.40
   9   0  -3   15.93    3.81
   9   0  -3    8.93    3.46
   9   0  -3   14.26    5.36
   9   0  -3    7.08    3.43
   9   0  -2   15.26    4.04
   9   0  -2   18.24    6.03
   9   0  -1    3.93    2.51
   9   0  -1   16.97    6.42
   9   0   0   10.13    3.00
   9   0   0    1.70    3.43
   9   0   0    7.63    2.68
   9   0   1    7.19    3.73
   9   0   1   -2.30    4.09
   9   0   1    2.68    2.15
   9   0   2    9.67    3.65
   9   0   2    1.97    2.12
   9   0   3    4.47    2.90
   9   0   3    4.98    2.87
   9   0   4   22.68    4.74
   9   0   4   22.66    4.52
   9   0   5   19.72    4.41
   9   0   5   30.92    4.57
   9   0   6   -0.60    2.31
   9   0   6    6.60    2.33
   9   0   7    2.42    1.68
   9   0   7    4.96    2.84
   9   0   8   -1.05    1.56
   9   0   8    3.02    2.13
   9   0   9    1.76    1.67
   9   1 -14    0.63    1.42
   9   1 -13    1.53    1.74
   9   1 -12    2.89    2.43
   9   1 -11   -1.98    2.26
   9   1 -10    0.87    2.44
   9   1  -9    3.67    2.62
   9   1  -8    4.34    2.33
   9   1  -7    4.40    2.91
   9   1  -6   -0.61    2.49
   9   1  -5    8.33    3.09
   9   1  -5    4.93    3.10
   9   1  -4   10.62    3.40
   9   1  -4    8.44    3.13
   9   1  -4    4.17    2.55
   9   1  -3   -0.51    2.09
   9   1  -3    3.14    2.33
   9   1  -2   39.14    5.49
   9   1  -2   39.94    5.63
   9   1  -1    4.97    2.64
   9   1  -1    3.27    2.56
   9   1  -1    7.23    4.84
   9   1   0    7.27    3.30
   9   1   0    5.95    2.88
   9   1   1   11.63    3.80
   9   1   1    4.94    2.68
   9   1   2   15.90    4.02
   9   1   2   10.66    3.65
   9   1   3   30.47    5.10
   9   1   3   24.70    4.95
   9   1   3   21.67    3.98
   9   1   4   14.26    3.69
   9   1   4   12.16    3.19
   9   1   5    8.86    3.28
   9   1   5    9.77    2.68
   9   1   6    2.60    2.35
   9   1   6    3.75    1.86
   9   1   7    3.78    2.09
   9   1   7    1.61    2.13
   9   1   8    0.30    1.36
   9   1   8    1.78    1.34
   9   2 -14   -0.44    1.27
   9   2 -13    4.37    2.09
   9   2 -12    0.20    2.15
   9   2 -11   -0.64    1.98
   9   2 -10   -0.97    2.28
   9   2  -9   -1.65    2.76
   9   2  -8    5.01    2.30
   9   2  -7    0.02    2.56
   9   2  -7    1.88    2.08
   9   2  -6   10.30    3.57
   9   2  -6    8.30    3.32
   9   2  -5   -0.21    2.44
   9   2  -5   -3.28    2.86
   9   2  -5    0.22    2.61
   9   2  -4    2.78    2.25
   9   2  -4    0.91    2.94
   9   2  -3    2.16    2.27
   9   2  -3   -1.55    2.76
   9   2  -2    5.86    3.36
   9   2  -2    8.75    3.12
   9   2  -1   24.00    4.83
   9   2  -1   24.34    4.31
   9   2  -1   16.24    3.95
   9   2   0    9.34    3.73
   9   2   0    6.52    3.26
   9   2   1    9.88    3.01
   9   2   1   10.13    3.53
   9   2   2    2.04    2.23
   9   2   2    2.80    2.65
   9   2   2    4.67    2.83
   9   2   3    1.25    2.13
   9   2   3   -2.27    2.02
   9   2   4    9.14    2.82
   9   2   5    2.42    2.49
   9   2   5    5.07    2.30
   9   2   6    2.54    2.06
   9   2   6    3.62    1.81
   9   2   7    1.45    1.33
   9   2   7   -0.46    1.32
   9   3 -14    1.79    1.53
   9   3 -13    5.60    2.41
   9   3 -12    5.31    2.51
   9   3 -11    0.26    2.05
   9   3 -10   -1.12    2.16
   9   3  -9    8.28    3.22
   9   3  -8    6.92    3.41
   9   3  -7    2.21    2.57
   9   3  -7    2.01    2.53
   9   3  -6   -0.17    2.47
   9   3  -6    8.39    3.09
   9   3  -5   -0.49    2.51
   9   3  -4   -1.49    2.43
   9   3  -3   -1.00    2.33
   9   3  -2    1.60    2.69
   9   3  -1   40.11    5.75
   9   3   0    7.65    3.15
   9   3   1    7.25    2.85
   9   3   2   -2.42    2.33
   9   3   2    0.59    1.87
   9   3   3    1.92    1.85
   9   3   3    0.54    2.21
   9   3   4    4.02    2.23
   9   3   5    2.99    2.24
   9   3   5    5.76    1.89
   9   3   6    2.65    1.59
   9   3   6    0.33    1.41
   9   4 -14    1.62    1.10
   9   4 -13    1.42    1.87
   9   4 -13    0.65    1.51
   9   4 -12    3.63    2.18
   9   4 -12    4.99    2.33
   9   4 -11    1.18    1.92
   9   4 -11    1.83    1.92
   9   4 -10    1.26    2.48
   9   4 -10    3.08    2.28
   9   4  -9   -0.21    1.99
   9   4  -9    3.77    2.58
   9   4  -8    1.10    2.28
   9   4  -8    0.89    2.42
   9   4  -7    1.25    2.18
   9   4  -6    0.54    2.40
   9   4  -5    4.28    2.71
   9   4  -4   14.20    3.85
   9   4  -3   28.49    5.14
   9   4  -2    5.72    2.42
   9   4  -1    2.88    2.21
   9   4   0   15.48    3.53
   9   4   1    3.26    2.42
   9   4   1    2.38    2.41
   9   4   2   -0.12    2.14
   9   4   2    0.77    1.79
   9   4   3    7.56    2.14
   9   4   4    1.22    1.76
   9   4   4    1.74    1.40
   9   4   5   -1.76    1.27
   9   5 -13   -0.33    1.30
   9   5 -12    3.90    2.12
   9   5 -11    1.60    1.75
   9   5 -10   -1.34    2.50
   9   5  -9    1.00    2.43
   9   5  -8   -1.49    2.14
   9   5  -7    1.86    2.47
   9   5  -6    0.48    1.77
   9   5  -5    2.09    2.10
   9   5  -4    2.42    2.69
   9   5  -3    0.01    2.05
   9   5  -2    1.45    2.45
   9   5  -1    3.15    2.44
   9   5   0    8.82    2.47
   9   5   1   16.62    3.30
   9   5   1   11.35    2.59
   9   5   2   -0.12    1.31
   9   5   3    0.03    1.46
   9   5   3   -0.87    1.17
   9   6 -12    1.01    1.41
   9   6 -11    0.17    1.63
   9   6 -10    5.24    2.34
   9   6  -9    1.80    1.94
   9   6  -8   -0.67    2.06
   9   6  -7    0.76    1.94
   9   6  -6    1.33    1.89
   9   6  -5    3.77    2.29
   9   6  -4    2.95    2.30
   9   6  -3    1.29    1.84
   9   6  -2    1.48    2.03
   9   6  -1    7.21    2.38
   9   6   0    9.62    2.60
   9   6   0    3.65    1.67
   9   6   1   -0.31    1.38
   9   6   2    2.78    1.44
   9   7 -11   -0.29    1.03
   9   7 -10    0.34    1.29
   9   7  -9    4.14    2.05
   9   7  -7   -1.97    1.75
   9   7  -6    2.66    1.83
   9   7  -5    4.61    1.94
   9   7  -4   -0.43    1.55
   9   7  -3    2.20    1.55
   9   7  -2    1.97    1.33
   9   7  -2    3.77    1.54
   9   7  -1   -0.70    0.97
   9   8  -7   -0.54    1.14
   9   8  -6    2.26    1.24
  10 -15   0    3.03    1.36
  10 -15   1    1.33    1.37
  10 -15   2    1.36    1.52
  10 -15   3    6.43    2.37
  10 -15   4    0.58    1.47
  10 -15   5    2.31    1.37
  10 -15   7   -1.65    1.46
  10 -15   8    1.74    1.41
  10 -14  -2    2.24    1.48
  10 -14  -1   -2.79    1.93
  10 -14   0    3.76    2.12
  10 -14   1   -1.06    1.90
  10 -14   2   -2.22    2.01
  10 -14   3    1.57    1.83
  10 -14   4    7.40    2.64
  10 -14   4   -1.67    1.82
  10 -14   5    3.33    2.43
  10 -14   5    2.52    1.57
  10 -14   6    7.52    2.68
  10 -14   7    4.29    2.45
  10 -14   8    1.12    1.71
  10 -14   9   -1.01    1.48
  10 -14  10    1.91    1.56
  10 -13  -3    0.84    1.27
  10 -13  -3    0.51    1.56
  10 -13  -2    2.37    1.05
  10 -13  -2    0.92    1.81
  10 -13  -1    1.82    2.25
  10 -13   0    1.99    2.07
  10 -13   1    8.82    3.38
  10 -13   2   -0.70    1.97
  10 -13   3    7.70    2.83
  10 -13   3    4.05    2.78
  10 -13   4    4.86    2.87
  10 -13   4    2.85    2.54
  10 -13   5   -0.86    2.21
  10 -13   5   -0.18    1.78
  10 -13   5    4.63    2.98
  10 -13   6    5.50    2.66
  10 -13   7    3.08    2.08
  10 -13   8   11.71    3.48
  10 -13   9    4.39    2.42
  10 -13  10    9.24    2.66
  10 -13  11    6.87    2.17
  10 -12  -5    1.91    1.44
  10 -12  -4    0.96    1.56
  10 -12  -4    1.42    1.70
  10 -12  -3    0.25    1.72
  10 -12  -3    2.22    2.27
  10 -12  -2    0.10    1.49
  10 -12  -2    8.51    3.35
  10 -12  -1    1.69    2.62
  10 -12   0    4.12    2.50
  10 -12   1   14.11    3.99
  10 -12   2   11.25    3.73
  10 -12   2    6.80    3.14
  10 -12   3    0.01    2.08
  10 -12   3    3.82    2.53
  10 -12   4    0.82    2.33
  10 -12   4    1.04    2.57
  10 -12   5    6.27    2.93
  10 -12   5    6.38    3.06
  10 -12   6   14.02    3.35
  10 -12   6   12.83    3.76
  10 -12   7   25.43    4.55
  10 -12   8   11.95    3.59
  10 -12   9    0.56    1.99
  10 -12  10    2.02    1.82
  10 -12  11    2.94    2.07
  10 -12  12    0.20    1.12
  10 -11  -6   -1.58    1.27
  10 -11  -6    1.34    1.32
  10 -11  -5    3.21    1.74
  10 -11  -5    6.95    2.34
  10 -11  -5    6.46    2.40
  10 -11  -4    4.04    2.10
  10 -11  -4    2.44    2.58
  10 -11  -3    4.99    2.27
  10 -11  -3    1.37    2.59
  10 -11  -2   -1.81    1.83
  10 -11  -2   -2.28    2.54
  10 -11  -1   10.39    3.48
  10 -11   0    2.96    2.44
  10 -11   1    9.60    3.25
  10 -11   1    8.72    3.58
  10 -11   2   11.90    3.92
  10 -11   2   10.81    3.93
  10 -11   3    7.11    3.48
  10 -11   3   12.03    3.70
  10 -11   4    3.34    2.28
  10 -11   4    2.23    2.41
  10 -11   5   26.35    4.81
  10 -11   5   21.22    4.52
  10 -11   5   20.67    4.34
  10 -11   6   54.95    6.77
  10 -11   6   58.71    6.64
  10 -11   6   51.94    6.51
  10 -11   7   23.84    4.61
  10 -11   7   19.19    4.49
  10 -11   7   16.86    3.97
  10 -11   8    5.07    3.03
  10 -11   8    3.83    2.50
  10 -11   9    6.77    3.19
  10 -11   9    2.88    2.58
  10 -11  10    4.97    2.37
  10 -11  11    2.24    1.76
  10 -11  12    1.24    1.20
  10 -10  -8    2.85    1.41
  10 -10  -7    0.13    1.31
  10 -10  -6   -0.80    1.61
  10 -10  -6    1.96    1.73
  10 -10  -6    3.69    2.15
  10 -10  -5    9.65    2.90
  10 -10  -5   14.36    3.05
  10 -10  -5    9.44    3.24
  10 -10  -4    0.56    2.01
  10 -10  -4    6.74    2.49
  10 -10  -4   11.44    3.67
  10 -10  -3    4.60    2.06
  10 -10  -3    4.32    2.93
  10 -10  -2    6.86    2.62
  10 -10  -2    5.12    3.01
  10 -10  -1    7.62    3.36
  10 -10   0    6.05    3.15
  10 -10   0    4.92    2.32
  10 -10   1    1.61    2.76
  10 -10   1    6.02    2.78
  10 -10   2    8.84    3.53
  10 -10   2    8.87    3.35
  10 -10   3   50.37    6.62
  10 -10   3   45.96    6.44
  10 -10   3   62.63    7.42
  10 -10   4   32.09    5.42
  10 -10   4   32.06    5.71
  10 -10   4   33.01    5.41
  10 -10   5    9.02    3.33
  10 -10   5   19.53    4.16
  10 -10   5   14.46    4.06
  10 -10   6   41.41    6.25
  10 -10   6   28.06    5.39
  10 -10   6   44.43    6.03
  10 -10   7   -1.29    2.26
  10 -10   7    1.11    2.33
  10 -10   7    3.30    2.85
  10 -10   8    8.27    3.27
  10 -10   8    4.05    2.40
  10 -10   9   16.69    3.85
  10 -10   9   15.46    3.71
  10 -10  10    8.16    2.92
  10 -10  10    1.70    2.04
  10 -10  11    0.77    1.59
  10 -10  12    2.62    1.75
  10  -9  -9    0.39    0.95
  10  -9  -8    2.80    1.87
  10  -9  -7    0.95    1.76
  10  -9  -7    4.80    2.44
  10  -9  -6    2.60    2.31
  10  -9  -6    2.04    2.03
  10  -9  -6   -0.36    2.21
  10  -9  -5   20.91    4.06
  10  -9  -5   26.35    4.42
  10  -9  -5   28.53    5.09
  10  -9  -4   11.00    3.12
  10  -9  -4   12.56    3.30
  10  -9  -4   15.42    4.38
  10  -9  -3   18.95    3.75
  10  -9  -3   22.01    4.98
  10  -9  -2   19.98    5.05
  10  -9  -1    1.17    2.16
  10  -9  -1    2.17    2.78
  10  -9   0    0.48    2.51
  10  -9   0    1.50    2.63
  10  -9   1    5.54    2.99
  10  -9   1   -1.34    2.80
  10  -9   2   37.53    6.00
  10  -9   2   36.90    5.73
  10  -9   3   40.44    5.80
  10  -9   3   40.14    5.87
  10  -9   3   45.99    6.27
  10  -9   4    5.11    3.10
  10  -9   4   -0.79    2.04
  10  -9   4    1.85    2.16
  10  -9   5    0.99    2.29
  10  -9   5   -1.93    2.82
  10  -9   5   -0.55    2.19
  10  -9   6   25.43    5.09
  10  -9   6   25.72    5.01
  10  -9   6   22.63    4.39
  10  -9   7   -0.07    2.21
  10  -9   7    3.21    2.08
  10  -9   8   20.46    4.54
  10  -9   8   11.22    3.17
  10  -9   9    7.86    3.21
  10  -9   9    1.04    2.01
  10  -9  10    4.00    2.75
  10  -9  10    0.19    1.73
  10  -9  11    1.43    2.10
  10  -9  11    0.25    1.58
  10  -9  12   -1.41    1.43
  10  -8 -10   -0.76    1.11
  10  -8  -9    4.32    1.84
  10  -8  -8    0.25    1.59
  10  -8  -7   -0.16    1.75
  10  -8  -7   -0.30    1.79
  10  -8  -6    1.20    2.09
  10  -8  -6    2.04    1.93
  10  -8  -6   -1.58    2.16
  10  -8  -5   12.77    3.42
  10  -8  -5   11.51    3.42
  10  -8  -5   13.57    3.72
  10  -8  -4   17.95    4.13
  10  -8  -4   18.38    3.88
  10  -8  -4   18.61    4.80
  10  -8  -3    9.20    2.90
  10  -8  -3   13.01    3.92
  10  -8  -2   26.91    5.31
  10  -8  -1   26.55    5.04
  10  -8  -1   25.57    5.22
  10  -8   0   12.65    4.39
  10  -8   0   12.02    3.59
  10  -8   1    3.61    3.09
  10  -8   1    7.91    3.22
  10  -8   2   77.54    7.28
  10  -8   2   71.89    7.18
  10  -8   2   59.80    7.31
  10  -8   2   60.82    7.10
  10  -8   3    9.27    3.51
  10  -8   3    7.15    3.15
  10  -8   3    7.74    2.97
  10  -8   3    2.21    2.52
  10  -8   4    5.99    3.07
  10  -8   4    0.55    2.48
  10  -8   4   -0.86    2.59
  10  -8   4    1.09    2.25
  10  -8   4    5.06    2.96
  10  -8   5    2.59    2.39
  10  -8   5    2.72    2.27
  10  -8   5   -1.38    2.37
  10  -8   5    8.03    3.24
  10  -8   6    8.35    3.42
  10  -8   6    0.29    2.53
  10  -8   6    6.77    3.39
  10  -8   6    4.70    2.55
  10  -8   7   -1.62    2.55
  10  -8   7    5.75    3.45
  10  -8   7    4.32    2.76
  10  -8   8   11.47    3.89
  10  -8   8    6.19    2.73
  10  -8   9    4.76    3.02
  10  -8   9    0.67    2.28
  10  -8  10    0.59    2.28
  10  -8  10    2.97    1.98
  10  -8  11    0.43    1.97
  10  -8  11    1.83    1.72
  10  -7 -11    0.96    1.16
  10  -7 -10    2.89    1.75
  10  -7  -9   16.60    3.46
  10  -7  -8   11.00    3.31
  10  -7  -7    4.49    2.52
  10  -7  -7    0.14    2.56
  10  -7  -6    4.25    2.61
  10  -7  -6   11.84    3.60
  10  -7  -6   12.60    3.67
  10  -7  -5   -0.90    2.11
  10  -7  -5   -0.57    1.92
  10  -7  -5    1.81    2.38
  10  -7  -4    0.45    2.12
  10  -7  -4    0.55    2.08
  10  -7  -4    2.87    2.97
  10  -7  -3   15.51    3.69
  10  -7  -3   14.33    4.20
  10  -7  -2   41.57    5.47
  10  -7  -2   57.43    7.27
  10  -7  -1   17.94    4.01
  10  -7  -1   17.12    4.52
  10  -7  -1   17.87    4.00
  10  -7   0   79.44    7.75
  10  -7   0   73.76    7.97
  10  -7   0   73.60    7.54
  10  -7   1    7.30    3.18
  10  -7   1    5.82    3.15
  10  -7   1    7.02    3.44
  10  -7   2   28.07    4.96
  10  -7   2   26.64    7.50
  10  -7   2   35.66    5.63
  10  -7   2   26.94    5.14
  10  -7   2   25.22    4.93
  10  -7   3    7.13    3.02
  10  -7   3    1.66    2.66
  10  -7   3    2.70    2.70
  10  -7   3    5.98    3.13
  10  -7   4    6.07    3.25
  10  -7   4   -2.06    2.51
  10  -7   4    7.49    3.08
  10  -7   4    4.44    2.82
  10  -7   5    3.19    2.05
  10  -7   5   -0.70    2.38
  10  -7   5    1.64    2.23
  10  -7   5   -1.03    2.59
  10  -7   6    1.00    2.36
  10  -7   6   -2.38    2.43
  10  -7   6    0.62    2.62
  10  -7   6    4.52    2.85
  10  -7   7   -2.16    3.09
  10  -7   7    3.29    3.12
  10  -7   7    0.01    2.01
  10  -7   8    2.20    2.49
  10  -7   8    2.03    2.06
  10  -7   9    4.66    2.97
  10  -7   9    6.48    2.70
  10  -7  10    4.86    2.68
  10  -7  10    4.17    1.90
  10  -7  11    2.12    1.97
  10  -7  12    1.75    1.26
  10  -6 -11   -1.10    1.42
  10  -6 -10    4.00    2.31
  10  -6  -9   17.51    3.83
  10  -6  -8   11.20    3.43
  10  -6  -7    9.87    3.32
  10  -6  -7    6.27    2.51
  10  -6  -6    6.05    2.94
  10  -6  -6    8.10    3.72
  10  -6  -5   14.19    3.82
  10  -6  -5   12.99    3.89
  10  -6  -4    2.95    2.22
  10  -6  -4    5.87    3.05
  10  -6  -3   12.80    3.90
  10  -6  -2  153.72   10.67
  10  -6  -2  169.62   12.10
  10  -6  -1   16.08    3.89
  10  -6  -1   21.11    4.87
  10  -6  -1   18.07    4.36
  10  -6   0    3.16    3.02
  10  -6   0    2.21    2.63
  10  -6   0    5.09    2.85
  10  -6   1   -3.45    2.49
  10  -6   1    4.64    6.13
  10  -6   1   -0.29    2.42
  10  -6   1    2.67    2.24
  10  -6   1   -1.82    2.14
  10  -6   2   21.33    4.28
  10  -6   2   30.29    8.47
  10  -6   2   18.71    4.29
  10  -6   2   24.31    4.62
  10  -6   2   32.11    4.99
  10  -6   3    4.40    2.15
  10  -6   3    3.98    3.61
  10  -6   3    2.64    2.77
  10  -6   3   -0.48    2.77
  10  -6   3    7.61    2.72
  10  -6   3    4.55    2.37
  10  -6   4   10.16    3.43
  10  -6   4   15.16    4.24
  10  -6   4   18.09    4.65
  10  -6   4   12.50    3.53
  10  -6   5   11.47    3.59
  10  -6   5    6.54    3.04
  10  -6   5    6.39    3.37
  10  -6   6    6.53    3.47
  10  -6   6   -3.48    2.92
  10  -6   6    2.57    2.91
  10  -6   7    8.53    3.27
  10  -6   7    5.23    2.82
  10  -6   8    1.63    2.95
  10  -6   9   10.02    3.23
  10  -6  10    2.80    2.32
  10  -6  11    3.75    2.02
  10  -5 -12    1.96    1.29
  10  -5 -11    0.12    1.29
  10  -5 -11    0.58    1.75
  10  -5 -10    0.34    1.80
  10  -5  -9    8.84    3.02
  10  -5  -8    0.90    2.19
  10  -5  -7    3.56    2.41
  10  -5  -7    7.56    3.38
  10  -5  -6   15.61    4.02
  10  -5  -6   15.54    4.22
  10  -5  -5   22.04    4.36
  10  -5  -5   23.39    5.10
  10  -5  -4    7.97    3.58
  10  -5  -4    7.42    3.46
  10  -5  -3    4.35    2.86
  10  -5  -2   82.77    7.96
  10  -5  -2   84.50   12.47
  10  -5  -2   85.34    8.65
  10  -5  -1   28.29    5.10
  10  -5  -1   25.39    7.27
  10  -5  -1   27.85    5.69
  10  -5   0   49.14    6.27
  10  -5   0   54.89   10.52
  10  -5   0   47.46    6.69
  10  -5   1   -2.67    2.56
  10  -5   1    0.28    3.33
  10  -5   1    0.14    2.80
  10  -5   1    2.93    3.26
  10  -5   1    1.04    2.82
  10  -5   2    5.95    3.11
  10  -5   2    9.62    5.36
  10  -5   2    7.35    3.15
  10  -5   2    8.72    3.09
  10  -5   2    9.95    3.41
  10  -5   3    2.15    2.29
  10  -5   3    1.19    3.77
  10  -5   3    3.81    3.19
  10  -5   3   -0.82    2.55
  10  -5   3   -1.60    3.03
  10  -5   4   14.29    4.13
  10  -5   4    6.55    3.18
  10  -5   4   13.93    4.42
  10  -5   5    5.23    3.23
  10  -5   5    4.49    2.74
  10  -5   5    8.26    3.63
  10  -5   6    2.94    2.21
  10  -5   6    2.76    2.86
  10  -5   7    4.10    2.95
  10  -5   8   -0.05    2.45
  10  -5   9    4.28    2.55
  10  -5  10    1.53    1.92
  10  -5  11    3.70    1.75
  10  -4 -12    4.35    1.67
  10  -4 -12    2.44    1.70
  10  -4 -11    1.89    1.74
  10  -4 -11    4.29    2.29
  10  -4 -10    0.29    1.92
  10  -4 -10    0.38    1.79
  10  -4  -9    0.76    2.15
  10  -4  -8    4.67    2.68
  10  -4  -8    1.65    2.18
  10  -4  -7   19.58    4.63
  10  -4  -7   16.61    4.27
  10  -4  -6  105.62    9.66
  10  -4  -6   98.70    8.80
  10  -4  -5   -2.04    2.65
  10  -4  -5   -2.81    2.85
  10  -4  -4   11.96    4.20
  10  -4  -4   10.30    2.95
  10  -4  -3   12.40    5.42
  10  -4  -3    8.22    3.33
  10  -4  -2   24.63    7.14
  10  -4  -2   18.96    4.38
  10  -4  -2   16.51    4.36
  10  -4  -1    2.54    2.11
  10  -4  -1   -0.43    3.49
  10  -4  -1    6.27    3.41
  10  -4   0   23.64    4.91
  10  -4   0   13.88    5.23
  10  -4   0   19.61    4.19
  10  -4   0   23.02    5.16
  10  -4   1    4.56    2.90
  10  -4   1   20.72    6.83
  10  -4   1    9.65    3.06
  10  -4   1   18.55    4.20
  10  -4   1    9.29    3.88
  10  -4   2    4.11    3.14
  10  -4   2    4.45    3.90
  10  -4   2    6.80    3.37
  10  -4   2    7.16    3.06
  10  -4   2    2.31    2.52
  10  -4   3    4.41    2.69
  10  -4   3    4.68    3.12
  10  -4   3    6.24    2.94
  10  -4   4    6.37    2.98
  10  -4   4    1.21    3.06
  10  -4   4    2.82    3.36
  10  -4   5   22.96    4.77
  10  -4   5   20.68    4.92
  10  -4   6    2.10    2.94
  10  -4   6    0.23    2.48
  10  -4   7   -0.71    2.50
  10  -4   8    2.17    2.10
  10  -4   8   -1.89    2.28
  10  -4   9   -1.29    1.43
  10  -4   9   -3.13    1.99
  10  -4  10   -0.88    1.63
  10  -3 -12    1.30    1.64
  10  -3 -12    2.45    1.93
  10  -3 -11    1.92    1.82
  10  -3 -11    2.78    2.07
  10  -3 -10    5.63    2.52
  10  -3 -10    0.41    2.17
  10  -3  -9    2.42    1.95
  10  -3  -9    2.23    2.25
  10  -3  -8    6.87    2.88
  10  -3  -8    1.44    2.52
  10  -3  -8    3.92    2.76
  10  -3  -7   13.26    3.71
  10  -3  -7   15.80    4.30
  10  -3  -7   14.76    4.01
  10  -3  -6   72.84    7.94
  10  -3  -6   68.75    7.47
  10  -3  -5    3.14    2.43
  10  -3  -5    7.26    3.26
  10  -3  -4    0.67    2.77
  10  -3  -4    7.94    2.67
  10  -3  -3    2.71    4.04
  10  -3  -3    3.87    2.96
  10  -3  -3    3.30    2.86
  10  -3  -3   -1.55    2.78
  10  -3  -3    5.33    2.52
  10  -3  -2   13.47    4.73
  10  -3  -2    2.60    2.50
  10  -3  -2    6.27    3.12
  10  -3  -2    9.36    3.72
  10  -3  -1    1.61    2.60
  10  -3  -1    8.05    4.90
  10  -3  -1    3.34    3.25
  10  -3  -1    2.28    3.29
  10  -3   0   14.91    4.00
  10  -3   0   10.73    5.28
  10  -3   0    5.23    2.75
  10  -3   0   16.38    3.98
  10  -3   0   13.50    4.08
  10  -3   1    2.83    2.65
  10  -3   1   -3.07    2.60
  10  -3   1   -1.74    2.74
  10  -3   1    0.99    2.69
  10  -3   2    0.15    2.64
  10  -3   2    4.35    2.71
  10  -3   2    3.10    2.76
  10  -3   3    4.88    2.45
  10  -3   3    2.77    2.18
  10  -3   3    2.18    2.80
  10  -3   4    0.52    2.23
  10  -3   4    0.34    2.39
  10  -3   5   15.98    4.24
  10  -3   5   13.00    4.00
  10  -3   6    7.04    3.27
  10  -3   6   -0.77    2.47
  10  -3   7    2.74    2.01
  10  -3   7    0.60    2.23
  10  -3   8    1.24    1.86
  10  -3   8   -1.41    2.40
  10  -3   9   -1.21    1.36
  10  -3   9   -3.39    2.00
  10  -3  10    1.34    1.39
  10  -2 -13    0.23    1.08
  10  -2 -12   -1.22    1.59
  10  -2 -11    1.52    2.14
  10  -2 -11    1.02    2.11
  10  -2 -10    9.57    3.18
  10  -2 -10   19.21    4.06
  10  -2  -9   -0.91    2.26
  10  -2  -9    6.33    3.28
  10  -2  -8    7.23    2.95
  10  -2  -8    9.93    3.49
  10  -2  -7    6.59    3.49
  10  -2  -7    0.93    2.30
  10  -2  -6   57.89    6.58
  10  -2  -6   52.50    6.91
  10  -2  -6   52.66    6.51
  10  -2  -5    4.07    2.96
  10  -2  -5    5.73    2.65
  10  -2  -4    6.15    3.19
  10  -2  -4    5.39    3.14
  10  -2  -3    1.80    3.60
  10  -2  -3    2.75    3.28
  10  -2  -3    7.12    3.39
  10  -2  -2   13.41    4.12
  10  -2  -2   13.38    5.72
  10  -2  -2    6.11    3.43
  10  -2  -2   10.09    4.10
  10  -2  -1    1.67    2.66
  10  -2  -1    2.62    3.87
  10  -2  -1    7.10    2.94
  10  -2  -1    6.14    3.24
  10  -2  -1    8.06    3.76
  10  -2   0    4.77    3.01
  10  -2   0    6.36    4.93
  10  -2   0    3.32    2.40
  10  -2   0    1.37    2.51
  10  -2   0   13.40    3.96
  10  -2   1   44.13    6.01
  10  -2   1   34.13    5.76
  10  -2   1   52.97    7.06
  10  -2   2    2.47    2.57
  10  -2   2    2.77    2.75
  10  -2   2    3.44    2.27
  10  -2   3   -1.46    2.29
  10  -2   3    2.53    2.30
  10  -2   3   -0.17    2.44
  10  -2   4    4.76    3.08
  10  -2   4    0.03    2.24
  10  -2   5    8.78    3.71
  10  -2   5    6.36    2.86
  10  -2   6    5.54    2.36
  10  -2   6    8.67    3.40
  10  -2   7    1.65    1.69
  10  -2   7    1.80    2.37
  10  -2   8    4.27    2.26
  10  -2   8    1.20    2.24
  10  -2   9    1.49    1.54
  10  -2   9   -1.19    1.60
  10  -1 -13    0.77    1.45
  10  -1 -12    1.07    1.88
  10  -1 -11    0.55    1.94
  10  -1 -10    0.87    2.07
  10  -1 -10    2.26    2.53
  10  -1  -9    3.36    2.51
  10  -1  -9   -0.61    2.30
  10  -1  -8    1.76    2.57
  10  -1  -8    0.07    2.25
  10  -1  -7    5.20    3.21
  10  -1  -7    3.70    2.61
  10  -1  -6   30.86    5.03
  10  -1  -5    0.37    2.28
  10  -1  -5    3.64    2.74
  10  -1  -4   16.28    4.40
  10  -1  -3   -3.79    2.66
  10  -1  -2   -0.76    2.56
  10  -1  -2    8.30    3.38
  10  -1  -1    0.07    2.62
  10  -1  -1    3.82    3.08
  10  -1   0    2.91    2.29
  10  -1   0    2.39    1.84
  10  -1   1   42.55    6.08
  10  -1   1   43.97    5.91
  10  -1   2   10.59    3.73
  10  -1   2   11.95    3.25
  10  -1   3    2.73    2.62
  10  -1   3    8.37    3.28
  10  -1   3    6.60    3.21
  10  -1   4    1.59    2.84
  10  -1   4    5.04    3.14
  10  -1   5   -0.10    2.40
  10  -1   6   11.71    3.28
  10  -1   6    6.99    2.92
  10  -1   7    7.29    2.53
  10  -1   7   14.14    3.44
  10  -1   8    0.76    1.27
  10  -1   8    3.84    1.90
  10   0 -13    1.68    1.60
  10   0 -12    3.28    2.22
  10   0 -11    1.86    1.95
  10   0 -10    7.67    3.29
  10   0  -9    4.29    3.02
  10   0  -8   -2.65    2.47
  10   0  -7   23.35    4.43
  10   0  -6    3.87    2.27
  10   0  -6    3.14    2.95
  10   0  -5    3.84    2.59
  10   0  -5    5.59    2.32
  10   0  -5    8.38    3.35
  10   0  -4    3.66    2.28
  10   0  -4    2.11    2.55
  10   0  -4    4.27    2.82
  10   0  -3    5.94    2.94
  10   0  -2    3.13    3.20
  10   0  -1   -0.59    2.96
  10   0  -1    2.00    2.21
  10   0   0    3.12    3.07
  10   0   0   -1.33    2.42
  10   0   1    2.67    2.98
  10   0   1    2.09    2.04
  10   0   2    8.74    3.86
  10   0   2    5.98    2.56
  10   0   3    3.72    2.57
  10   0   3    6.19    2.67
  10   0   4    2.35    2.49
  10   0   5    0.62    2.41
  10   0   6    0.16    1.76
  10   0   6    1.31    2.11
  10   0   7    3.85    1.96
  10   0   7   11.91    2.73
  10   0   8    2.95    1.36
  10   1 -13    0.73    1.26
  10   1 -13    1.88    1.27
  10   1 -12    8.18    2.66
  10   1 -12    7.04    2.36
  10   1 -11    4.18    2.53
  10   1 -10    3.07    2.51
  10   1  -9    3.73    2.39
  10   1  -8    0.24    2.09
  10   1  -8    1.50    2.20
  10   1  -7    2.14    2.24
  10   1  -7    6.01    3.10
  10   1  -7    2.97    2.61
  10   1  -6   -1.76    2.43
  10   1  -6    1.13    2.53
  10   1  -6   -5.34    3.28
  10   1  -5   13.97    3.44
  10   1  -5   13.54    4.07
  10   1  -5   12.42    4.01
  10   1  -4    4.95    2.88
  10   1  -4    8.44    3.30
  10   1  -3   30.32    5.31
  10   1  -3   35.91    5.51
  10   1  -2   -1.62    2.23
  10   1  -2    0.76    2.14
  10   1  -1    6.66    3.16
  10   1  -1    2.57    2.16
  10   1   0    2.02    2.44
  10   1   0   -2.35    2.46
  10   1   1    1.81    2.41
  10   1   1    2.53    2.11
  10   1   2    8.58    3.13
  10   1   2    1.69    2.11
  10   1   3    1.33    2.24
  10   1   4    0.25    2.02
  10   1   5    0.44    2.19
  10   1   6    2.31    1.59
  10   1   6    2.64    1.76
  10   1   7    4.49    1.73
  10   2 -13    0.67    1.21
  10   2 -13    2.02    1.22
  10   2 -12    3.07    2.11
  10   2 -12   -2.54    2.07
  10   2 -12   -1.10    1.41
  10   2 -11    2.48    2.13
  10   2 -11    3.01    2.09
  10   2 -10    3.60    2.44
  10   2 -10   -1.39    1.96
  10   2  -9    4.20    2.51
  10   2  -9   -0.62    2.33
  10   2  -9   -1.89    2.35
  10   2  -8    4.71    2.99
  10   2  -8    1.46    2.40
  10   2  -7    0.06    2.33
  10   2  -7   -0.89    2.41
  10   2  -7   -1.11    2.03
  10   2  -6    1.64    2.42
  10   2  -6    2.09    2.05
  10   2  -6    4.31    2.20
  10   2  -5    3.27    2.39
  10   2  -5    0.31    1.90
  10   2  -4   17.06    4.20
  10   2  -4   13.32    3.39
  10   2  -3   21.84    4.34
  10   2  -3   20.98    4.41
  10   2  -2    9.43    3.52
  10   2  -2    2.76    2.53
  10   2  -1    7.56    2.81
  10   2  -1   -0.12    2.48
  10   2   0    0.92    2.20
  10   2   0    4.45    2.44
  10   2   1    2.57    2.42
  10   2   1    0.57    2.11
  10   2   2    1.47    2.17
  10   2   3    2.08    2.40
  10   2   3    1.07    1.79
  10   2   4    2.59    2.26
  10   2   5   -1.78    1.19
  10   2   5    4.96    2.19
  10   2   6    0.59    1.12
  10   3 -13   -0.98    1.19
  10   3 -12   -0.73    1.52
  10   3 -12   -0.14    1.47
  10   3 -11   -0.04    1.86
  10   3 -11    2.31    1.84
  10   3 -10    2.00    2.28
  10   3 -10    1.07    1.98
  10   3  -9    0.54    1.81
  10   3  -9    4.30    2.36
  10   3  -8    0.61    2.30
  10   3  -8    1.47    1.68
  10   3  -7    5.89    2.93
  10   3  -6    4.07    2.05
  10   3  -5    0.70    2.29
  10   3  -4   25.15    4.59
  10   3  -3   13.24    3.58
  10   3  -2    2.83    2.32
  10   3  -1    1.92    2.19
  10   3   0    0.19    1.69
  10   3   0    1.10    1.96
  10   3   1    0.62    1.98
  10   3   1    4.46    2.29
  10   3   2    9.17    2.90
  10   3   2    5.48    1.91
  10   3   3    3.29    2.15
  10   3   3    3.09    1.49
  10   3   4    0.23    1.72
  10   4 -12   -1.70    1.37
  10   4 -11    1.07    1.73
  10   4 -10    3.87    2.07
  10   4  -9    2.85    1.92
  10   4  -8    1.02    1.96
  10   4  -7    0.37    2.05
  10   4  -6    2.67    2.11
  10   4  -5   -0.06    1.98
  10   4  -4    1.38    2.14
  10   4  -3    2.88    2.23
  10   4  -2    5.22    2.72
  10   4  -1    2.83    2.21
  10   4   0    3.32    2.24
  10   4   0    0.67    1.53
  10   4   1   -0.48    1.92
  10   4   1    2.26    1.50
  10   4   2   -1.55    1.51
  10   4   2    0.19    1.21
  10   4   3    0.46    1.37
  10   5 -11   -1.11    1.20
  10   5 -10   -1.83    1.35
  10   5  -9   -0.40    1.39
  10   5  -8    4.92    2.23
  10   5  -7    6.42    2.61
  10   5  -6   -0.16    1.89
  10   5  -6   -0.21    1.73
  10   5  -5    2.36    2.23
  10   5  -4   -2.19    1.68
  10   5  -3    2.25    2.06
  10   5  -2   14.76    2.98
  10   5  -2    9.86    2.18
  10   5  -1    9.90    2.67
  10   5  -1    9.43    2.09
  10   5   0    1.53    1.76
  10   5   0    0.27    1.07
  10   5   1    3.32    1.51
  10   6 -10    0.59    1.20
  10   6 -10    1.22    1.01
  10   6  -9   -2.71    1.35
  10   6  -8    1.13    1.35
  10   6  -7   -0.58    1.37
  10   6  -6    2.49    1.71
  10   6  -5   -1.34    1.60
  10   6  -4    1.16    1.42
  10   6  -3    3.32    1.68
  10   6  -2   -0.30    1.40
  11 -15   2    2.84    1.57
  11 -15   3    6.76    1.86
  11 -14  -1    3.44    1.53
  11 -14   0   -0.66    1.49
  11 -14   1    3.51    2.18
  11 -14   2    0.64    1.76
  11 -14   3    3.06    2.09
  11 -14   4   -1.83    1.36
  11 -14   4    4.82    2.28
  11 -14   5   -1.64    1.25
  11 -14   5    2.19    2.01
  11 -14   6    5.80    2.23
  11 -14   7    1.39    1.89
  11 -14   8    1.15    1.43
  11 -14   9    1.63    1.28
  11 -13  -3    0.91    1.28
  11 -13  -2   -2.26    1.51
  11 -13  -1    2.78    2.15
  11 -13   0    4.66    2.51
  11 -13   1    1.72    2.31
  11 -13   2    0.45    2.13
  11 -13   3    3.38    2.37
  11 -13   3    0.84    1.96
  11 -13   4   -0.30    2.07
  11 -13   4    3.06    2.36
  11 -13   4    6.59    2.81
  11 -13   5   -2.06    1.76
  11 -13   5    3.30    2.08
  11 -13   5    1.18    1.78
  11 -13   6    1.83    1.90
  11 -13   7   -1.49    1.78
  11 -13   8    1.23    1.78
  11 -13   9    1.98    1.77
  11 -13  10    1.59    1.24
  11 -12  -4    1.31    1.51
  11 -12  -3    1.24    1.78
  11 -12  -2    1.96    2.25
  11 -12  -1    1.86    1.99
  11 -12   0    3.65    2.52
  11 -12   1    5.36    2.89
  11 -12   2    2.60    2.39
  11 -12   2    5.03    2.63
  11 -12   3   -0.69    2.32
  11 -12   3   -1.05    2.24
  11 -12   4    1.12    2.00
  11 -12   4    7.16    3.02
  11 -12   5    8.31    3.11
  11 -12   5   10.37    3.01
  11 -12   5   13.89    3.55
  11 -12   6   13.97    3.23
  11 -12   6   14.57    3.65
  11 -12   7   -0.19    1.89
  11 -12   8    3.92    2.02
  11 -12   9   -2.48    1.89
  11 -12  10    1.87    1.47
  11 -12  11   -0.46    1.07
  11 -11  -5   -3.07    1.53
  11 -11  -4    4.34    2.36
  11 -11  -3    3.74    2.50
  11 -11  -2   17.43    4.16
  11 -11  -1    6.93    3.24
  11 -11   0   12.94    3.91
  11 -11   1    4.63    2.82
  11 -11   1   -0.60    2.31
  11 -11   2    1.29    2.57
  11 -11   2   -0.04    1.92
  11 -11   3   -1.50    2.28
  11 -11   3   -3.46    2.52
  11 -11   4    8.37    3.16
  11 -11   4   13.01    3.42
  11 -11   4   13.76    3.83
  11 -11   5   18.20    4.38
  11 -11   5   29.22    4.89
  11 -11   6   10.06    3.36
  11 -11   6    2.21    2.40
  11 -11   6    6.67    2.79
  11 -11   7    1.11    2.07
  11 -11   7    3.54    2.16
  11 -11   7    1.74    2.42
  11 -11   8    1.15    2.06
  11 -11   8    1.86    1.96
  11 -11   9   -1.23    1.70
  11 -11  10   -1.12    1.51
  11 -11  11    1.67    1.06
  11 -10  -6    3.69    1.85
  11 -10  -6    0.47    1.10
  11 -10  -5    5.15    2.41
  11 -10  -4    7.00    2.88
  11 -10  -3   -1.10    2.05
  11 -10  -2   17.64    4.37
  11 -10  -1    7.10    2.87
  11 -10   0   21.85    4.84
  11 -10   1    3.34    2.79
  11 -10   1    2.52    2.29
  11 -10   2    3.33    2.90
  11 -10   2    3.00    2.81
  11 -10   3    6.86    3.01
  11 -10   3   10.79    3.93
  11 -10   3    4.49    2.71
  11 -10   4    9.01    3.12
  11 -10   4    6.45    3.28
  11 -10   4    9.29    3.32
  11 -10   4    5.40    2.84
  11 -10   5   22.01    4.29
  11 -10   5   25.18    4.88
  11 -10   5   23.93    4.42
  11 -10   6    2.91    2.80
  11 -10   6    1.25    2.07
  11 -10   6    7.25    2.95
  11 -10   7   10.31    3.32
  11 -10   7    9.39    3.27
  11 -10   7   10.07    3.02
  11 -10   8    5.32    2.86
  11 -10   8    5.12    2.61
  11 -10   9    4.29    2.53
  11 -10   9    2.07    1.68
  11 -10  10    2.19    1.97
  11 -10  10   -1.26    1.30
  11 -10  11    0.05    0.94
  11  -9  -8   -0.82    1.06
  11  -9  -7    1.78    1.61
  11  -9  -6    8.58    2.67
  11  -9  -6    9.98    3.03
  11  -9  -5    1.18    1.78
  11  -9  -5    4.92    2.82
  11  -9  -4    8.56    3.22
  11  -9  -3   -0.77    2.59
  11  -9  -2    0.92    2.10
  11  -9  -1   16.28    4.05
  11  -9   0   22.74    5.07
  11  -9   0   24.47    4.73
  11  -9   1   11.66    3.67
  11  -9   1    9.36    3.13
  11  -9   2    7.80    3.05
  11  -9   2    4.73    2.68
  11  -9   3    4.80    2.99
  11  -9   3    5.00    2.41
  11  -9   3    0.75    2.20
  11  -9   4    0.27    2.66
  11  -9   4    1.04    2.66
  11  -9   4   -0.47    2.20
  11  -9   4    3.37    2.18
  11  -9   5    7.49    3.83
  11  -9   5    9.64    3.14
  11  -9   6    7.61    3.34
  11  -9   6    7.35    3.05
  11  -9   6    5.61    2.77
  11  -9   7   15.71    4.06
  11  -9   7   17.66    3.99
  11  -9   7   13.49    3.35
  11  -9   8    7.94    2.90
  11  -9   8    6.78    2.63
  11  -9   9    3.37    2.12
  11  -9   9   -0.51    1.85
  11  -9  10    2.77    2.03
  11  -9  10   -1.14    1.28
  11  -9  11    4.58    1.74
  11  -8  -9    1.67    1.14
  11  -8  -8    1.14    1.65
  11  -8  -7    4.70    2.33
  11  -8  -7    0.16    1.71
  11  -8  -6   19.39    3.81
  11  -8  -6   15.77    3.15
  11  -8  -6   21.42    4.22
  11  -8  -5    6.68    2.83
  11  -8  -5    7.75    2.52
  11  -8  -5   14.00    3.58
  11  -8  -4    7.52    2.96
  11  -8  -4   11.62    3.61
  11  -8  -3   -1.11    2.21
  11  -8  -3    0.40    2.58
  11  -8  -2    5.55    2.97
  11  -8  -2    5.68    3.79
  11  -8  -1   42.46    5.66
  11  -8  -1   37.62    5.80
  11  -8   0   67.63    6.94
  11  -8   0   64.17    7.68
  11  -8   0   62.65    6.82
  11  -8   1   47.10    6.00
  11  -8   1   44.46    6.50
  11  -8   1   47.50    6.03
  11  -8   2    6.04    2.94
  11  -8   2    3.92    2.09
  11  -8   2    2.88    2.98
  11  -8   2    4.81    2.82
  11  -8   3   16.19    3.80
  11  -8   3    8.80    3.39
  11  -8   3   18.24    4.25
  11  -8   3   10.55    3.99
  11  -8   3   14.50    3.98
  11  -8   4    0.27    2.10
  11  -8   4    2.02    2.87
  11  -8   4    3.47    2.97
  11  -8   4    3.43    2.69
  11  -8   4    0.40    2.08
  11  -8   5   12.05    3.54
  11  -8   5    7.22    3.27
  11  -8   5    8.08    3.34
  11  -8   5   13.18    3.70
  11  -8   6    2.46    2.79
  11  -8   6    1.52    2.48
  11  -8   6    5.50    3.49
  11  -8   6    3.03    2.66
  11  -8   7   17.64    4.06
  11  -8   7   13.75    3.37
  11  -8   8    5.37    2.83
  11  -8   8    2.34    1.96
  11  -8   9   14.72    3.45
  11  -8   9    9.21    2.69
  11  -8  10   -1.49    1.69
  11  -8  11   -0.73    1.39
  11  -7 -10    1.51    1.26
  11  -7  -9    4.87    1.90
  11  -7  -9    1.11    1.78
  11  -7  -8    5.00    2.04
  11  -7  -8    0.98    1.68
  11  -7  -7    1.26    1.78
  11  -7  -7   -0.86    2.06
  11  -7  -7    1.53    2.00
  11  -7  -6    7.85    3.12
  11  -7  -6    4.09    2.91
  11  -7  -6    1.91    1.96
  11  -7  -5   15.95    3.76
  11  -7  -5   16.59    4.33
  11  -7  -5   19.29    4.06
  11  -7  -4    9.77    3.52
  11  -7  -4   14.38    4.19
  11  -7  -3   10.61    3.54
  11  -7  -3   19.72    4.70
  11  -7  -2    1.28    2.39
  11  -7  -2   -2.68    2.56
  11  -7  -1   19.62    4.35
  11  -7  -1   22.59    5.08
  11  -7   0  172.19   11.20
  11  -7   0  180.89   12.50
  11  -7   0  177.31   11.30
  11  -7   1  116.13    9.38
  11  -7   1  115.76   10.06
  11  -7   1  106.22    8.79
  11  -7   2    7.98    3.47
  11  -7   2    9.71    3.36
  11  -7   2    8.87    3.02
  11  -7   2    4.13    2.93
  11  -7   2    6.39    2.81
  11  -7   3    7.86    3.46
  11  -7   3    7.68    3.13
  11  -7   3    4.24    3.11
  11  -7   3    9.18    3.36
  11  -7   3    7.00    3.07
  11  -7   4    5.08    2.87
  11  -7   4    3.19    2.75
  11  -7   4   -2.66    2.60
  11  -7   4    1.45    2.23
  11  -7   5   -1.52    2.01
  11  -7   5   -2.67    2.40
  11  -7   5    2.79    2.80
  11  -7   5    1.71    1.90
  11  -7   6    4.09    2.54
  11  -7   6    3.15    2.89
  11  -7   6    5.00    3.26
  11  -7   7   17.42    4.11
  11  -7   8   11.88    3.52
  11  -7   9    1.04    2.34
  11  -7  10   -1.93    1.85
  11  -7  11   -0.11    1.17
  11  -6 -11    2.30    1.10
  11  -6 -10    8.36    2.06
  11  -6 -10   12.79    2.85
  11  -6  -9    6.63    2.47
  11  -6  -8    6.18    2.64
  11  -6  -7   -3.24    2.93
  11  -6  -7   -1.24    2.34
  11  -6  -6    0.61    2.26
  11  -6  -6    0.40    2.05
  11  -6  -5   19.57    4.47
  11  -6  -5   22.61    4.42
  11  -6  -4   25.36    4.64
  11  -6  -4   22.73    4.81
  11  -6  -4   28.17    4.73
  11  -6  -3   22.62    4.79
  11  -6  -3   18.93    4.53
  11  -6  -2    2.62    2.48
  11  -6  -2   -1.82    2.66
  11  -6  -1   32.41    5.34
  11  -6  -1   35.82    5.92
  11  -6   0    2.65    2.34
  11  -6   0    0.70    2.52
  11  -6   1   80.78    7.92
  11  -6   1   73.42    7.37
  11  -6   1   66.43    7.83
  11  -6   1   59.53    7.60
  11  -6   2    7.99    3.20
  11  -6   2    6.30    2.95
  11  -6   2    6.40    2.98
  11  -6   2    8.11    3.23
  11  -6   3   24.67    4.81
  11  -6   3   19.26    4.47
  11  -6   3   20.43    4.58
  11  -6   3   25.69    4.50
  11  -6   4    3.41    2.54
  11  -6   4    4.67    2.93
  11  -6   4    9.51    3.65
  11  -6   5    5.99    3.27
  11  -6   5    6.68    3.17
  11  -6   5    6.67    3.55
  11  -6   6   13.61    3.83
  11  -6   6    6.44    2.92
  11  -6   7    4.75    2.94
  11  -6   8    4.50    2.62
  11  -6   9    6.09    2.61
  11  -6  10    6.58    2.32
  11  -5 -11    1.93    1.34
  11  -5 -11    2.72    1.56
  11  -5 -10   12.94    2.82
  11  -5  -9   17.46    3.80
  11  -5  -8    1.78    2.08
  11  -5  -8    5.06    2.43
  11  -5  -7    2.51    2.44
  11  -5  -7    0.50    2.25
  11  -5  -6   -1.11    2.10
  11  -5  -6    5.31    2.85
  11  -5  -5    4.92    2.62
  11  -5  -5    4.41    2.69
  11  -5  -4   24.01    4.66
  11  -5  -4   22.19    5.10
  11  -5  -4   38.48    5.29
  11  -5  -3   14.15    3.59
  11  -5  -3   13.55    4.11
  11  -5  -2    3.36    3.39
  11  -5  -2    3.48    2.88
  11  -5  -1    6.38    2.70
  11  -5  -1   10.78    4.08
  11  -5  -1   11.23    4.37
  11  -5   0    8.70    3.50
  11  -5   0    6.43    3.52
  11  -5   0    7.16    3.33
  11  -5   1    8.62    3.25
  11  -5   1    5.81    2.91
  11  -5   1    1.55    2.30
  11  -5   1    4.19    3.40
  11  -5   2   22.09    4.60
  11  -5   2   16.98    4.49
  11  -5   2   14.64    4.39
  11  -5   2   16.78    4.35
  11  -5   3   22.75    4.76
  11  -5   3   20.52    4.71
  11  -5   3   26.09    5.30
  11  -5   3   16.79    4.68
  11  -5   4   18.22    4.25
  11  -5   4    7.92    3.64
  11  -5   4   23.78    5.13
  11  -5   5    4.60    2.83
  11  -5   5    3.98    2.64
  11  -5   6    3.40    3.05
  11  -5   6   -0.14    2.27
  11  -5   7    2.57    2.80
  11  -5   8   17.38    3.60
  11  -5   9   -2.74    2.13
  11  -5  10    2.44    1.49
  11  -4 -11    3.82    1.85
  11  -4 -10    6.08    2.14
  11  -4  -9   21.36    4.13
  11  -4  -8   13.17    3.42
  11  -4  -7   17.21    4.34
  11  -4  -7   17.44    3.98
  11  -4  -6    3.15    2.53
  11  -4  -6    9.18    3.35
  11  -4  -5   -2.20    2.67
  11  -4  -5    1.07    2.12
  11  -4  -4    1.93    2.25
  11  -4  -4    2.59    2.32
  11  -4  -4    5.98    3.23
  11  -4  -4    7.29    2.81
  11  -4  -3   22.07    4.71
  11  -4  -3   26.72    4.88
  11  -4  -3   23.94    5.29
  11  -4  -2    2.13    2.49
  11  -4  -2   -0.33    2.32
  11  -4  -2    2.57    2.52
  11  -4  -1    8.41    3.50
  11  -4  -1   13.67    4.13
  11  -4  -1    4.67    2.86
  11  -4   0   -1.33    2.51
  11  -4   0    1.99    2.25
  11  -4   0   -2.62    3.09
  11  -4   0    1.16    2.55
  11  -4   1   -0.52    2.91
  11  -4   1    3.34    3.16
  11  -4   1    1.57    3.02
  11  -4   1   -0.47    2.40
  11  -4   2   39.38    5.91
  11  -4   2   24.55    4.86
  11  -4   2   42.21    6.10
  11  -4   3   25.03    4.73
  11  -4   3   19.02    4.59
  11  -4   3   31.52    5.69
  11  -4   4   23.77    4.77
  11  -4   4   13.33    4.22
  11  -4   5    0.27    2.48
  11  -4   5    3.13    2.40
  11  -4   6    2.40    2.52
  11  -4   7   -3.51    2.60
  11  -4   8    2.15    1.87
  11  -4   9   -1.31    1.91
  11  -3 -12    0.07    1.15
  11  -3 -11   -1.24    1.10
  11  -3 -10   10.15    2.54
  11  -3 -10    8.49    2.57
  11  -3  -9    9.03    3.02
  11  -3  -9   14.11    3.48
  11  -3  -8   14.47    3.69
  11  -3  -7   17.83    4.04
  11  -3  -6    4.71    2.44
  11  -3  -6    6.77    2.83
  11  -3  -5    7.20    3.12
  11  -3  -5   10.67    3.96
  11  -3  -4    7.66    3.08
  11  -3  -4    2.53    2.92
  11  -3  -3   -0.37    2.49
  11  -3  -3    1.10    2.88
  11  -3  -3    1.40    2.78
  11  -3  -2    2.68    3.06
  11  -3  -2   -0.60    2.76
  11  -3  -2    3.50    3.05
  11  -3  -1   11.47    3.52
  11  -3  -1   15.26    3.91
  11  -3  -1   10.84    4.04
  11  -3   0    3.93    3.04
  11  -3   0    3.10    2.33
  11  -3   0    1.25    2.91
  11  -3   0    6.57    3.65
  11  -3   1   -0.28    2.55
  11  -3   1    1.12    2.16
  11  -3   1    6.84    3.23
  11  -3   2   21.16    4.42
  11  -3   2    9.87    3.47
  11  -3   3   16.14    4.13
  11  -3   3   10.79    3.59
  11  -3   4   25.99    4.61
  11  -3   4   20.29    4.62
  11  -3   5    4.13    2.72
  11  -3   5    2.26    2.51
  11  -3   6    4.61    2.80
  11  -3   7   -2.82    2.32
  11  -3   8   -0.51    1.77
  11  -3   9    3.34    1.59
  11  -2 -12    2.19    1.59
  11  -2 -11    7.62    2.28
  11  -2 -10    6.44    2.26
  11  -2  -9   11.96    2.99
  11  -2  -8    5.97    3.07
  11  -2  -7   19.36    3.92
  11  -2  -6    1.18    2.11
  11  -2  -5   -1.57    2.25
  11  -2  -4    0.78    2.76
  11  -2  -3    3.79    2.82
  11  -2  -2    5.75    3.05
  11  -2  -2   12.14    3.60
  11  -2  -1    9.16    3.88
  11  -2  -1    5.69    2.83
  11  -2  -1   11.69    4.33
  11  -2   0    8.89    3.12
  11  -2   0    1.96    2.79
  11  -2   1    1.46    2.68
  11  -2   1   -0.77    2.98
  11  -2   2    2.97    2.66
  11  -2   2   -2.29    2.52
  11  -2   3    5.60    3.26
  11  -2   3    4.20    2.70
  11  -2   4   13.03    3.56
  11  -2   4    7.43    3.05
  11  -2   5    1.23    2.11
  11  -2   6    8.33    2.94
  11  -2   7   -0.64    1.75
  11  -2   8   -1.23    1.57
  11  -1 -12    0.10    1.03
  11  -1 -12   -0.24    1.26
  11  -1 -11    0.26    1.54
  11  -1 -11    1.53    1.52
  11  -1 -10    4.34    2.22
  11  -1 -10    6.55    2.71
  11  -1  -9    4.03    2.39
  11  -1  -9    4.68    2.71
  11  -1  -8    1.46    2.31
  11  -1  -8    1.84    2.62
  11  -1  -7    8.98    3.13
  11  -1  -7    4.02    2.72
  11  -1  -6   12.38    3.50
  11  -1  -6    8.88    3.67
  11  -1  -5    9.89    3.61
  11  -1  -4    2.00    2.53
  11  -1  -3    5.60    3.38
  11  -1  -2   12.60    3.85
  11  -1  -2    9.26    3.01
  11  -1  -1    4.83    2.79
  11  -1  -1    1.02    2.00
  11  -1  -1    4.60    3.18
  11  -1   0    4.00    2.62
  11  -1   0    3.42    2.24
  11  -1   0    4.12    2.97
  11  -1   1    3.00    2.38
  11  -1   1    4.84    3.03
  11  -1   1    0.14    2.22
  11  -1   2   -2.35    2.75
  11  -1   2    2.18    1.82
  11  -1   2    0.14    2.44
  11  -1   3    3.69    2.47
  11  -1   3    0.32    2.20
  11  -1   4    0.11    2.20
  11  -1   5    3.11    2.08
  11  -1   6    7.88    2.70
  11  -1   7    1.06    1.44
  11   0 -12    3.39    1.67
  11   0 -12    2.35    1.53
  11   0 -11    0.02    1.50
  11   0 -11    0.55    1.21
  11   0 -10   -0.84    1.73
  11   0 -10   -0.14    1.70
  11   0 -10   -0.37    1.75
  11   0  -9    2.48    1.99
  11   0  -9   -1.02    1.68
  11   0  -9    1.06    2.25
  11   0  -8    4.31    2.46
  11   0  -8   -1.54    2.12
  11   0  -8    1.57    2.08
  11   0  -7    1.60    2.33
  11   0  -7   -1.53    2.05
  11   0  -7   -2.92    2.48
  11   0  -6   13.14    3.20
  11   0  -6   10.06    3.08
  11   0  -6   10.39    3.44
  11   0  -5    8.69    3.04
  11   0  -4    4.83    2.71
  11   0  -3    6.76    2.84
  11   0  -2    5.29    2.70
  11   0  -2    1.99    1.84
  11   0  -2    6.32    3.08
  11   0  -1   12.03    3.68
  11   0  -1    5.05    2.77
  11   0  -1    3.89    2.50
  11   0   0    8.42    3.28
  11   0   0    2.86    2.47
  11   0   0    0.94    2.14
  11   0   1    2.59    2.55
  11   0   1    4.81    2.66
  11   0   1    1.68    2.03
  11   0   2    3.58    2.28
  11   0   2    4.44    2.55
  11   0   2    2.23    2.74
  11   0   3    2.46    2.03
  11   0   4    0.13    1.99
  11   0   5    3.24    2.08
  11   0   6    1.20    1.65
  11   1 -12    2.85    1.41
  11   1 -11    2.93    1.83
  11   1 -11    1.23    1.45
  11   1 -11    2.25    1.60
  11   1 -10    2.51    1.95
  11   1 -10    1.12    1.65
  11   1 -10   -1.07    1.67
  11   1  -9   -0.74    1.60
  11   1  -9    0.37    1.63
  11   1  -9   -1.12    2.18
  11   1  -8    0.31    1.85
  11   1  -8    1.71    2.09
  11   1  -8    0.92    2.36
  11   1  -7    6.21    2.49
  11   1  -7    9.60    3.29
  11   1  -6    3.04    2.78
  11   1  -6    1.79    2.27
  11   1  -5    2.71    1.84
  11   1  -5    9.84    3.27
  11   1  -4    2.12    2.05
  11   1  -4    3.82    2.80
  11   1  -3    4.56    2.32
  11   1  -3    4.75    2.69
  11   1  -2   10.23    3.38
  11   1  -2   12.86    3.48
  11   1  -1    2.37    2.18
  11   1  -1   -1.87    2.15
  11   1   0    2.64    2.38
  11   1   0    4.18    2.33
  11   1   0    4.12    2.69
  11   1   1    6.43    2.33
  11   1   1   -0.76    2.16
  11   1   1    4.94    2.73
  11   1   2    4.13    2.03
  11   1   2    1.88    2.41
  11   1   3    2.21    2.09
  11   1   4    4.88    2.29
  11   1   5    1.24    1.60
  11   2 -11    0.24    1.13
  11   2 -10    0.63    1.44
  11   2  -9    1.85    1.99
  11   2  -8    3.24    2.09
  11   2  -8    2.39    2.00
  11   2  -7    3.91    2.34
  11   2  -7    4.92    1.94
  11   2  -6    4.17    2.58
  11   2  -6    4.52    2.21
  11   2  -5   12.87    3.48
  11   2  -5   10.72    2.69
  11   2  -4   23.64    4.18
  11   2  -3   -1.28    1.92
  11   2  -2    1.84    1.94
  11   2  -1    8.43    2.69
  11   2   0    0.15    1.72
  11   2   0    2.01    1.83
  11   2   1    8.30    2.51
  11   2   1    7.24    2.73
  11   2   2    0.35    1.66
  11   2   3   -1.45    1.81
  11   2   4    0.70    1.24
  11   3 -10   -0.49    1.26
  11   3  -9   -0.18    1.53
  11   3  -8    4.46    2.58
  11   3  -7    3.82    1.88
  11   3  -6   -0.42    1.81
  11   3  -5   -0.19    1.78
  11   3  -4   16.36    3.33
  11   3  -3   15.85    3.42
  11   3  -2    1.19    1.85
  11   3  -1    2.85    2.18
  11   3  -1    2.93    1.95
  11   3   0    3.39    1.96
  11   3   0    1.72    1.81
  11   3   1    3.97    2.16
  11   3   2    0.82    1.48
  11   4 -10    2.03    1.27
  11   4  -9    2.21    1.47
  11   4  -8    2.34    1.64
  11   4  -7    1.78    1.93
  11   4  -6   -0.10    1.44
  11   4  -5    0.21    1.62
  11   4  -4    2.47    1.79
  11   4  -3    8.01    2.45
  11   4  -3   -0.01    1.27
  11   4  -2    3.28    1.54
  11   4  -2    0.64    1.41
  11   4  -1   -0.35    1.40
  11   4  -1   -0.42    1.35
  11   4   0    1.40    1.34
  11   5  -8    3.23    1.38
  11   5  -7    0.96    1.23
  11   5  -6    1.05    1.45
  11   5  -5    0.92    1.27
  11   5  -4    2.64    1.14
  11   5  -3    0.14    1.08
  11   5  -2   -0.09    0.94
  12 -14   0   -0.45    1.13
  12 -14   1    1.41    1.09
  12 -14   1    0.22    1.22
  12 -14   2   -0.09    1.31
  12 -14   2    3.03    1.40
  12 -14   3   -0.55    1.18
  12 -14   3    0.82    1.36
  12 -13  -2    3.82    1.67
  12 -13  -1    2.33    1.46
  12 -13   0   -1.34    1.75
  12 -13   1   -2.78    1.68
  12 -13   2   -3.00    2.21
  12 -13   2   -1.20    1.88
  12 -13   3    2.62    1.96
  12 -13   3    2.73    1.66
  12 -13   4    1.63    1.75
  12 -13   4   -0.82    1.47
  12 -13   5    0.72    1.50
  12 -13   5   -0.55    1.60
  12 -13   6    1.69    1.68
  12 -13   7   -0.99    1.41
  12 -13   8    2.23    1.43
  12 -12  -3    4.84    2.10
  12 -12  -2    9.26    2.82
  12 -12  -1    1.08    2.01
  12 -12   0   -1.22    1.70
  12 -12   1    0.48    2.06
  12 -12   2    0.74    1.83
  12 -12   3    1.33    1.88
  12 -12   3    3.44    2.26
  12 -12   3    5.13    2.67
  12 -12   4    3.09    2.14
  12 -12   4    2.69    1.99
  12 -12   4    4.82    2.23
  12 -12   5    1.30    2.27
  12 -12   5    4.72    2.45
  12 -12   6    5.82    2.45
  12 -12   6    1.10    1.82
  12 -12   7    3.56    2.01
  12 -12   8    2.98    2.03
  12 -12   9    0.36    1.15
  12 -11  -4   -0.48    1.80
  12 -11  -3    7.15    2.44
  12 -11  -2   17.99    3.93
  12 -11  -1   11.68    3.47
  12 -11   0    9.12    3.36
  12 -11   1    0.39    2.05
  12 -11   2    3.67    2.76
  12 -11   2    2.03    2.04
  12 -11   3    3.28    2.34
  12 -11   3    5.25    2.52
  12 -11   3    2.23    2.23
  12 -11   4    4.41    2.56
  12 -11   4    4.33    2.05
  12 -11   4    7.16    2.72
  12 -11   5    2.85    2.20
  12 -11   5    8.78    2.71
  12 -11   6    5.66    2.55
  12 -11   6    0.54    1.73
  12 -11   7    3.07    2.05
  12 -11   8    0.74    1.51
  12 -11   9    0.75    1.12
  12 -10  -5    0.69    1.45
  12 -10  -4   -1.04    2.13
  12 -10  -3    4.56    2.88
  12 -10  -2    2.28    2.51
  12 -10  -1   13.20    3.89
  12 -10   0    9.88    3.70
  12 -10   1   12.23    3.55
  12 -10   2    0.82    2.30
  12 -10   2    4.57    2.78
  12 -10   2    1.63    2.18
  12 -10   3    2.47    2.11
  12 -10   3    8.41    3.16
  12 -10   4   -2.06    2.27
  12 -10   4    2.13    2.50
  12 -10   4    2.89    2.65
  12 -10   4    4.72    2.32
  12 -10   5    0.98    2.04
  12 -10   5    4.18    2.71
  12 -10   5    3.04    2.37
  12 -10   6    7.98    2.97
  12 -10   6   12.17    3.29
  12 -10   6    4.88    2.23
  12 -10   7    1.42    2.10
  12 -10   7    2.55    2.02
  12 -10   8    2.01    2.12
  12 -10   8   -0.44    1.40
  12 -10   9    3.16    2.13
  12 -10   9    2.04    1.31
  12  -9  -6    6.18    2.14
  12  -9  -5    1.79    1.98
  12  -9  -4    2.63    2.16
  12  -9  -3    5.37    2.87
  12  -9  -2    3.43    2.59
  12  -9  -1   12.04    3.67
  12  -9   0    9.11    3.30
  12  -9   1    5.70    3.19
  12  -9   1   10.88    3.18
  12  -9   2    2.02    2.45
  12  -9   2   -0.67    2.20
  12  -9   2    1.47    2.03
  12  -9   3    3.20    2.11
  12  -9   3    5.07    2.59
  12  -9   3    7.80    3.32
  12  -9   3    3.91    2.37
  12  -9   3    8.13    3.07
  12  -9   4    4.29    2.32
  12  -9   4    2.42    2.21
  12  -9   4    2.49    2.77
  12  -9   4    1.94    1.89
  12  -9   4    3.02    2.60
  12  -9   5    9.68    2.67
  12  -9   5    3.99    2.76
  12  -9   5    3.50    2.90
  12  -9   5    4.78    2.62
  12  -9   6   16.45    3.84
  12  -9   6   18.85    4.28
  12  -9   6   21.64    3.94
  12  -9   7    6.33    2.64
  12  -9   7    5.53    2.14
  12  -9   8   -1.61    1.87
  12  -9   9    6.49    2.22
  12  -9  10    6.07    1.92
  12  -8  -7    5.12    2.03
  12  -8  -7    4.54    1.65
  12  -8  -6    6.44    2.11
  12  -8  -6    5.79    2.64
  12  -8  -6    7.62    2.51
  12  -8  -5    8.91    2.60
  12  -8  -5    5.60    2.90
  12  -8  -4    0.20    1.73
  12  -8  -4    0.78    2.46
  12  -8  -3    3.95    2.63
  12  -8  -3    1.08    2.91
  12  -8  -2    1.87    2.35
  12  -8  -2   -1.42    2.37
  12  -8  -1   32.98    5.07
  12  -8  -1   39.89    5.96
  12  -8   0   27.40    4.17
  12  -8   0   18.83    4.53
  12  -8   1   14.34    3.85
  12  -8   1    5.85    3.12
  12  -8   1   12.34    3.72
  12  -8   1   14.90    3.42
  12  -8   2    5.36    2.71
  12  -8   2    8.47    3.60
  12  -8   2    9.66    3.51
  12  -8   2   11.19    3.26
  12  -8   3   -0.16    1.95
  12  -8   3   -0.75    2.04
  12  -8   3    4.11    2.65
  12  -8   3   -3.12    2.03
  12  -8   4    2.47    2.25
  12  -8   4    1.34    2.27
  12  -8   4   -2.24    2.54
  12  -8   4    5.06    2.41
  12  -8   5    4.25    2.70
  12  -8   5   -2.08    2.07
  12  -8   5    2.59    2.67
  12  -8   6   10.73    3.18
  12  -8   7    1.81    2.12
  12  -8   8    1.21    2.02
  12  -8   9    5.26    2.29
  12  -8  10    4.81    1.69
  12  -7  -8   -0.50    1.37
  12  -7  -8    0.16    1.17
  12  -7  -7    0.40    1.52
  12  -7  -7    1.10    2.05
  12  -7  -7   -1.90    1.54
  12  -7  -6    2.43    1.96
  12  -7  -6    0.12    2.14
  12  -7  -6    3.64    2.13
  12  -7  -5    5.32    2.46
  12  -7  -5    6.29    3.26
  12  -7  -4    1.96    2.18
  12  -7  -4    6.48    3.07
  12  -7  -3   -1.84    1.94
  12  -7  -3    4.16    3.23
  12  -7  -2    3.85    2.46
  12  -7  -2   -3.44    3.00
  12  -7  -1   43.34    5.80
  12  -7  -1   40.90    6.07
  12  -7   0   48.72    6.19
  12  -7   0   39.93    6.40
  12  -7   0   44.19    6.28
  12  -7   1   29.30    4.96
  12  -7   1   17.51    4.56
  12  -7   1   28.85    5.33
  12  -7   2   15.38    4.04
  12  -7   2   19.94    4.13
  12  -7   2   18.01    4.47
  12  -7   2   23.24    4.78
  12  -7   3    7.53    2.88
  12  -7   3    3.16    2.50
  12  -7   3    3.19    2.85
  12  -7   3    3.01    2.60
  12  -7   4   -0.73    2.31
  12  -7   4   -2.82    2.52
  12  -7   4    0.44    2.38
  12  -7   5   13.55    3.42
  12  -7   5   11.76    3.54
  12  -7   5   14.30    4.04
  12  -7   6   12.01    3.28
  12  -7   7    2.42    2.18
  12  -7   8    0.69    2.08
  12  -7   9    3.05    1.75
  12  -6  -9   -0.60    1.38
  12  -6  -8    2.00    1.85
  12  -6  -8    0.42    1.54
  12  -6  -7   -0.17    1.71
  12  -6  -7   -1.43    2.14
  12  -6  -7    2.99    1.81
  12  -6  -6    2.02    2.36
  12  -6  -6    4.79    2.56
  12  -6  -6    0.19    1.65
  12  -6  -5   15.32    3.43
  12  -6  -5   17.01    3.75
  12  -6  -5   18.18    3.92
  12  -6  -5   15.61    3.50
  12  -6  -4    5.50    3.04
  12  -6  -4    6.52    2.90
  12  -6  -4    8.46    2.95
  12  -6  -3    0.08    1.87
  12  -6  -3   -3.20    3.14
  12  -6  -3    3.51    2.55
  12  -6  -2   -2.39    2.53
  12  -6  -2    2.31    2.43
  12  -6  -2    0.76    2.69
  12  -6  -1    1.34    2.61
  12  -6  -1    1.09    2.35
  12  -6  -1    3.93    2.91
  12  -6   0   13.32    3.79
  12  -6   0   15.73    4.34
  12  -6   0   11.47    4.14
  12  -6   1   10.11    3.52
  12  -6   1    2.71    2.55
  12  -6   1    9.78    3.54
  12  -6   2   28.90    5.08
  12  -6   2   19.53    4.50
  12  -6   2   32.24    5.48
  12  -6   2   32.25    5.17
  12  -6   3    5.86    3.03
  12  -6   3    3.31    2.64
  12  -6   3    3.45    3.09
  12  -6   4    0.44    2.13
  12  -6   4   -1.49    2.06
  12  -6   4    5.51    3.19
  12  -6   5   20.22    4.00
  12  -6   5   12.70    3.57
  12  -6   6    1.78    2.00
  12  -6   7    0.31    2.03
  12  -6   8    2.42    2.11
  12  -6   9    4.35    1.86
  12  -5 -10    1.81    1.46
  12  -5  -9    1.41    1.47
  12  -5  -8   -0.78    1.62
  12  -5  -8    1.12    1.66
  12  -5  -7    4.69    2.29
  12  -5  -7    3.92    2.39
  12  -5  -6    0.67    2.07
  12  -5  -6    5.17    3.24
  12  -5  -5   24.57    4.39
  12  -5  -5   34.19    5.67
  12  -5  -4    9.13    3.36
  12  -5  -4    3.07    2.91
  12  -5  -3    2.56    2.72
  12  -5  -3    2.57    2.37
  12  -5  -2    1.10    2.20
  12  -5  -2    1.57    2.30
  12  -5  -2    0.64    2.56
  12  -5  -1   -0.09    2.39
  12  -5  -1    2.19    2.61
  12  -5  -1    1.25    2.45
  12  -5   0    4.65    2.68
  12  -5   0    8.73    3.44
  12  -5   0    8.83    3.61
  12  -5   1   40.22    5.84
  12  -5   1   34.07    5.31
  12  -5   1   36.92    5.65
  12  -5   1   44.14    6.36
  12  -5   2   32.33    5.26
  12  -5   2   24.21    4.73
  12  -5   2   34.99    5.76
  12  -5   3    1.12    2.20
  12  -5   3    2.82    2.58
  12  -5   3    4.76    2.67
  12  -5   4   -3.45    2.87
  12  -5   4   -1.00    2.33
  12  -5   5   -1.58    2.13
  12  -5   5   -2.79    2.79
  12  -5   6    1.05    2.07
  12  -5   7   -1.46    2.07
  12  -5   8    5.45    2.37
  12  -5   9    6.08    1.70
  12  -4 -10    1.04    1.63
  12  -4  -9    9.12    2.74
  12  -4  -8    1.91    2.25
  12  -4  -7    2.73    2.24
  12  -4  -6    7.79    3.03
  12  -4  -6    6.49    2.91
  12  -4  -5   14.18    3.62
  12  -4  -5   12.61    3.74
  12  -4  -4   27.68    5.13
  12  -4  -4   29.72    5.54
  12  -4  -3    1.33    1.97
  12  -4  -3    3.36    2.51
  12  -4  -3    6.44    3.34
  12  -4  -2    9.71    3.22
  12  -4  -2    9.30    3.25
  12  -4  -2    8.73    3.36
  12  -4  -1    1.00    2.05
  12  -4  -1    1.93    2.61
  12  -4  -1    0.57    2.89
  12  -4   0    6.57    3.10
  12  -4   0    7.16    3.35
  12  -4   1   35.69    5.38
  12  -4   1   30.50    5.10
  12  -4   1   46.24    6.23
  12  -4   2   26.91    4.86
  12  -4   2   21.21    4.44
  12  -4   3    6.35    2.92
  12  -4   3    0.76    2.62
  12  -4   4    3.97    2.47
  12  -4   4    2.76    2.37
  12  -4   5    2.24    2.53
  12  -4   5   -0.71    1.89
  12  -4   6    0.68    1.85
  12  -4   7    2.77    1.99
  12  -4   8   -0.05    1.46
  12  -3 -11    0.60    1.39
  12  -3 -10    1.67    1.54
  12  -3  -9   18.17    3.35
  12  -3  -8    2.71    2.17
  12  -3  -7   -1.54    2.27
  12  -3  -6    2.58    2.22
  12  -3  -5   21.53    4.41
  12  -3  -4   33.21    5.31
  12  -3  -3   35.87    5.48
  12  -3  -3   39.70    5.58
  12  -3  -2    9.22    3.35
  12  -3  -2    7.10    3.09
  12  -3  -1    1.48    2.36
  12  -3  -1    5.53    3.21
  12  -3   0   11.36    3.23
  12  -3   0    3.47    2.74
  12  -3   1   11.85    3.71
  12  -3   1    7.10    3.24
  12  -3   2   20.80    4.38
  12  -3   2   13.41    3.96
  12  -3   3    5.74    2.98
  12  -3   3    2.96    2.35
  12  -3   4    7.14    2.80
[truncated: 28,534 more chars]
