# Supplementary material for: A new supra­molecular cobalt(II) complex based on 1,10-phenanthroline and 4-nitro­phthalate ligands
Source: Acta Crystallogr E Crystallogr Commun. 2026 Jun 26;82(Pt 7):862–5. doi: 10.1107/S2056989026006419 (PMC13330844; doi:10.1107/S2056989026006419)
Supplement: Supplementary file 2 [file e-82-00862-Isup3.hkl]

data_I                                                                          
_shelx_title ' exp_356_cocl2+k4_a.res in P-1'                                   
_shelx_refln_list_code          4                                               
_shelx_F_calc_maximum      298.90                                               
_exptl_crystal_F_000       890.00                                               
_reflns_d_resolution_high  0.7945                                               
                                                                                
loop_                                                                           
 _space_group_symop_operation_xyz                                               
 'x, y, z'                                                                      
 '-x, -y, -z'                                                                   
                                                                                
_cell_length_a    12.0908                                                       
_cell_length_b    13.2379                                                       
_cell_length_c    14.0783                                                       
_cell_angle_alpha 111.315                                                       
_cell_angle_beta   92.136                                                       
_cell_angle_gamma 114.312                                                       
                                                                                
_shelx_F_squared_multiplier     1.000                                           
                                                                                
loop_                                                                           
 _refln_index_h                                                                 
 _refln_index_k                                                                 
 _refln_index_l                                                                 
 _refln_F_squared_calc                                                          
 _refln_F_squared_meas                                                          
 _refln_F_squared_sigma                                                         
 _refln_observed_status                                                         
   1   0   0        166.15        333.06        13.37 o                         
   2   0   0       5229.14       5095.88       124.40 o                         
   3   0   0         49.25         52.01         8.09 o                         
   4   0   0       1539.91       1445.37        55.47 o                         
   5   0   0       1854.58       1910.45        52.58 o                         
   6   0   0       1090.21       1318.99       113.10 o                         
   7   0   0       1144.24       1304.63       124.80 o                         
   8   0   0        252.33        230.31        32.47 o                         
   9   0   0         48.61         60.89        19.20 o                         
  10   0   0         11.40          5.60        19.72 o                         
  11   0   0         38.11         31.36        17.04 o                         
  12   0   0          7.95         21.36        10.30 o                         
  13   0   0          9.41         24.29        11.35 o                         
 -13   1   0         11.95          2.34         9.65 o                         
 -12   1   0          0.68         20.69        11.39 o                         
 -11   1   0         28.09         33.79        13.09 o                         
 -10   1   0         18.84         23.24        12.71 o                         
  -9   1   0          6.53         -8.19        12.61 o                         
  -8   1   0          8.95         51.50        40.51 o                         
  -7   1   0        175.99        151.04        48.66 o                         
  -6   1   0        454.86        428.66        36.96 o                         
  -5   1   0        171.55        204.90        16.28 o                         
  -4   1   0        773.77        866.41        28.99 o                         
  -3   1   0       7417.41       7121.75        69.29 o                         
  -2   1   0        966.15       1020.05        17.67 o                         
  -1   1   0        410.37        419.57        15.31 o                         
   0   1   0      15884.44      14544.78       123.91 o                         
   1   1   0        227.34        352.86        25.97 o                         
   2   1   0         45.93         27.93        10.05 o                         
   3   1   0        215.49        235.63        38.25 o                         
   4   1   0         41.03         58.85        11.62 o                         
   5   1   0         24.53         34.78        11.04 o                         
   6   1   0         55.58         66.12        37.40 o                         
   7   1   0        120.28        120.81        49.90 o                         
   8   1   0        112.61        103.28        17.10 o                         
   9   1   0         65.35         58.19        19.23 o                         
  10   1   0          9.29         -1.38        19.37 o                         
  11   1   0         12.73         32.19        12.55 o                         
  12   1   0         14.83          3.35        20.16 o                         
 -14   2   0          4.88          7.18        10.99 o                         
 -13   2   0          3.52         26.24        12.30 o                         
 -12   2   0          1.02         17.39        14.01 o                         
 -11   2   0         65.04         46.37        30.71 o                         
 -10   2   0         38.77         46.73        13.80 o                         
  -9   2   0         10.67         12.03        14.01 o                         
  -8   2   0        775.06        865.35       104.59 o                         
  -7   2   0         53.75         43.70        32.88 o                         
  -6   2   0        816.61        899.75        51.81 o                         
  -5   2   0        512.35        597.74        26.23 o                         
  -4   2   0      39707.51      37416.17       231.08 o                         
  -3   2   0      40287.32      38761.62       156.48 o                         
  -2   2   0        190.77        215.12        16.33 o                         
  -1   2   0         14.20         17.90         8.33 o                         
   0   2   0        451.85        406.22        30.85 o                         
   1   2   0       6216.74       5609.32       119.84 o                         
   2   2   0        339.52        364.71        25.44 o                         
   3   2   0        327.45        370.11        27.46 o                         
   4   2   0        133.05        201.40        36.87 o                         
   5   2   0         87.51         70.20        35.37 o                         
   6   2   0        269.46        269.28        61.07 o                         
   7   2   0        776.01        786.56        59.06 o                         
   8   2   0         74.32         68.88        18.77 o                         
   9   2   0         96.32         69.45        21.76 o                         
  10   2   0         10.72         22.99        15.64 o                         
  11   2   0          5.50          9.32        11.11 o                         
  12   2   0         25.34         19.59        14.71 o                         
 -14   3   0         10.51         16.84        15.25 o                         
 -13   3   0         22.46         67.36        26.95 o                         
 -12   3   0        104.48         65.63        34.97 o                         
 -11   3   0         12.77         31.27        12.72 o                         
 -10   3   0        111.58        107.06        14.90 o                         
  -9   3   0        108.19         70.45        14.66 o                         
  -8   3   0         62.36         89.52        37.49 o                         
  -7   3   0       1737.04       1853.02       134.64 o                         
  -6   3   0       7965.09       8481.65       344.08 o                         
  -5   3   0        673.91        759.68        30.31 o                         
  -4   3   0       2830.35       2580.27        59.98 o                         
  -3   3   0       1468.20       1499.69        42.41 o                         
  -2   3   0        249.33        255.89        28.36 o                         
  -1   3   0        501.29        455.50        37.94 o                         
   0   3   0        286.18        266.62        31.47 o                         
   1   3   0       2415.38       2079.48        88.64 o                         
   2   3   0       4865.56       4600.38       139.42 o                         
   3   3   0        312.05        301.60        31.90 o                         
   4   3   0        102.03        209.04        27.85 o                         
   5   3   0         27.61          2.92        27.83 o                         
   6   3   0         78.47        128.61        47.42 o                         
   7   3   0        353.35        336.50        41.15 o                         
   8   3   0         61.08         65.95        25.88 o                         
   9   3   0         89.16         67.81        27.92 o                         
  10   3   0          2.01          5.42        11.34 o                         
  11   3   0         24.11         22.35        11.79 o                         
 -14   4   0         22.66         33.86        18.17 o                         
 -13   4   0         27.69         28.63        20.03 o                         
 -12   4   0         32.27         60.75        20.17 o                         
 -11   4   0          4.05         -0.22        11.30 o                         
 -10   4   0        180.27        182.87        21.34 o                         
  -9   4   0         82.76         73.94        17.99 o                         
  -8   4   0       1297.95       1413.74       128.61 o                         
  -7   4   0       4843.60       4842.53       217.78 o                         
  -6   4   0       1726.94       1801.03        52.79 o                         
  -5   4   0       9315.32       9332.63       149.16 o                         
  -4   4   0         14.95         14.65         8.84 o                         
  -3   4   0        328.15        266.62        33.95 o                         
  -2   4   0       1132.47       1209.26        69.58 o                         
  -1   4   0         34.09         45.29        20.12 o                         
   0   4   0       1105.95        950.35        66.92 o                         
   1   4   0       1310.48       1252.51        80.75 o                         
   2   4   0       7710.89       7664.43       207.05 o                         
   3   4   0         32.99         48.00        20.07 o                         
   4   4   0         20.13         22.47        15.90 o                         
   5   4   0         28.62        -12.94        27.30 o                         
   6   4   0         63.69         85.14        32.49 o                         
   7   4   0          5.55          0.27        19.23 o                         
   8   4   0        184.34        172.93        37.32 o                         
   9   4   0        123.06        137.21        31.29 o                         
  10   4   0          8.71         15.47        11.74 o                         
  11   4   0          1.18         12.41        11.88 o                         
 -15   5   0          1.37          8.86         9.93 o                         
 -14   5   0         17.97          9.66        16.04 o                         
 -13   5   0         18.05         29.82        22.51 o                         
 -12   5   0         45.52         63.30        16.17 o                         
 -11   5   0         57.63         65.83        17.64 o                         
 -10   5   0        366.79        438.94        37.19 o                         
  -9   5   0        194.85        202.24        24.04 o                         
  -8   5   0       1146.61       1226.90       122.32 o                         
  -7   5   0       2142.71       2209.63       106.94 o                         
  -6   5   0        106.47        145.62        20.59 o                         
  -5   5   0        575.91        532.31        34.58 o                         
  -4   5   0       1212.57       1170.61        78.18 o                         
  -3   5   0       1367.69       1365.17        84.56 o                         
  -2   5   0         71.03        128.97        29.69 o                         
  -1   5   0        390.18        386.36        48.57 o                         
   0   5   0       1422.20       1276.89        88.10 o                         
   1   5   0        138.15         81.72        27.48 o                         
   2   5   0         71.52         88.72        29.60 o                         
   3   5   0        228.57        249.61        35.86 o                         
   4   5   0         14.17         59.83        27.30 o                         
   5   5   0         18.93         11.67        18.58 o                         
   6   5   0         48.20         33.21        15.89 o                         
   7   5   0         57.78          5.05        16.75 o                         
   8   5   0         28.37         27.57        23.22 o                         
   9   5   0         53.06         78.18        21.89 o                         
  10   5   0          3.10          6.62         8.10 o                         
 -15   6   0          4.02         -3.01        11.17 o                         
 -14   6   0          4.44         -2.13        15.87 o                         
 -13   6   0         30.90         50.54        15.12 o                         
 -12   6   0         95.99        120.46        20.83 o                         
 -11   6   0         12.40         15.17        15.20 o                         
 -10   6   0         15.72         30.65        14.43 o                         
  -9   6   0        844.09        944.67        41.48 o                         
  -8   6   0        792.50        823.49        72.74 o                         
  -7   6   0        399.43        475.33        39.06 o                         
  -6   6   0        767.26        762.44        54.99 o                         
  -5   6   0       3932.15       4077.07       120.46 o                         
  -4   6   0       1024.41       1006.81        81.19 o                         
  -3   6   0        708.26        700.31        69.31 o                         
  -2   6   0        430.56        399.66        52.83 o                         
  -1   6   0       1295.84       1328.56        96.88 o                         
   0   6   0        696.89        709.88        74.45 o                         
   1   6   0        170.04        223.89        46.53 o                         
   2   6   0        660.18        734.35        81.28 o                         
   3   6   0         40.50         48.39        22.74 o                         
   4   6   0         47.17         30.46        15.58 o                         
   5   6   0        129.47        141.96        21.20 o                         
   6   6   0         20.93         43.15        16.38 o                         
   7   6   0          9.18         -8.37        12.35 o                         
   8   6   0         18.36         26.41        18.79 o                         
   9   6   0         65.14         55.74        26.46 o                         
 -15   7   0          7.15          7.71         9.13 o                         
 -14   7   0          4.98          4.17        11.47 o                         
 -13   7   0         53.00         20.40        15.55 o                         
 -12   7   0        364.13        395.91        32.18 o                         
 -11   7   0       1408.88       1565.08        59.48 o                         
 -10   7   0        669.04        670.91        39.65 o                         
  -9   7   0        127.80        124.31        18.88 o                         
  -8   7   0        376.21        323.43        68.16 o                         
  -7   7   0         17.87          7.61        15.24 o                         
  -6   7   0          7.89         57.87        23.71 o                         
  -5   7   0        831.24        795.40        58.82 o                         
  -4   7   0        634.99        537.93        65.86 o                         
  -3   7   0        791.30        823.07        80.92 o                         
  -2   7   0         66.89         40.60        22.87 o                         
  -1   7   0         82.68         53.27        26.32 o                         
   0   7   0         52.24         45.91        25.26 o                         
   1   7   0         62.72         56.64        28.36 o                         
   2   7   0        297.00        351.18        36.88 o                         
   3   7   0        274.67        317.31        31.42 o                         
   4   7   0          9.31         35.91        16.84 o                         
   5   7   0          4.08         16.02        13.74 o                         
   6   7   0         36.89         23.54        15.95 o                         
   7   7   0         65.43        103.32        30.49 o                         
   8   7   0         12.51         18.83         9.91 o                         
 -14   8   0         18.34         35.88        11.41 o                         
 -13   8   0          5.23          9.16        10.69 o                         
 -12   8   0        218.49        214.91        37.98 o                         
 -11   8   0        577.61        575.27        36.42 o                         
 -10   8   0        112.85        108.90        24.63 o                         
  -9   8   0        171.30        142.36        21.83 o                         
  -8   8   0        127.74        217.32        31.63 o                         
  -7   8   0          9.69         13.37        18.66 o                         
  -6   8   0        138.65         95.55        24.89 o                         
  -5   8   0        383.29        431.59        62.36 o                         
  -4   8   0        387.81        426.25        65.50 o                         
  -3   8   0         16.74         26.15        21.01 o                         
  -2   8   0         27.57         13.21        26.24 o                         
  -1   8   0         23.30         27.30        27.12 o                         
   0   8   0         24.10         27.83        27.92 o                         
   1   8   0         66.43         45.48        18.67 o                         
   2   8   0        190.20        230.64        29.62 o                         
   3   8   0         37.32         74.65        19.79 o                         
   4   8   0        188.04        234.92        28.70 o                         
   5   8   0          1.17          3.15        14.10 o                         
   6   8   0         25.19         26.11        13.61 o                         
   7   8   0         14.04         37.67        17.90 o                         
 -14   9   0         88.68         51.48        15.17 o                         
 -13   9   0         31.78         19.96        11.94 o                         
 -12   9   0         67.90         80.75        29.25 o                         
 -11   9   0        188.88        210.04        30.66 o                         
 -10   9   0         28.61          8.67        16.09 o                         
  -9   9   0         40.09         96.19        28.23 o                         
  -8   9   0         37.43         35.95        17.04 o                         
  -7   9   0        188.99        230.54        20.00 o                         
  -6   9   0         21.79         22.20        15.21 o                         
  -5   9   0         36.38         54.01        21.53 o                         
  -4   9   0        409.55        407.28        71.35 o                         
  -3   9   0        103.73         99.93        26.99 o                         
  -2   9   0        297.54        293.71        26.46 o                         
  -1   9   0         71.56         60.17        15.14 o                         
   0   9   0         13.65         48.71        30.51 o                         
   1   9   0         44.53          5.66        13.72 o                         
   2   9   0         57.52         75.34        28.90 o                         
   3   9   0        183.95        193.40        37.40 o                         
   4   9   0         73.92         77.02        25.97 o                         
   5   9   0          0.51          7.80        18.17 o                         
   6   9   0         17.01         18.17         8.92 o                         
 -14  10   0          2.80          8.06         9.46 o                         
 -13  10   0         15.89         -3.21        14.66 o                         
 -12  10   0         53.94         87.57        32.80 o                         
 -11  10   0        121.80        193.67        42.90 o                         
 -10  10   0         42.99         47.86        16.56 o                         
  -9  10   0         19.66         45.71        18.79 o                         
  -8  10   0         28.42         38.25        37.01 o                         
  -7  10   0         85.64         88.56        20.75 o                         
  -6  10   0         66.99         61.34        16.11 o                         
  -5  10   0        333.74        353.49        28.91 o                         
  -4  10   0         59.94         74.13        31.07 o                         
  -3  10   0        463.28        499.56        36.16 o                         
  -2  10   0         11.65         -0.18        14.79 o                         
  -1  10   0         37.97         71.25        19.21 o                         
   0  10   0        422.16        445.15        76.98 o                         
   1  10   0          3.51         13.47        20.21 o                         
   2  10   0          0.86          8.07        19.32 o                         
   3  10   0        147.48        129.85        32.00 o                         
   4  10   0         98.43        120.10        27.65 o                         
   5  10   0         32.19         37.64        11.36 o                         
 -14  11   0          3.21          4.08        21.63 o                         
 -13  11   0          2.59         -9.79        11.69 o                         
 -12  11   0         62.61         80.84        29.78 o                         
 -11  11   0         63.60        114.69        34.66 o                         
 -10  11   0         36.57         26.24        21.63 o                         
  -9  11   0         26.88         38.74        17.86 o                         
  -8  11   0         11.42         21.80        16.86 o                         
  -7  11   0         48.49         83.74        30.54 o                         
  -6  11   0        148.07        158.79        26.84 o                         
  -5  11   0        570.98        571.79        65.77 o                         
  -4  11   0        108.20        157.86        39.00 o                         
  -3  11   0        110.42        139.35        35.10 o                         
  -2  11   0        237.51        306.31        32.87 o                         
  -1  11   0          7.11          6.30        15.69 o                         
   0  11   0        212.43        271.23        43.34 o                         
   1  11   0          4.70         19.41        20.03 o                         
   2  11   0          3.69          6.56        15.78 o                         
   3  11   0         33.74         70.60        14.67 o                         
   4  11   0         31.49         45.07        24.69 o                         
 -13  12   0          3.36         -4.02        10.81 o                         
 -12  12   0          3.75        -10.81        15.07 o                         
 -11  12   0         31.37         32.35        22.34 o                         
 -10  12   0         27.73         36.52        22.16 o                         
  -9  12   0          9.41         -4.79        16.18 o                         
  -8  12   0         28.13         31.91        19.59 o                         
  -7  12   0         19.47         41.13        24.37 o                         
  -6  12   0         60.54         85.60        21.75 o                         
  -5  12   0          0.04          4.62        35.72 o                         
  -4  12   0         70.05         61.02        20.08 o                         
  -3  12   0        129.21        150.52        24.39 o                         
  -2  12   0         26.91         31.73        19.68 o                         
  -1  12   0          8.92         -5.67        14.11 o                         
   0  12   0         59.39         69.47        17.42 o                         
   1  12   0         28.75          4.70        14.80 o                         
   2  12   0          2.22         -1.15        11.97 o                         
   3  12   0         27.81         39.71        13.38 o                         
 -13  13   0          3.68         -3.46         8.32 o                         
 -12  13   0          8.86        -11.88        15.51 o                         
 -11  13   0         23.80         41.30        22.25 o                         
 -10  13   0         21.98         17.64        18.35 o                         
  -9  13   0         30.33         14.82        14.14 o                         
  -8  13   0          0.91         32.00        25.53 o                         
  -7  13   0          5.00         16.13        17.82 o                         
  -6  13   0         72.29         79.95        29.60 o                         
  -5  13   0         22.63         25.08        20.56 o                         
  -4  13   0         46.89         49.64        25.08 o                         
  -3  13   0         37.14         60.56        16.39 o                         
  -2  13   0         35.18         53.04        15.55 o                         
  -1  13   0          0.99         10.24        10.48 o                         
   0  13   0         26.14         38.82        17.64 o                         
   1  13   0          4.05         12.23        13.03 o                         
 -12  14   0          1.14         -3.99        10.02 o                         
 -11  14   0          7.58         -5.85        13.21 o                         
 -10  14   0         29.82         33.33        18.79 o                         
  -9  14   0         18.53          2.57        18.52 o                         
  -8  14   0         13.94         16.82        10.35 o                         
  -7  14   0         14.27          0.89        14.45 o                         
  -6  14   0         18.90         19.06        17.99 o                         
  -5  14   0         12.48         35.10        21.10 o                         
  -4  14   0         11.45         -0.53        15.42 o                         
  -3  14   0         45.21         69.67        21.72 o                         
  -2  14   0          4.48         20.21         9.88 o                         
 -10  15   0         41.22         26.86        12.05 o                         
  -9  15   0          7.92          3.28        12.41 o                         
  -8  15   0         13.75          7.45        13.30 o                         
  -7  15   0          0.99         17.29         7.41 o                         
  -6  15   0          4.15         -8.58         8.58 o                         
  -5  15   0         11.26         31.47        15.33 o                         
  -4  15   0          1.29         12.23        11.08 o                         
   3 -15   1          9.33         31.29        13.38 o                         
   4 -15   1          7.79         33.59        16.13 o                         
   5 -15   1         20.71         25.08        17.11 o                         
   6 -15   1          2.39         -4.87        13.74 o                         
   7 -15   1         13.90         12.33         8.86 o                         
   8 -15   1         17.09         -1.95        12.05 o                         
   9 -15   1         47.28         46.09        20.47 o                         
  10 -15   1          0.78         11.79        12.14 o                         
   1 -14   1          4.43          7.58         7.04 o                         
   2 -14   1         67.59        105.00        15.95 o                         
   3 -14   1         41.47         65.68        24.20 o                         
   4 -14   1         17.88         22.42        15.95 o                         
   5 -14   1         67.52         60.89        25.70 o                         
   6 -14   1         10.91         15.25        18.61 o                         
   7 -14   1          1.46         44.41        24.91 o                         
   8 -14   1          2.04         30.72        11.88 o                         
   9 -14   1         61.88         39.71        20.47 o                         
  10 -14   1         15.71         -9.40        16.84 o                         
  11 -14   1          4.70         31.11        19.32 o                         
  12 -14   1         15.07          7.52         7.20 o                         
  -2 -13   1          2.31          7.36        10.19 o                         
  -1 -13   1          3.20         -3.90        14.00 o                         
   0 -13   1          0.54         -3.83        10.81 o                         
   1 -13   1         38.33         72.48        16.75 o                         
   2 -13   1         18.99         36.23        15.60 o                         
   3 -13   1         69.26        108.00        20.75 o                         
   4 -13   1          0.03          1.06        14.19 o                         
   5 -13   1         17.93          8.71        21.89 o                         
   6 -13   1         22.32         12.69        15.04 o                         
   7 -13   1         23.82         47.86        24.02 o                         
   8 -13   1          1.11         15.25        17.37 o                         
   9 -13   1         64.93         61.51        22.69 o                         
  10 -13   1         77.13         78.18        29.96 o                         
  11 -13   1         10.58         15.25        20.47 o                         
  12 -13   1          1.54        -14.89        14.89 o                         
  13 -13   1          8.19         -1.51        10.99 o                         
  -3 -12   1          1.23         15.00         9.14 o                         
  -2 -12   1          5.29         10.62        19.41 o                         
  -1 -12   1        121.75        157.77        30.76 o                         
   0 -12   1         26.58          8.77        16.84 o                         
   1 -12   1         74.42        115.26        20.83 o                         
   2 -12   1        257.33        288.42        31.36 o                         
   3 -12   1         63.26         91.94        24.60 o                         
   4 -12   1        140.26        157.59        37.23 o                         
   5 -12   1         28.93         -1.95        21.89 o                         
   6 -12   1        101.82         97.72        23.61 o                         
   7 -12   1         12.94         36.07        19.32 o                         
   8 -12   1          7.93        -12.44        15.28 o                         
   9 -12   1        172.98        136.39        24.73 o                         
  10 -12   1         98.51        125.07        35.37 o                         
  11 -12   1         31.21         47.51        25.62 o                         
  12 -12   1          0.63          4.25        18.26 o                         
  13 -12   1          4.02        -11.74        11.74 o                         
  14 -12   1          3.82          5.50        11.08 o                         
  -4 -11   1         14.38          6.56        15.07 o                         
  -3 -11   1         23.02         11.79        15.16 o                         
  -2 -11   1          5.92         -9.31        17.55 o                         
  -1 -11   1        196.91        245.08        41.75 o                         
   0 -11   1         15.52          3.27        13.86 o                         
   1 -11   1          6.79         13.45        15.29 o                         
   2 -11   1         62.68         85.78        20.24 o                         
   3 -11   1        150.47        148.19        24.51 o                         
   4 -11   1        943.39       1061.15        87.66 o                         
   5 -11   1        190.83        198.57        27.50 o                         
   6 -11   1        178.23        158.50        36.52 o                         
   7 -11   1         31.40         44.10        12.81 o                         
   8 -11   1         38.01         44.69        14.26 o                         
   9 -11   1         22.76          7.72        18.61 o                         
  10 -11   1         69.36         81.38        21.33 o                         
  11 -11   1         37.96         15.56        23.18 o                         
  12 -11   1         10.22          3.46        18.17 o                         
  13 -11   1          3.39        -12.01        26.50 o                         
  14 -11   1         27.56         23.93        10.09 o                         
  -6 -10   1          0.06          8.24         9.93 o                         
  -5 -10   1         35.30         28.54        15.25 o                         
  -4 -10   1        137.35        162.47        31.91 o                         
  -3 -10   1          3.49         -8.86        17.02 o                         
  -2 -10   1         11.27         -7.09        22.60 o                         
  -1 -10   1        134.73        123.29        31.11 o                         
   0 -10   1        514.26        659.79        47.03 o                         
   1 -10   1        142.07        119.17        19.94 o                         
   2 -10   1         51.00         48.52        19.57 o                         
   3 -10   1        115.39        126.52        19.55 o                         
   4 -10   1        680.35        798.95        83.41 o                         
   5 -10   1          3.51         13.11        11.62 o                         
   6 -10   1        125.39        126.65        19.74 o                         
   7 -10   1         74.32         87.42        19.28 o                         
   8 -10   1          4.29         10.18        12.12 o                         
   9 -10   1         24.31         11.17        21.98 o                         
  10 -10   1          8.49         33.74        19.54 o                         
  11 -10   1         30.36         25.61        15.69 o                         
  12 -10   1         93.48        108.40        31.47 o                         
  13 -10   1          8.44         13.63        12.73 o                         
  14 -10   1         16.23         -2.20        11.97 o                         
  -7  -9   1         15.86         23.58        14.45 o                         
  -6  -9   1         12.99          9.40        11.61 o                         
  -5  -9   1         14.31         46.46        15.60 o                         
  -4  -9   1        286.34        375.40        46.76 o                         
  -3  -9   1         73.45         97.59        28.63 o                         
  -2  -9   1         10.46         22.69        22.16 o                         
  -1  -9   1        167.52        233.14        32.57 o                         
   0  -9   1        510.06        631.32        39.35 o                         
   1  -9   1          7.05         19.26        12.28 o                         
   2  -9   1        192.51        195.35        47.07 o                         
   3  -9   1       1855.35       1957.08       146.96 o                         
   4  -9   1        762.04        716.35        89.79 o                         
   5  -9   1        231.45        195.18        49.37 o                         
   6  -9   1         24.57         13.44        20.12 o                         
   7  -9   1         50.64         52.84        17.41 o                         
   8  -9   1         57.89         35.65        24.47 o                         
   9  -9   1        110.31        134.14        60.67 o                         
  10  -9   1          6.75         17.61        30.49 o                         
  11  -9   1         75.28         92.64        21.11 o                         
  12  -9   1         38.21         75.02        22.96 o                         
  13  -9   1          1.66          9.33        12.25 o                         
  14  -9   1         32.36         42.76        16.89 o                         
  -8  -8   1         14.98          1.95        11.26 o                         
  -7  -8   1         64.68         80.91        15.26 o                         
  -6  -8   1         25.54         35.85        14.07 o                         
  -5  -8   1          0.67         -0.20        14.27 o                         
  -4  -8   1        422.57        521.65        94.84 o                         
  -3  -8   1        313.00        291.33        29.82 o                         
  -2  -8   1          2.70          1.73        15.48 o                         
  -1  -8   1         88.87         93.76        41.97 o                         
   0  -8   1        162.09        145.81        43.43 o                         
   1  -8   1        216.91        187.02        49.02 o                         
   2  -8   1        233.08        259.61        53.80 o                         
   3  -8   1        646.79        616.64        76.94 o                         
   4  -8   1        764.42        668.14        79.24 o                         
   5  -8   1        603.62        626.57        76.23 o                         
   6  -8   1        246.22        301.57        40.38 o                         
   7  -8   1        173.18        168.34        30.69 o                         
   8  -8   1        152.36        139.77        25.42 o                         
   9  -8   1        623.90        556.98        40.70 o                         
  10  -8   1         30.35         50.66        19.76 o                         
  11  -8   1        349.07        412.02        31.55 o                         
  12  -8   1        104.22        107.12        15.48 o                         
  13  -8   1          1.48         11.79        11.30 o                         
  14  -8   1         67.25         68.78        15.99 o                         
  -9  -7   1         11.56         -6.20         8.60 o                         
  -8  -7   1          3.83         11.26        14.00 o                         
  -7  -7   1         38.18         52.32        15.80 o                         
  -6  -7   1        166.03        190.50        26.03 o                         
  -5  -7   1        130.62        114.54        21.87 o                         
  -4  -7   1        141.07        147.68        22.76 o                         
  -3  -7   1         23.52        -15.53        35.50 o                         
  -2  -7   1         82.59         64.35        35.28 o                         
  -1  -7   1        152.17        160.61        46.27 o                         
   0  -7   1        554.64        534.12        70.73 o                         
   1  -7   1        332.01        302.07        54.42 o                         
   2  -7   1         15.31         26.32        24.46 o                         
   3  -7   1         49.70         56.20        28.27 o                         
   4  -7   1         48.05         28.63        25.00 o                         
   5  -7   1       1848.46       2040.14        90.26 o                         
   6  -7   1        759.34        781.47        58.72 o                         
   7  -7   1         12.89         39.89        30.14 o                         
   8  -7   1         26.87         12.50        27.74 o                         
   9  -7   1          6.59         29.99        11.82 o                         
  10  -7   1         55.86         59.41        16.63 o                         
  11  -7   1        898.83        996.89        47.94 o                         
  12  -7   1        250.36        229.51        30.81 o                         
  13  -7   1          0.51         15.74        11.80 o                         
  14  -7   1          9.76         19.31        18.44 o                         
  -9  -6   1         44.08         63.91        21.10 o                         
  -8  -6   1         12.93         34.04        19.94 o                         
  -7  -6   1        132.53        166.83        25.53 o                         
  -6  -6   1        130.86        161.97        24.73 o                         
  -5  -6   1        105.45         82.29        24.52 o                         
  -4  -6   1          4.30         26.61        14.61 o                         
  -3  -6   1        286.66        358.98        46.00 o                         
  -2  -6   1        121.34         92.36        33.33 o                         
  -1  -6   1        885.53        901.96        83.58 o                         
   0  -6   1        948.96       1024.54        86.07 o                         
   1  -6   1        106.04        213.79        39.09 o                         
   2  -6   1        107.74        126.57        31.29 o                         
   3  -6   1         82.93        109.20        30.93 o                         
   4  -6   1        208.99        269.36        41.04 o                         
   5  -6   1       2815.24       2782.98        96.47 o                         
   6  -6   1        284.11        268.80        27.75 o                         
   7  -6   1         73.69         74.76        26.20 o                         
   8  -6   1       1013.37       1002.43        79.39 o                         
   9  -6   1         19.89         16.92        11.93 o                         
  10  -6   1          1.37         -1.91        11.22 o                         
  11  -6   1        584.14        627.62        36.13 o                         
  12  -6   1        107.66         61.92        21.30 o                         
  13  -6   1         15.83         46.60        25.62 o                         
  14  -6   1          5.27          7.18        14.27 o                         
  15  -6   1          9.12         13.83        11.17 o                         
 -10  -5   1         68.91         85.21        14.59 o                         
  -9  -5   1         16.19         27.92        21.63 o                         
  -8  -5   1         17.92         22.60        23.93 o                         
  -7  -5   1          4.70         19.77        19.68 o                         
  -6  -5   1        405.86        434.59        34.57 o                         
  -5  -5   1         45.39         36.06        15.53 o                         
  -4  -5   1         21.05         37.90        16.99 o                         
  -3  -5   1        277.27        170.65        32.14 o                         
  -2  -5   1       2465.55       2292.12       127.28 o                         
  -1  -5   1       3767.15       3700.54       152.63 o                         
   0  -5   1       2385.10       2245.14       113.28 o                         
   1  -5   1         84.45         52.83        25.62 o                         
   2  -5   1        142.76        115.58        27.48 o                         
   3  -5   1        837.48        859.41        64.08 o                         
   4  -5   1       2421.69       2407.79       104.32 o                         
   5  -5   1       1177.29       1159.96        48.85 o                         
   6  -5   1        183.89        201.31        18.61 o                         
   7  -5   1        885.74        979.04        72.22 o                         
   8  -5   1       2228.36       2231.76       165.13 o                         
   9  -5   1         46.21         72.57        18.49 o                         
  10  -5   1          5.11          1.86        11.54 o                         
  11  -5   1         38.49         42.10        12.68 o                         
  12  -5   1        349.14        343.17        25.50 o                         
  13  -5   1         11.18         35.90        16.64 o                         
  14  -5   1         14.65         27.65        16.40 o                         
 -11  -4   1          0.68         -3.42         8.61 o                         
 -10  -4   1         34.36         25.08        19.59 o                         
  -9  -4   1         35.55         25.53        19.59 o                         
  -8  -4   1         30.38         21.54        20.30 o                         
  -7  -4   1        367.26        475.40        49.59 o                         
  -6  -4   1        346.69        403.22        43.73 o                         
  -5  -4   1        505.96        509.92        79.24 o                         
  -4  -4   1          4.31        -11.29        14.67 o                         
  -3  -4   1         17.67         11.54        20.16 o                         
  -2  -4   1        189.77        194.91        36.70 o                         
  -1  -4   1        104.61         81.90        23.67 o                         
   0  -4   1       3830.39       3556.42       125.24 o                         
   1  -4   1        293.12        276.54        35.19 o                         
   2  -4   1        171.58        148.82        25.44 o                         
   3  -4   1       1442.42       1482.27        54.63 o                         
   4  -4   1       2228.49       2427.51        60.19 o                         
   5  -4   1       1740.60       1840.70        55.95 o                         
   6  -4   1       1245.86       1208.60        70.97 o                         
   7  -4   1          1.77         43.52        33.86 o                         
   8  -4   1         64.53         32.09        22.96 o                         
   9  -4   1        190.67        204.68        25.38 o                         
  10  -4   1        120.21        103.39        24.32 o                         
  11  -4   1          5.72          7.57        12.52 o                         
  12  -4   1        354.22        332.32        36.65 o                         
  13  -4   1         88.67         81.47        17.90 o                         
  14  -4   1          4.34          6.47        12.85 o                         
 -11  -3   1         40.93         25.64        12.88 o                         
 -10  -3   1         28.17         17.02        19.41 o                         
  -9  -3   1        321.38        355.52        50.97 o                         
  -8  -3   1        123.61        107.69        32.35 o                         
  -7  -3   1        232.83        252.15        34.80 o                         
  -6  -3   1        501.92        432.01        74.37 o                         
  -5  -3   1        901.74        839.91        97.59 o                         
  -4  -3   1         62.79         97.98        18.41 o                         
  -3  -3   1        319.06        307.00        25.12 o                         
  -2  -3   1        139.06        138.66        20.08 o                         
  -1  -3   1         33.14         54.42        12.75 o                         
   0  -3   1         10.91          9.22        13.92 o                         
   1  -3   1       3018.05       2613.34        85.53 o                         
   2  -3   1        670.59        716.11        32.41 o                         
   3  -3   1       6055.00       5930.95        68.12 o                         
   4  -3   1       6290.81       6273.78        73.98 o                         
   5  -3   1       1036.42       1001.95        32.85 o                         
   6  -3   1        491.00        471.36        36.03 o                         
   7  -3   1        453.37        323.17        60.10 o                         
   8  -3   1         43.57         89.08        45.03 o                         
   9  -3   1         16.78         13.30         9.90 o                         
  10  -3   1         12.71         -2.25        11.83 o                         
  11  -3   1         36.82         19.23        17.07 o                         
  12  -3   1         70.06         83.22        21.63 o                         
  13  -3   1         83.64         74.64        18.02 o                         
  14  -3   1         15.05         33.24        15.60 o                         
 -12  -2   1         42.00         50.07        11.88 o                         
 -11  -2   1         67.99         74.72        23.84 o                         
 -10  -2   1         17.46         30.85        34.04 o                         
  -9  -2   1        166.79        192.71        22.10 o                         
  -8  -2   1        858.79        976.24        50.99 o                         
  -7  -2   1        183.44        247.83        63.02 o                         
  -6  -2   1         10.00          3.31        15.77 o                         
  -5  -2   1       1034.81       1096.00        52.33 o                         
  -4  -2   1        301.68        265.04        30.66 o                         
  -3  -2   1       1876.04       1858.72        69.88 o                         
  -2  -2   1        101.16        174.88        29.43 o                         
  -1  -2   1         59.89         88.72        19.41 o                         
   0  -2   1       6227.82       6069.78       114.25 o                         
   1  -2   1       4638.26       4113.29        60.90 o                         
   2  -2   1       2982.70       2820.30        42.31 o                         
   3  -2   1        136.78        174.21         9.49 o                         
   4  -2   1       5634.50       5263.15        84.21 o                         
   5  -2   1       2241.67       2464.91        62.18 o                         
   6  -2   1       1517.74       1446.98       113.01 o                         
   7  -2   1        610.01        584.46        81.10 o                         
   8  -2   1         16.13         42.63        32.97 o                         
   9  -2   1        227.28        207.84        22.08 o                         
  10  -2   1        434.15        388.76        39.92 o                         
  11  -2   1          1.39          3.58        17.66 o                         
  12  -2   1          4.28          2.01        24.91 o                         
  13  -2   1         44.56         20.06        49.10 o                         
 -12  -1   1         84.92         55.35        15.93 o                         
 -11  -1   1         22.16          2.09        18.79 o                         
 -10  -1   1         46.71         37.50        18.13 o                         
  -9  -1   1         48.12         42.26        15.23 o                         
  -8  -1   1        436.32        436.43        33.75 o                         
  -7  -1   1        163.45        158.66        51.50 o                         
  -6  -1   1        169.16        197.42        31.02 o                         
  -5  -1   1         78.88         74.89        19.25 o                         
  -4  -1   1        368.11        381.32        22.41 o                         
  -3  -1   1          3.88         17.20        14.23 o                         
  -2  -1   1       3014.57       2554.37        61.60 o                         
  -1  -1   1        571.08        307.65        25.62 o                         
   0  -1   1         58.47         67.64         6.90 o                         
   1  -1   1         51.99         45.04         7.08 o                         
   2  -1   1        127.22        116.53         7.40 o                         
   3  -1   1       6534.59       6303.09       102.42 o                         
   4  -1   1         14.84         64.89        10.15 o                         
   5  -1   1        568.63        502.18        25.85 o                         
   6  -1   1        831.06        790.19        87.57 o                         
   7  -1   1        207.89        251.99        59.65 o                         
   8  -1   1        169.14        225.05        60.54 o                         
   9  -1   1         48.44         66.33        13.19 o                         
  10  -1   1        412.04        383.72        37.56 o                         
  11  -1   1         15.74         21.56        12.68 o                         
  12  -1   1          9.05         23.27        10.50 o                         
  13  -1   1         11.39         12.18         9.67 o                         
 -13   0   1          1.88         38.20        17.28 o                         
 -12   0   1        115.06        115.44        19.08 o                         
 -11   0   1         56.54         58.20        20.17 o                         
 -10   0   1          4.46          7.91        15.70 o                         
  -9   0   1         53.83         67.32        57.79 o                         
  -8   0   1        204.59        193.67        54.69 o                         
  -7   0   1        420.42        466.58        74.01 o                         
  -6   0   1        651.23        705.44        51.45 o                         
  -5   0   1       2601.24       2702.23        89.35 o                         
  -4   0   1        810.82        703.08        55.26 o                         
  -3   0   1         85.51         81.27        14.03 o                         
  -2   0   1        137.46        165.00        15.54 o                         
  -1   0   1      13932.11      12049.94        84.38 o                         
   0   0   1       6436.02       4625.10        64.08 o                         
   1   0   1       5971.54       4824.63        46.75 o                         
   2   0   1         17.46         64.13        16.18 o                         
   3   0   1        149.40        140.16        14.09 o                         
   4   0   1        119.73        146.10        13.23 o                         
   5   0   1        899.16        837.73        50.81 o                         
   6   0   1       2747.52       2618.12       164.69 o                         
   7   0   1       1018.54       1161.22       121.43 o                         
   8   0   1         78.55         83.47        16.72 o                         
   9   0   1         54.90         23.68        19.84 o                         
  10   0   1         48.24         20.61        14.92 o                         
  11   0   1         18.65         25.67        12.09 o                         
  12   0   1          6.72         -7.85         9.83 o                         
 -13   1   1          0.95        -17.99        17.99 o                         
 -12   1   1         24.65         34.73        14.79 o                         
 -11   1   1         33.57         27.87        12.83 o                         
 -10   1   1         28.84         15.90        17.69 o                         
  -9   1   1         46.42         67.17        14.04 o                         
  -8   1   1        145.39        153.16        49.19 o                         
  -7   1   1        343.79        490.42        75.61 o                         
  -6   1   1       1146.77       1234.92        64.77 o                         
  -5   1   1        746.83        635.51        43.18 o                         
  -4   1   1        672.82        751.62        41.30 o                         
  -3   1   1       8303.47       7191.13        88.81 o                         
  -2   1   1       6763.98       6708.40        69.80 o                         
  -1   1   1      10510.61       9020.91       122.32 o                         
   0   1   1       4725.31       4858.48        85.44 o                         
   1   1   1        418.29        477.92        28.36 o                         
   2   1   1         13.47         48.34        26.19 o                         
   3   1   1        245.79        316.64        43.92 o                         
   4   1   1         74.16        100.38        13.18 o                         
   5   1   1        101.60         82.43        23.00 o                         
   6   1   1        497.38        597.58        83.76 o                         
   7   1   1       1609.17       1603.16       148.55 o                         
   8   1   1        221.99        249.96        27.54 o                         
   9   1   1         29.28         68.60        29.65 o                         
  10   1   1          6.38         19.45        14.07 o                         
  11   1   1         14.00         29.70        18.34 o                         
  12   1   1          2.97         29.25        16.84 o                         
 -14   2   1          6.72          8.86        12.32 o                         
 -13   2   1          1.09         12.32        16.04 o                         
 -12   2   1          9.49         15.33        22.25 o                         
 -11   2   1         73.26         74.43        17.92 o                         
 -10   2   1         55.02         44.39        12.67 o                         
  -9   2   1          7.23         10.05        11.10 o                         
  -8   2   1         32.66         79.86        36.87 o                         
  -7   2   1         77.72         75.66        19.93 o                         
  -6   2   1       2192.21       2353.76       174.08 o                         
  -5   2   1        347.68        313.95        30.27 o                         
  -4   2   1      17999.38      17011.72       133.10 o                         
  -3   2   1      29404.82      28706.66       185.75 o                         
  -2   2   1         18.35         46.44        13.43 o                         
  -1   2   1       2939.34       2360.37        76.05 o                         
   0   2   1       9453.99       8567.36       146.43 o                         
   1   2   1       2357.48       2192.32        78.18 o                         
   2   2   1        309.20        329.46        33.06 o                         
   3   2   1       6157.69       5806.67       115.73 o                         
   4   2   1       1739.41       1781.59       136.99 o                         
   5   2   1         35.63         33.01        18.36 o                         
   6   2   1         24.06         34.21        37.94 o                         
   7   2   1        711.77        703.93        42.68 o                         
   8   2   1         14.83         38.15        28.53 o                         
   9   2   1         92.69         88.54        20.30 o                         
  10   2   1          3.74         13.31        14.10 o                         
  11   2   1         79.56         69.29        16.38 o                         
  12   2   1          5.92         -0.44        10.99 o                         
 -14   3   1          9.18         20.92        17.90 o                         
 -13   3   1          2.25          2.84        17.20 o                         
 -12   3   1          1.42         28.33        17.95 o                         
 -11   3   1        113.63        112.69        19.46 o                         
 -10   3   1         20.03         29.41        14.44 o                         
  -9   3   1         34.99         50.13        14.78 o                         
  -8   3   1        152.61        145.98        43.52 o                         
  -7   3   1       1087.99       1065.79        92.58 o                         
  -6   3   1       3560.00       4066.79       273.04 o                         
  -5   3   1         41.20         47.14        11.23 o                         
  -4   3   1       3737.13       3759.39        76.70 o                         
  -3   3   1         99.31        108.43        16.58 o                         
  -2   3   1        238.89        194.20        28.54 o                         
  -1   3   1       1083.88       1091.46        62.31 o                         
   0   3   1         99.43         87.31        21.10 o                         
   1   3   1       2273.53       1947.77        88.02 o                         
   2   3   1       1560.02       1474.37        79.86 o                         
   3   3   1        649.37        599.52        44.97 o                         
   4   3   1         36.15         69.49        35.81 o                         
   5   3   1         13.87          5.00        16.23 o                         
   6   3   1        550.24        626.60        51.41 o                         
   7   3   1         15.89         14.09        23.71 o                         
   8   3   1        107.99        129.41        34.04 o                         
   9   3   1         27.50         64.26        25.26 o                         
  10   3   1          1.71         21.28        17.02 o                         
  11   3   1         38.17         35.19        19.15 o                         
 -14   4   1         10.73          8.69        17.73 o                         
 -13   4   1         59.30         49.37        26.41 o                         
 -12   4   1          0.12         10.38        12.48 o                         
 -11   4   1         68.55         75.50        19.03 o                         
 -10   4   1         37.73         24.56        14.48 o                         
  -9   4   1        203.90        203.81        24.99 o                         
  -8   4   1       1107.76       1227.07       120.63 o                         
  -7   4   1       5307.92       5901.42       305.48 o                         
  -6   4   1       3761.93       4116.07        92.11 o                         
  -5   4   1         80.39         92.57        16.03 o                         
  -4   4   1         48.58         58.57        15.64 o                         
  -3   4   1       1572.14       1463.02        82.70 o                         
  -2   4   1        108.45         87.22        23.84 o                         
  -1   4   1       2005.54       1781.49        92.18 o                         
   0   4   1       3186.90       2974.44       121.17 o                         
   1   4   1       2308.48       2520.36       115.85 o                         
   2   4   1         40.32         87.31        26.41 o                         
   3   4   1         21.98          3.16        17.74 o                         
   4   4   1         58.68         93.95        40.86 o                         
   5   4   1        186.74        172.57        28.48 o                         
   6   4   1        260.47        251.37        36.69 o                         
   7   4   1         35.69         33.24        22.07 o                         
   8   4   1        244.07        186.05        37.67 o                         
   9   4   1         36.86         24.99        15.14 o                         
  10   4   1          4.55          9.38        12.14 o                         
 -15   5   1          0.39         -8.77         9.22 o                         
 -14   5   1          4.74         -5.14        14.89 o                         
 -13   5   1         60.49         84.36        19.53 o                         
 -12   5   1          2.08          9.61        12.68 o                         
 -11   5   1         51.23         79.52        17.74 o                         
 -10   5   1        217.56        244.28        29.84 o                         
  -9   5   1        848.63        901.84        48.57 o                         
  -8   5   1         37.10         43.17        30.58 o                         
  -7   5   1        341.04        357.01        34.31 o                         
  -6   5   1        755.45        824.77        47.02 o                         
  -5   5   1        134.42         86.86        19.46 o                         
  -4   5   1        439.68        454.26        38.26 o                         
  -3   5   1        258.61        169.91        34.12 o                         
  -2   5   1       2630.08       2381.73       117.09 o                         
  -1   5   1        457.75        380.25        51.59 o                         
   0   5   1        530.61        701.73        67.72 o                         
   1   5   1         94.59         85.44        26.32 o                         
   2   5   1         78.01         56.37        22.51 o                         
   3   5   1          9.35          4.77        14.32 o                         
   4   5   1         21.54         24.00        18.33 o                         
   5   5   1        414.78        427.31        33.76 o                         
   6   5   1         29.12         42.46        15.41 o                         
   7   5   1          3.16         14.89        20.47 o                         
   8   5   1        104.37        127.10        29.16 o                         
   9   5   1         94.42        122.75        23.36 o                         
  10   5   1          5.91         29.43        13.38 o                         
 -15   6   1          2.68        -10.90        10.90 o                         
 -14   6   1          4.97         19.06        17.37 o                         
 -13   6   1         64.27         61.23        19.83 o                         
 -12   6   1          5.97         17.91        13.27 o                         
 -11   6   1        293.18        301.58        35.15 o                         
 -10   6   1        174.66        161.97        22.10 o                         
  -9   6   1        401.23        416.71        30.45 o                         
  -8   6   1        117.73        144.92        47.95 o                         
  -7   6   1        372.46        394.61        35.60 o                         
  -6   6   1       1255.45       1252.29        73.68 o                         
  -5   6   1        129.54        141.46        26.47 o                         
  -4   6   1        126.32        117.53        34.57 o                         
  -3   6   1         32.85         14.27        18.08 o                         
  -2   6   1       1683.11       1525.51       106.10 o                         
  -1   6   1         46.33        104.15        36.34 o                         
   0   6   1        137.61         78.35        28.45 o                         
   1   6   1        203.11        185.25        41.22 o                         
   2   6   1         59.66        101.93        35.63 o                         
   3   6   1          7.57         -0.45        32.15 o                         
   4   6   1         40.08         50.28        16.73 o                         
   5   6   1         70.51         39.85        16.70 o                         
   6   6   1         43.55         49.08        16.74 o                         
   7   6   1         16.13         23.84        22.87 o                         
   8   6   1         30.56         22.69        12.82 o                         
   9   6   1          7.50         -2.75        12.23 o                         
 -15   7   1          7.22        -12.50        12.50 o                         
 -14   7   1         42.78         52.70        46.80 o                         
 -13   7   1         36.32         45.07        12.82 o                         
 -12   7   1        386.23        374.14        37.17 o                         
 -11   7   1        166.52        185.95        29.29 o                         
 -10   7   1        149.60        156.80        21.27 o                         
  -9   7   1        126.59         92.09        18.34 o                         
  -8   7   1         44.40         44.76        19.87 o                         
  -7   7   1          4.56         32.12        19.51 o                         
  -6   7   1        725.00        740.10        60.81 o                         
  -5   7   1       1408.47       1555.88       106.81 o                         
  -4   7   1        485.44        552.11        71.62 o                         
  -3   7   1         15.22        -14.27        19.50 o                         
  -2   7   1        258.20        231.69        47.86 o                         
  -1   7   1        157.67        108.84        34.66 o                         
   0   7   1        142.38        132.16        39.18 o                         
   1   7   1        811.76        758.01        90.05 o                         
   2   7   1         58.92         63.55        17.77 o                         
   3   7   1          5.58         33.54        19.01 o                         
   4   7   1         25.38         38.94        16.42 o                         
   5   7   1         47.05         51.03        29.69 o                         
   6   7   1         90.68        114.47        20.33 o                         
   7   7   1          0.90         15.57        11.18 o                         
   8   7   1         28.07         17.82        13.21 o                         
 -14   8   1          4.81         14.09        10.55 o                         
 -13   8   1          5.52          6.55        11.53 o                         
 -12   8   1        288.00        320.91        34.23 o                         
 -11   8   1        399.93        356.72        35.90 o                         
 -10   8   1        214.25        231.22        32.14 o                         
  -9   8   1         85.17         90.67        19.97 o                         
  -8   8   1        152.37        161.13        21.71 o                         
  -7   8   1         17.84         50.43        16.77 o                         
  -6   8   1         91.81        128.86        29.35 o                         
  -5   8   1       1743.83       1889.84       100.40 o                         
  -4   8   1          7.27         11.52        23.58 o                         
  -3   8   1          8.91         32.09        24.11 o                         
  -2   8   1        240.61        219.82        53.36 o                         
  -1   8   1        113.71        153.96        45.38 o                         
   0   8   1         17.98         21.36        20.39 o                         
   1   8   1        127.02        112.80        25.93 o                         
   2   8   1        118.78        145.51        30.22 o                         
   3   8   1         65.95         56.43        16.99 o                         
   4   8   1        147.10        161.39        23.48 o                         
   5   8   1         86.23         82.43        17.62 o                         
   6   8   1         16.90         13.83        12.05 o                         
   7   8   1         12.13          0.89        11.43 o                         
 -14   9   1         46.28         26.31        13.58 o                         
 -13   9   1          2.71         -2.50        13.84 o                         
 -12   9   1         90.52        106.72        32.53 o                         
 -11   9   1        152.99        144.30        35.90 o                         
 -10   9   1         10.97         14.25        15.12 o                         
  -9   9   1         38.14         34.78        16.50 o                         
  -8   9   1        383.97        438.70        53.54 o                         
  -7   9   1        325.78        330.18        24.11 o                         
  -6   9   1         55.72         51.13        11.97 o                         
  -5   9   1        329.88        306.11        27.05 o                         
  -4   9   1         75.25         51.47        21.49 o                         
  -3   9   1        579.82        567.00        37.34 o                         
  -2   9   1        110.56        128.56        20.93 o                         
  -1   9   1        151.47        181.02        23.51 o                         
   0   9   1        317.51        355.01        32.22 o                         
   1   9   1         49.49         44.23        21.01 o                         
   2   9   1         46.58         36.25        22.78 o                         
   3   9   1        187.80        194.11        35.81 o                         
   4   9   1         29.97         56.20        21.80 o                         
   5   9   1          1.50         -2.58        10.28 o                         
   6   9   1          3.66         11.61        11.79 o                         
 -14  10   1         15.97         22.01        11.72 o                         
 -13  10   1         11.15         -1.89        21.45 o                         
 -12  10   1         99.46        117.00        34.48 o                         
 -11  10   1         88.78         62.93        25.44 o                         
 -10  10   1         32.43         67.54        29.78 o                         
  -9  10   1        264.17        255.39        30.26 o                         
  -8  10   1         12.61         65.35        20.96 o                         
  -7  10   1          9.48         14.30        22.47 o                         
  -6  10   1        489.43        505.33        34.97 o                         
  -5  10   1         50.95         60.70        16.20 o                         
  -4  10   1        788.55        848.76        53.64 o                         
  -3  10   1        707.78        675.55        43.01 o                         
  -2  10   1        135.71        104.59        22.34 o                         
  -1  10   1        209.78        256.71        31.09 o                         
   0  10   1         73.14         79.68        25.26 o                         
   1  10   1          6.81         10.55        18.44 o                         
   2  10   1         79.79         76.67        26.95 o                         
   3  10   1         68.84         76.49        26.15 o                         
   4  10   1         15.31         33.68        12.09 o                         
   5  10   1          4.17          2.39        10.28 o                         
 -14  11   1          4.03          7.49         8.56 o                         
 -13  11   1          4.20         -5.55        15.33 o                         
 -12  11   1         88.73        103.53        30.76 o                         
 -11  11   1         66.32         61.42        28.72 o                         
 -10  11   1        148.36         92.09        30.85 o                         
  -9  11   1         26.71         44.02        16.30 o                         
  -8  11   1         33.79         72.50        31.11 o                         
  -7  11   1         98.76         80.30        31.38 o                         
  -6  11   1         78.82         81.37        31.91 o                         
  -5  11   1          9.30         28.63        16.53 o                         
  -4  11   1        338.31        339.72        43.96 o                         
  -3  11   1        111.64        121.28        19.20 o                         
  -2  11   1          2.11          0.59        13.32 o                         
  -1  11   1        146.23        209.95        27.34 o                         
   0  11   1        114.92        178.62        39.93 o                         
   1  11   1          3.25         26.34        14.71 o                         
   2  11   1          6.04         10.86         9.95 o                         
   3  11   1         22.03         31.66        13.74 o                         
 -13  12   1          0.61         -8.01        18.66 o                         
 -12  12   1         22.88          9.57        17.82 o                         
 -11  12   1          7.38         16.49        17.64 o                         
 -10  12   1          5.45         14.98        23.22 o                         
  -9  12   1         32.45         21.14        13.88 o                         
  -8  12   1         26.18        -23.40        23.49 o                         
  -7  12   1         12.85         -8.42        20.30 o                         
  -6  12   1         19.64          0.18        17.20 o                         
  -5  12   1         90.79         60.36        26.15 o                         
  -4  12   1         73.76        101.22        34.39 o                         
  -3  12   1        121.89        100.76        21.87 o                         
  -2  12   1          0.75         17.99        15.38 o                         
  -1  12   1          2.96         14.95        18.30 o                         
   0  12   1         75.27        103.44        24.91 o                         
   1  12   1         12.08         18.26        16.31 o                         
   2  12   1          7.87         14.71        11.52 o                         
 -12  13   1          7.58         20.65        12.94 o                         
 -11  13   1          9.43         24.64        19.06 o                         
 -10  13   1          4.09         16.13        19.94 o                         
  -9  13   1          9.25         15.00         9.98 o                         
  -8  13   1          9.85         14.31        12.71 o                         
  -7  13   1         16.99         56.11        28.98 o                         
  -6  13   1         46.11         32.17        21.36 o                         
  -5  13   1         44.56         58.68        26.15 o                         
  -4  13   1        113.87        159.54        34.39 o                         
  -3  13   1         42.39         19.37        12.14 o                         
  -2  13   1         15.03         23.02        11.17 o                         
  -1  13   1         13.43          3.19        14.54 o                         
   0  13   1          3.52         19.06        11.97 o                         
 -11  14   1         24.49         30.49        13.56 o                         
 -10  14   1          5.12        -17.11        17.11 o                         
  -9  14   1          9.78          3.73        20.30 o                         
  -8  14   1         12.65         29.11        11.07 o                         
  -7  14   1         10.43          3.13         9.51 o                         
  -6  14   1          8.96         15.51        19.06 o                         
  -5  14   1          0.26         -0.53        15.69 o                         
  -4  14   1         28.86         26.77        17.20 o                         
  -3  14   1         21.33         33.42        14.89 o                         
  -6  15   1         21.71         17.82         9.40 o                         
   6 -16   2          0.00         -5.05         9.66 o                         
   7 -16   2         17.85         22.78        11.79 o                         
   8 -16   2         69.56         40.60        14.36 o                         
   2 -15   2          1.05          1.15         8.33 o                         
   3 -15   2          1.96        -15.42        15.42 o                         
   4 -15   2          7.60         16.40        15.42 o                         
   5 -15   2         53.58         35.99        20.39 o                         
   6 -15   2          1.89         -9.40        15.95 o                         
   7 -15   2         13.27         13.92        14.36 o                         
   8 -15   2         36.29         13.56        14.71 o                         
   9 -15   2         17.38         12.94        16.84 o                         
  10 -15   2          6.17         12.05        13.47 o                         
  11 -15   2         14.75         25.17        13.92 o                         
   0 -14   2         14.62         25.35        14.36 o                         
   1 -14   2         90.42        111.80        16.67 o                         
   2 -14   2         50.62         42.23        30.00 o                         
   3 -14   2          0.37         -1.86        15.78 o                         
   4 -14   2         89.45         85.93        20.28 o                         
   5 -14   2         81.87        128.28        23.05 o                         
   6 -14   2          5.67          6.11        13.51 o                         
   7 -14   2        101.59        114.52        31.91 o                         
   8 -14   2         19.67         14.98        19.68 o                         
   9 -14   2         49.49         21.80        16.40 o                         
  10 -14   2          7.77        -17.82        17.82 o                         
  11 -14   2         10.25          5.67        15.60 o                         
  12 -14   2         24.49         12.57        13.83 o                         
  -2 -13   2          3.27         10.72        10.99 o                         
  -1 -13   2          6.72         -3.81        12.85 o                         
   0 -13   2          0.76          7.19        11.37 o                         
   1 -13   2         20.36         13.96        12.44 o                         
   2 -13   2         61.79         78.23        20.79 o                         
   3 -13   2         13.10         36.33        15.67 o                         
   4 -13   2         16.17         37.94        26.15 o                         
   5 -13   2          8.28         10.72        21.01 o                         
   6 -13   2         35.87         62.22        27.03 o                         
   7 -13   2         16.93         17.01        15.73 o                         
   8 -13   2          9.58         14.76        24.95 o                         
   9 -13   2        120.81        114.61        30.40 o                         
  10 -13   2         18.36         -6.20        17.46 o                         
  11 -13   2          7.12          3.99        18.88 o                         
  12 -13   2         12.84        -12.69        12.69 o                         
  13 -13   2          3.65         10.73        10.10 o                         
  -4 -12   2          1.62          9.40         9.93 o                         
  -3 -12   2          3.39         21.63        15.95 o                         
  -2 -12   2         98.94        131.00        28.90 o                         
  -1 -12   2         55.07         98.30        28.98 o                         
   0 -12   2          0.61         15.33        19.90 o                         
   1 -12   2        275.82        228.11        29.18 o                         
   2 -12   2          8.74         11.48        14.02 o                         
   3 -12   2         13.03         17.74        25.44 o                         
   4 -12   2         67.29         53.45        28.81 o                         
   5 -12   2        166.86        142.79        38.20 o                         
   6 -12   2        118.14        149.49        24.91 o                         
   7 -12   2         54.49         48.73        14.78 o                         
   8 -12   2        150.03        127.05        20.15 o                         
   9 -12   2         11.01         24.02        20.30 o                         
  10 -12   2        141.92         78.35        21.29 o                         
  11 -12   2          2.12         33.30        15.68 o                         
  12 -12   2          2.74          6.56        16.22 o                         
  13 -12   2          3.74         -5.34        10.31 o                         
  14 -12   2          3.02         -0.89        10.19 o                         
  -5 -11   2          3.34         16.11         7.74 o                         
  -4 -11   2         21.21         28.90        16.75 o                         
  -3 -11   2          0.40          6.12        17.55 o                         
  -2 -11   2         37.60         60.98        25.00 o                         
  -1 -11   2         44.24         60.54        24.64 o                         
   0 -11   2        171.82        206.23        42.19 o                         
   1 -11   2         54.18         49.11        18.64 o                         
   2 -11   2        352.93        394.46        37.59 o                         
   3 -11   2        383.45        466.58        63.83 o                         
   4 -11   2         41.64         88.02        25.10 o                         
   5 -11   2        106.86        132.63        21.50 o                         
   6 -11   2         63.56         64.09        15.83 o                         
   7 -11   2        111.97         87.86        44.18 o                         
   8 -11   2         68.78         76.53        14.88 o                         
   9 -11   2         14.11         63.73        32.62 o                         
  10 -11   2         89.24        100.68        24.60 o                         
  11 -11   2          0.66          4.69        13.63 o                         
  12 -11   2          4.93         24.17        14.54 o                         
  13 -11   2          4.41         -7.05        12.76 o                         
  14 -11   2          8.51         19.42        12.05 o                         
  -6 -10   2         13.70          9.13        10.19 o                         
  -5 -10   2         51.45         73.83        22.42 o                         
  -4 -10   2        101.87        169.12        34.48 o                         
  -3 -10   2          3.38         -9.40        21.10 o                         
  -2 -10   2         96.86        104.41        30.05 o                         
  -1 -10   2         17.91          9.13        17.73 o                         
   0 -10   2        249.89        235.31        26.95 o                         
   1 -10   2         33.03         26.13        13.07 o                         
   2 -10   2        772.27        765.14        43.76 o                         
   3 -10   2       1209.23       1230.98        70.32 o                         
   4 -10   2         38.34        -19.12        19.99 o                         
   5 -10   2         25.84         46.33        31.26 o                         
   6 -10   2        495.97        548.05        34.44 o                         
   7 -10   2         63.62         63.37        16.80 o                         
   8 -10   2         25.36          7.16        16.47 o                         
   9 -10   2         22.69         31.91        25.88 o                         
  10 -10   2         45.24         78.49        21.54 o                         
  11 -10   2         61.53         28.03        17.89 o                         
  12 -10   2          1.55         19.44        12.19 o                         
  13 -10   2         15.24         11.53        13.03 o                         
  14 -10   2          5.68         38.04        11.97 o                         
  -6  -9   2         22.55         28.84        11.75 o                         
  -5  -9   2        116.38        156.45        22.76 o                         
  -4  -9   2         24.86         38.07        22.69 o                         
  -3  -9   2         98.58         57.88        28.98 o                         
  -2  -9   2        300.81        328.60        35.80 o                         
  -1  -9   2        230.35        219.22        31.73 o                         
   0  -9   2       1030.28       1004.15        49.09 o                         
   1  -9   2          6.13          6.23        14.76 o                         
   2  -9   2        408.27        359.33        66.83 o                         
   3  -9   2         21.65         38.65        32.09 o                         
   4  -9   2        253.14        270.25        56.28 o                         
   5  -9   2         48.63         75.16        29.87 o                         
   6  -9   2        189.64        177.90        33.42 o                         
   7  -9   2         17.44          4.52        16.14 o                         
   8  -9   2        205.80        187.52        30.93 o                         
   9  -9   2        242.23        225.23        26.51 o                         
  10  -9   2        291.92        329.75        36.73 o                         
  11  -9   2          8.85         54.65        17.84 o                         
  12  -9   2          5.77          8.14        11.29 o                         
  13  -9   2         10.12          6.47         9.90 o                         
  14  -9   2          4.21         22.69        19.06 o                         
  -8  -8   2         43.34         61.78        19.23 o                         
  -7  -8   2         30.38         31.00        12.26 o                         
  -6  -8   2          3.74         19.45        12.74 o                         
  -5  -8   2         63.85         55.31        15.38 o                         
  -4  -8   2        116.64        162.00        34.21 o                         
  -3  -8   2        530.16        589.56        36.03 o                         
  -2  -8   2        692.69        597.24        37.88 o                         
  -1  -8   2        991.98        834.59        98.39 o                         
   0  -8   2        943.20        836.99        95.46 o                         
   1  -8   2        121.02        105.83        35.72 o                         
   2  -8   2         98.59        119.48        34.75 o                         
   3  -8   2       1040.14        947.25        92.36 o                         
   4  -8   2         67.49         94.13        30.22 o                         
   5  -8   2        199.71        191.63        41.84 o                         
   6  -8   2        157.45        147.84        28.71 o                         
   7  -8   2         37.00         -9.48        29.69 o                         
   8  -8   2         16.81         17.56        25.48 o                         
   9  -8   2        167.41        168.08        20.33 o                         
  10  -8   2        522.61        605.36        36.86 o                         
  11  -8   2         31.11         38.79        11.61 o                         
  12  -8   2         70.68         76.08        14.22 o                         
  13  -8   2         24.48         34.85        11.81 o                         
  14  -8   2          6.07         11.52        10.68 o                         
  -9  -7   2         20.47         24.85         8.92 o                         
  -8  -7   2         67.67         71.71        23.58 o                         
  -7  -7   2        141.50        167.65        34.97 o                         
  -6  -7   2        183.90        194.41        25.87 o                         
  -5  -7   2          2.13         -2.04        16.93 o                         
  -4  -7   2       1132.16       1236.49        57.06 o                         
  -3  -7   2        420.60        447.89        30.91 o                         
  -2  -7   2         80.56         55.93        29.16 o                         
  -1  -7   2        274.88        237.37        47.15 o                         
   0  -7   2        733.75        698.89        80.13 o                         
   1  -7   2       1109.46       1010.89        91.56 o                         
   2  -7   2         29.40         54.42        26.24 o                         
   3  -7   2         38.54         90.41        30.31 o                         
   4  -7   2        632.64        561.51        63.29 o                         
   5  -7   2          4.66         27.65        21.18 o                         
   6  -7   2          7.98         23.33        14.97 o                         
   7  -7   2        248.42        156.35        42.81 o                         
   8  -7   2         41.60         66.48        25.41 o                         
   9  -7   2        236.38        214.36        18.38 o                         
  10  -7   2        247.74        255.73        21.56 o                         
  11  -7   2         51.30         64.85        12.24 o                         
  12  -7   2        149.40        170.85        19.17 o                         
  13  -7   2          2.47         -0.01        10.84 o                         
  14  -7   2         24.92         39.89        17.28 o                         
 -10  -6   2         12.55         -2.66        12.41 o                         
  -9  -6   2          6.81         13.12        17.99 o                         
  -8  -6   2          5.84         15.69        17.55 o                         
  -7  -6   2        622.09        742.16        47.48 o                         
  -6  -6   2        226.88        220.96        49.41 o                         
  -5  -6   2         86.37        131.43        25.19 o                         
  -4  -6   2        853.02        927.70        53.22 o                         
  -3  -6   2        152.13        147.42        32.28 o                         
  -2  -6   2        748.85        702.70        78.62 o                         
  -1  -6   2       1807.44       1894.94       121.43 o                         
   0  -6   2         59.90         51.41        26.50 o                         
   1  -6   2        955.37        898.41        77.29 o                         
   2  -6   2        196.08        161.49        35.54 o                         
   3  -6   2        380.78        377.41        48.48 o                         
   4  -6   2       1038.75        976.41        72.59 o                         
   5  -6   2         37.49         47.46        17.55 o                         
   6  -6   2        123.18        182.32        22.37 o                         
   7  -6   2        369.12        312.18        43.48 o                         
   8  -6   2         84.77        143.71        55.93 o                         
   9  -6   2        730.76        823.39        34.35 o                         
  10  -6   2        205.95        221.50        20.42 o                         
  11  -6   2         57.84         63.51        13.66 o                         
  12  -6   2        273.90        253.30        22.24 o                         
  13  -6   2          0.05          9.88        11.78 o                         
  14  -6   2         35.80         33.86        20.21 o                         
 -11  -5   2          9.84         -0.80         8.33 o                         
 -10  -5   2        108.14        106.71        21.72 o                         
  -9  -5   2         14.49         12.85        21.72 o                         
  -8  -5   2        210.91        182.94        36.96 o                         
  -7  -5   2        275.22        287.00        47.86 o                         
  -6  -5   2         21.09         48.43        18.18 o                         
  -5  -5   2        244.79        212.66        33.19 o                         
  -4  -5   2        361.29        375.02        44.96 o                         
  -3  -5   2        177.60        147.17        29.95 o                         
  -2  -5   2       1250.43       1353.20        98.65 o                         
  -1  -5   2       1145.42       1181.69        87.57 o                         
   0  -5   2        101.11        117.18        28.54 o                         
   1  -5   2        194.55        229.39        36.43 o                         
   2  -5   2         97.76         71.97        23.31 o                         
   3  -5   2        205.23        253.41        35.63 o                         
   4  -5   2         56.23         62.38        15.77 o                         
   5  -5   2        610.97        632.28        35.09 o                         
   6  -5   2         17.86         56.95        22.19 o                         
   7  -5   2         85.34        105.48        32.84 o                         
   8  -5   2        567.59        622.31        87.84 o                         
   9  -5   2          9.89         21.13        12.87 o                         
  10  -5   2         93.61         72.39        13.52 o                         
  11  -5   2        130.07        158.98        19.74 o                         
  12  -5   2        271.55        270.52        26.61 o                         
  13  -5   2         26.37         25.00        13.75 o                         
  14  -5   2         28.83         34.83        18.88 o                         
 -11  -4   2         31.42         16.86        11.70 o                         
 -10  -4   2         37.58         46.27        24.11 o                         
  -9  -4   2         49.27         50.70        21.45 o                         
  -8  -4   2         20.53         43.52        24.82 o                         
  -7  -4   2        118.73        176.77        98.21 o                         
  -6  -4   2        714.87        687.70        55.09 o                         
  -5  -4   2         11.31         51.66        22.87 o                         
  -4  -4   2        180.78        217.94        26.62 o                         
  -3  -4   2         78.27         64.39        16.69 o                         
  -2  -4   2       1554.96       1378.83        64.81 o                         
  -1  -4   2        899.85        873.59        69.40 o                         
   0  -4   2       2104.70       2017.98        67.59 o                         
   1  -4   2         59.09         68.43        20.03 o                         
   2  -4   2        112.93        139.25        24.82 o                         
   3  -4   2        892.42        990.78        36.18 o                         
   4  -4   2        265.41        360.27        20.24 o                         
   5  -4   2       7955.44       7830.52       196.44 o                         
   6  -4   2         53.48         66.35        15.22 o                         
   7  -4   2        354.95        288.86        56.82 o                         
   8  -4   2        378.62        395.85        73.04 o                         
   9  -4   2         68.44         55.89        11.78 o                         
  10  -4   2         41.62         42.92        12.30 o                         
  11  -4   2        322.69        316.28        44.62 o                         
  12  -4   2        219.54        213.98        29.05 o                         
  13  -4   2          2.14        -14.17        20.92 o                         
  14  -4   2          0.17         19.15        16.31 o                         
 -12  -3   2          2.93         -2.48         9.04 o                         
 -11  -3   2         26.74         10.55        16.40 o                         
 -10  -3   2         24.35         25.08        20.56 o                         
  -9  -3   2         12.55         14.18        23.84 o                         
  -8  -3   2        894.32        872.53        66.32 o                         
  -7  -3   2         11.86         21.33        17.69 o                         
  -6  -3   2        755.69        742.13        64.09 o                         
  -5  -3   2        254.31        273.03        28.29 o                         
  -4  -3   2         62.08         86.07        22.43 o                         
  -3  -3   2         51.85         57.94        18.05 o                         
  -2  -3   2       1440.90       1612.20        92.45 o                         
  -1  -3   2       1077.22       1192.33        71.26 o                         
   0  -3   2        195.10        169.21        25.79 o                         
   1  -3   2       2639.19       2396.09        81.94 o                         
   2  -3   2        308.68        340.63        19.06 o                         
   3  -3   2       2249.12       2143.19        40.37 o                         
   4  -3   2       1923.71       1923.28        47.79 o                         
   5  -3   2       2945.68       3157.54       102.05 o                         
   6  -3   2        385.31        395.50        37.67 o                         
   7  -3   2         51.44        -10.19        24.73 o                         
   8  -3   2        499.08        502.48        83.05 o                         
   9  -3   2        367.22        373.60        28.07 o                         
  10  -3   2         10.55         22.24        13.83 o                         
  11  -3   2        148.36        143.13        50.03 o                         
  12  -3   2        186.15        155.48        32.75 o                         
  13  -3   2         44.24         43.41        15.70 o                         
 -12  -2   2         54.04         24.03        11.12 o                         
 -11  -2   2          0.11         16.31        17.20 o                         
 -10  -2   2         62.90         49.19        29.56 o                         
  -9  -2   2         71.34         65.22        20.26 o                         
  -8  -2   2        176.37        196.69        24.86 o                         
  -7  -2   2        135.87        188.00        53.18 o                         
  -6  -2   2         89.25         95.69        26.05 o                         
  -5  -2   2         31.94         31.55        19.99 o                         
  -4  -2   2        418.17        418.77        37.63 o                         
  -3  -2   2        125.06        104.25        19.97 o                         
  -2  -2   2        675.03        814.75        83.49 o                         
  -1  -2   2        447.40        545.46        43.34 o                         
   0  -2   2        348.12        309.76        24.69 o                         
   1  -2   2       5377.16       5207.45        56.32 o                         
   2  -2   2       1257.33       1191.92        25.09 o                         
   3  -2   2       1093.94       1112.27        37.46 o                         
   4  -2   2          6.00         25.95        10.12 o                         
   5  -2   2       4077.57       4251.01       184.50 o                         
   6  -2   2        235.57        297.07        38.60 o                         
   7  -2   2         73.97         98.30        36.96 o                         
   8  -2   2        196.27        227.26        63.82 o                         
   9  -2   2        509.05        551.96        33.27 o                         
  10  -2   2         21.38         25.88        12.82 o                         
  11  -2   2         10.01          2.38        23.31 o                         
  12  -2   2         41.80         29.41        16.29 o                         
  13  -2   2         27.12         23.64        21.05 o                         
 -12  -1   2        207.60        225.21        27.21 o                         
 -11  -1   2         81.25        103.32        21.49 o                         
 -10  -1   2          3.00         -3.59        13.69 o                         
  -9  -1   2        352.55        350.41        34.84 o                         
  -8  -1   2        340.81        331.31        23.79 o                         
  -7  -1   2         22.11         14.29        15.60 o                         
  -6  -1   2        233.74        272.24        36.43 o                         
  -5  -1   2         32.50         26.13        13.70 o                         
  -4  -1   2       1551.75       1550.30        65.93 o                         
  -3  -1   2        440.58        448.02        31.46 o                         
  -2  -1   2        280.63        211.88        18.98 o                         
  -1  -1   2       5242.75       4116.66        45.00 o                         
   0  -1   2       2211.08       2566.15        64.48 o                         
   1  -1   2       9230.97       9053.07        55.20 o                         
   2  -1   2       1330.27       1358.61        35.67 o                         
   3  -1   2       2177.59       2105.65        66.49 o                         
   4  -1   2         50.62         60.01        17.12 o                         
   5  -1   2       1429.53       1520.27        81.06 o                         
   6  -1   2        327.77        296.61        35.30 o                         
   7  -1   2         31.29         43.87        37.58 o                         
   8  -1   2        220.46        243.72        26.10 o                         
   9  -1   2        373.43        351.37        36.60 o                         
  10  -1   2        108.18        100.91        21.72 o                         
  11  -1   2          0.70          2.68        11.42 o                         
  12  -1   2         61.05         53.38        17.54 o                         
  13  -1   2          4.64          5.50        12.32 o                         
 -13   0   2         25.61         21.36        14.62 o                         
 -12   0   2        111.86        123.88        22.60 o                         
 -11   0   2         45.36         36.45        12.08 o                         
 -10   0   2         26.10         27.74        28.36 o                         
  -9   0   2        132.06        144.48        29.75 o                         
  -8   0   2         61.28          0.27        31.29 o                         
  -7   0   2          2.42         12.06        13.80 o                         
  -6   0   2       1275.11       1517.34        77.06 o                         
  -5   0   2       1975.29       1952.76        78.93 o                         
  -4   0   2        156.11        168.56        23.24 o                         
  -3   0   2         94.78        130.33        17.40 o                         
  -2   0   2        983.72        934.77        29.86 o                         
  -1   0   2       1115.30       1362.36        35.30 o                         
   0   0   2        608.07        785.05        38.02 o                         
   1   0   2        600.24        710.40        26.01 o                         
   2   0   2       4752.60       4694.25        69.63 o                         
   3   0   2       2513.14       2208.15        73.13 o                         
   4   0   2        997.55        870.93        52.15 o                         
   5   0   2        564.12        616.52        48.71 o                         
   6   0   2       1827.83       1592.43       133.84 o                         
   7   0   2       2421.58       2346.28       175.94 o                         
   8   0   2          1.77         17.28        15.33 o                         
   9   0   2         15.40         42.54        34.12 o                         
  10   0   2         55.08         62.76        18.91 o                         
  11   0   2         11.75         30.58        12.80 o                         
  12   0   2         34.32          9.22        15.51 o                         
 -13   1   2          9.79         10.19        18.44 o                         
 -12   1   2        138.89        212.28        39.44 o                         
 -11   1   2         77.88         95.52        21.02 o                         
 -10   1   2          0.08         27.87        40.15 o                         
  -9   1   2         59.14         56.18        14.10 o                         
  -8   1   2         26.44        101.13        37.40 o                         
  -7   1   2         61.97         76.20        22.57 o                         
  -6   1   2        701.92        862.17        57.07 o                         
  -5   1   2       1139.68       1165.39        58.90 o                         
  -4   1   2       1173.96       1135.48        51.53 o                         
  -3   1   2       8080.98       7876.12       148.07 o                         
  -2   1   2       1204.50        884.39        27.84 o                         
  -1   1   2        705.59        841.10        46.53 o                         
   0   1   2        363.79        296.75        27.74 o                         
   1   1   2       2646.80       2615.11        75.25 o                         
   2   1   2        108.08        104.00        15.87 o                         
   3   1   2        981.93        849.20        76.14 o                         
   4   1   2        909.95        842.35        59.92 o                         
   5   1   2        264.95        230.39        34.57 o                         
   6   1   2       2952.43       2847.25       187.38 o                         
   7   1   2        270.09        261.52        27.43 o                         
   8   1   2        305.22        287.97        28.95 o                         
   9   1   2        162.39        119.79        23.95 o                         
  10   1   2         38.87         39.57        30.54 o                         
  11   1   2         32.03         27.49        13.76 o                         
  12   1   2          2.69         20.74        16.13 o                         
 -14   2   2          7.98          5.67        13.56 o                         
 -13   2   2          6.05          3.10        15.95 o                         
 -12   2   2        106.46        119.75        35.01 o                         
 -11   2   2         61.89         78.59        28.32 o                         
 -10   2   2        115.10         92.07        18.32 o                         
  -9   2   2         17.88         27.42        11.77 o                         
  -8   2   2        188.21        245.52        54.87 o                         
  -7   2   2        224.39        214.92        32.35 o                         
  -6   2   2          0.40          9.24        15.31 o                         
  -5   2   2        857.47        958.21        54.09 o                         
  -4   2   2       1003.16       1075.56        36.64 o                         
  -3   2   2         88.86         77.87        12.53 o                         
  -2   2   2        381.15        319.65        22.51 o                         
  -1   2   2      10450.44       8562.93       165.57 o                         
   0   2   2      11199.56       9488.46       172.66 o                         
   1   2   2        704.99        713.87        48.22 o                         
   2   2   2       3184.84       3236.71       104.59 o                         
   3   2   2       4264.86       4037.97       266.17 o                         
   4   2   2       3289.63       3358.32       179.75 o                         
   5   2   2          0.21         -4.56        15.86 o                         
   6   2   2        460.25        376.44        76.67 o                         
   7   2   2         78.89         78.76        18.04 o                         
   8   2   2         12.47         16.63        17.24 o                         
   9   2   2         28.54         27.22        12.95 o                         
  10   2   2          8.35         13.03        19.23 o                         
  11   2   2         11.88          3.10        14.71 o                         
 -14   3   2          5.62         39.00        18.61 o                         
 -13   3   2         18.95         47.51        23.84 o                         
 -12   3   2         51.14         71.95        20.13 o                         
 -11   3   2         14.22         15.74        15.08 o                         
 -10   3   2         67.84         62.11        17.86 o                         
  -9   3   2         20.28         28.78        27.57 o                         
  -8   3   2         39.56        121.43        43.17 o                         
  -7   3   2         36.53         19.66        32.17 o                         
  -6   3   2       2192.35       2113.98        88.28 o                         
  -5   3   2         69.69        114.71        15.48 o                         
  -4   3   2        108.39        107.96        15.92 o                         
  -3   3   2        707.04        793.37        69.40 o                         
  -2   3   2       1350.86       1330.25        76.23 o                         
  -1   3   2        186.48        167.52        29.96 o                         
   0   3   2       3675.63       3455.02       120.72 o                         
   1   3   2       8453.64       8084.03       188.71 o                         
   2   3   2       3608.01       3730.42       132.33 o                         
   3   3   2        966.32        847.79        53.78 o                         
   4   3   2         86.97         38.82        32.62 o                         
   5   3   2         27.87         -1.55        19.97 o                         
   6   3   2         55.19         72.62        22.14 o                         
   7   3   2        344.91        368.46        51.85 o                         
   8   3   2        139.12        102.64        31.20 o                         
   9   3   2          0.25         -6.65        13.34 o                         
  10   3   2         56.17         61.97        16.35 o                         
  11   3   2         24.05          7.27        13.12 o                         
 -14   4   2          4.25         13.83        18.61 o                         
 -13   4   2          1.07         19.22        36.30 o                         
 -12   4   2         59.47         82.03        16.76 o                         
 -11   4   2         17.54         12.49        12.48 o                         
 -10   4   2        181.09        170.37        25.14 o                         
  -9   4   2         51.16         94.09        30.09 o                         
  -8   4   2         16.49          9.40        33.86 o                         
  -7   4   2       1877.30       2027.29        96.14 o                         
  -6   4   2        206.38        242.27        23.52 o                         
  -5   4   2         22.62         18.18        15.16 o                         
  -4   4   2       6856.02       6744.77       140.75 o                         
  -3   4   2         74.68         55.22        22.96 o                         
  -2   4   2         13.10         20.92        19.15 o                         
  -1   4   2       8522.46       8072.42       206.52 o                         
   0   4   2       5935.80       5654.08       175.94 o                         
   1   4   2       4459.93       4656.22       164.77 o                         
   2   4   2         36.77         75.69        28.45 o                         
   3   4   2         75.24         96.10        37.27 o                         
   4   4   2        686.43        831.49       109.20 o                         
   5   4   2         62.20         70.47        14.63 o                         
   6   4   2        261.95        206.90        33.51 o                         
   7   4   2        378.77        397.62        53.98 o                         
   8   4   2         16.40         46.45        24.02 o                         
   9   4   2          0.31          3.23        12.17 o                         
  10   4   2         12.05         -5.18         8.37 o                         
 -15   5   2          1.39         -1.15         9.66 o                         
 -14   5   2          6.82          6.12        16.49 o                         
 -13   5   2          2.78         16.70        12.02 o                         
 -12   5   2          0.26          9.92        11.97 o                         
 -11   5   2         23.39         30.36        19.45 o                         
 -10   5   2        713.50        745.11        46.99 o                         
  -9   5   2         23.97         41.01        13.16 o                         
  -8   5   2         76.92        105.78        27.51 o                         
  -7   5   2       1015.98       1033.45        71.67 o                         
  -6   5   2         82.51         67.69        24.64 o                         
  -5   5   2          0.37         13.92        14.90 o                         
  -4   5   2       2321.72       2340.03        88.00 o                         
  -3   5   2       1120.70        974.20        81.72 o                         
  -2   5   2         58.39         73.74        28.36 o                         
  -1   5   2       1764.29       1542.00       102.02 o                         
   0   5   2         97.40         57.26        25.88 o                         
   1   5   2        520.37        418.10        56.99 o                         
   2   5   2         60.05         55.57        23.93 o                         
   3   5   2        251.73        233.82        61.42 o                         
   4   5   2        203.52        210.91        23.74 o                         
   5   5   2          8.38          8.98        22.65 o                         
   6   5   2         14.76         40.34        16.18 o                         
   7   5   2        169.39        157.59        34.48 o                         
   8   5   2        145.96        174.51        23.34 o                         
   9   5   2          1.76         -1.06        11.61 o                         
 -15   6   2          0.87          0.35         9.13 o                         
 -14   6   2          4.93          4.09        15.78 o                         
 -13   6   2          9.26         42.56        13.73 o                         
 -12   6   2          1.35          2.17        13.02 o                         
 -11   6   2          5.92          4.23        19.68 o                         
 -10   6   2       1444.60       1427.59        70.93 o                         
  -9   6   2        148.03        113.04        27.12 o                         
  -8   6   2         17.33         15.69        22.78 o                         
  -7   6   2        592.56        572.24        44.87 o                         
  -6   6   2        476.88        440.66        45.55 o                         
  -5   6   2          9.55         28.70        22.74 o                         
  -4   6   2        418.81        452.14        42.53 o                         
  -3   6   2       1776.01       1805.78       120.72 o                         
  -2   6   2        697.69        732.49        77.91 o                         
  -1   6   2        119.75        155.64        40.68 o                         
   0   6   2        878.75        922.26        91.21 o                         
   1   6   2        103.35        152.99        40.77 o                         
   2   6   2        445.05        455.41        71.26 o                         
   3   6   2         76.93        102.42        19.19 o                         
   4   6   2         31.77         29.01        12.91 o                         
   5   6   2         69.24         82.44        20.52 o                         
   6   6   2         31.50         25.85        16.23 o                         
   7   6   2          9.79         -3.70        19.63 o                         
   8   6   2         40.59         23.40        15.78 o                         
   9   6   2         26.92         24.64        12.76 o                         
 -14   7   2         11.30          5.29        11.00 o                         
 -13   7   2         94.36        102.92        17.26 o                         
 -12   7   2          2.20          5.01        32.31 o                         
 -11   7   2          6.57         -5.60        17.55 o                         
 -10   7   2        448.13        430.15        70.29 o                         
  -9   7   2         97.81         83.69        21.40 o                         
  -8   7   2        461.13        464.67        29.71 o                         
  -7   7   2        420.21        490.30        54.31 o                         
  -6   7   2       1030.04       1022.29        73.39 o                         
  -5   7   2         97.68        114.93        35.32 o                         
  -4   7   2        535.50        556.74        51.55 o                         
  -3   7   2        284.23        299.85        59.03 o                         
  -2   7   2        491.30        378.83        60.98 o                         
  -1   7   2         41.80         47.15        32.44 o                         
   0   7   2        294.06        231.69        52.30 o                         
   1   7   2        135.98        107.59        33.55 o                         
   2   7   2          9.24         -1.50        52.83 o                         
   3   7   2          1.52        -10.93        12.47 o                         
   4   7   2          8.28         36.32        15.87 o                         
   5   7   2        280.98        331.66        32.24 o                         
   6   7   2         11.10         10.64        10.62 o                         
   7   7   2          0.39          8.24        12.32 o                         
   8   7   2          2.87         -0.40         7.98 o                         
 -14   8   2         44.66         40.74        10.13 o                         
 -13   8   2         67.31         68.18        16.51 o                         
 -12   8   2          7.91          2.06        14.79 o                         
 -11   8   2         58.01         49.70        20.72 o                         
 -10   8   2        156.00        238.52        47.07 o                         
  -9   8   2         81.96         85.47        17.42 o                         
  -8   8   2         33.53         34.02        10.24 o                         
  -7   8   2         46.82         41.39        16.17 o                         
  -6   8   2       1355.72       1352.49        45.71 o                         
  -5   8   2        704.03        782.21        68.07 o                         
  -4   8   2         14.70         25.74        18.38 o                         
  -3   8   2        426.63        440.34        72.86 o                         
  -2   8   2         65.31         40.86        29.29 o                         
  -1   8   2          6.61          0.67        10.39 o                         
   0   8   2         75.44         59.08        20.30 o                         
   1   8   2         38.33         69.02        40.28 o                         
   2   8   2         42.54         61.25        25.44 o                         
   3   8   2         32.92         39.62        23.31 o                         
   4   8   2         14.50         69.14        24.73 o                         
   5   8   2          9.17          6.48        11.27 o                         
   6   8   2         19.16         16.10        14.71 o                         
   7   8   2         12.18          7.71        10.37 o                         
 -14   9   2          8.64          6.66        11.39 o                         
 -13   9   2          5.32          1.82        25.62 o                         
 -12   9   2         27.08         30.40        22.96 o                         
 -11   9   2         43.81          8.15        18.61 o                         
 -10   9   2        148.23        177.09        44.76 o                         
  -9   9   2        168.26        154.22        35.41 o                         
  -8   9   2        741.80        751.69        52.92 o                         
  -7   9   2          8.53         14.38        16.93 o                         
  -6   9   2         11.46         -2.01        14.14 o                         
  -5   9   2        261.16        263.48        25.39 o                         
  -4   9   2         29.65         19.85        13.36 o                         
  -3   9   2        213.41        214.65        34.51 o                         
  -2   9   2        116.34        124.15        23.36 o                         
  -1   9   2        258.48        264.73        35.72 o                         
   0   9   2         84.89         76.23        23.84 o                         
   1   9   2         30.31         34.92        21.89 o                         
   2   9   2        317.75        285.67        44.85 o                         
   3   9   2         81.86         81.54        25.79 o                         
   4   9   2          0.62         20.78        12.33 o                         
   5   9   2          5.44         -3.58         8.88 o                         
   6   9   2         17.92         30.93        12.32 o                         
 -14  10   2          0.05          1.27         9.45 o                         
 -13  10   2          8.85         11.79        17.64 o                         
 -12  10   2         43.57         20.21        22.25 o                         
 -11  10   2        124.50        156.35        38.73 o                         
 -10  10   2         77.98         53.63        17.52 o                         
  -9  10   2         77.27         58.34        17.58 o                         
  -8  10   2        485.08        390.80        55.13 o                         
  -7  10   2         16.62         30.85        24.29 o                         
  -6  10   2         22.21         42.99        24.29 o                         
  -5  10   2        374.98        281.86        49.28 o                         
  -4  10   2         27.10         41.98        26.68 o                         
  -3  10   2        117.23        128.32        22.56 o                         
  -2  10   2         42.53         43.82        17.45 o                         
  -1  10   2        254.86        247.96        30.31 o                         
   0  10   2         61.16         52.92        32.71 o                         
   1  10   2          5.26          2.27        13.67 o                         
   2  10   2         38.54         18.45        12.31 o                         
   3  10   2          3.19         12.41        10.14 o                         
   4  10   2          3.66          6.03         8.89 o                         
 -14  11   2          0.57         23.49        12.76 o                         
 -13  11   2          8.92         22.51        17.37 o                         
 -12  11   2        159.35        159.46        34.83 o                         
 -11  11   2        200.39        154.49        36.87 o                         
 -10  11   2          0.08        -13.16        13.16 o                         
  -9  11   2        115.98        150.59        24.53 o                         
  -8  11   2         18.30         13.21        26.95 o                         
  -7  11   2         36.31         76.94        32.17 o                         
  -6  11   2         10.70         45.29        29.52 o                         
  -5  11   2         83.87         96.35        29.87 o                         
  -4  11   2        160.52        196.76        26.37 o                         
  -3  11   2          0.28         -8.44        18.70 o                         
  -2  11   2         60.84         47.75        17.02 o                         
  -1  11   2         91.35        109.13        25.35 o                         
   0  11   2         52.70         63.37        24.73 o                         
   1  11   2          0.19         20.21        18.70 o                         
   2  11   2         11.19         13.29         9.41 o                         
   3  11   2         17.98         26.68        13.47 o                         
 -13  12   2          0.76          3.86         7.46 o                         
 -12  12   2         88.53         82.08        25.00 o                         
 -11  12   2         30.48         17.37        19.94 o                         
 -10  12   2          9.80         23.83        37.27 o                         
  -9  12   2         91.47         84.66        20.70 o                         
  -8  12   2         38.36         34.10        19.85 o                         
  -7  12   2         94.04        155.82        39.35 o                         
  -6  12   2         12.66          7.62        21.63 o                         
  -5  12   2         36.53         39.09        23.31 o                         
  -4  12   2        183.14        213.90        26.63 o                         
  -3  12   2         69.12        110.06        25.44 o                         
  -2  12   2          1.38        -12.37        12.37 o                         
  -1  12   2         26.14         47.05        26.90 o                         
   0  12   2          3.06          7.45        15.25 o                         
   1  12   2          0.60        -13.12        13.12 o                         
 -12  13   2         38.81         33.86        14.80 o                         
 -11  13   2          7.01        -13.38        13.38 o                         
 -10  13   2          3.51         16.29         8.05 o                         
  -9  13   2          0.67          9.90        10.72 o                         
  -8  13   2         94.57         85.68        18.02 o                         
  -7  13   2         25.29         18.61        23.13 o                         
  -6  13   2          0.25         13.03        19.85 o                         
  -5  13   2         76.23         71.62        26.41 o                         
  -4  13   2         24.24         54.87        23.13 o                         
  -3  13   2         48.23         49.97        12.99 o                         
  -2  13   2          1.59          6.83         8.24 o                         
  -1  13   2          2.61          6.47        10.99 o                         
 -10  14   2          3.62         19.85        13.12 o                         
  -9  14   2          6.68          6.52         7.96 o                         
  -8  14   2         36.53         29.93        12.32 o                         
  -7  14   2         27.07          1.68        29.16 o                         
  -6  14   2         37.64         31.56        12.21 o                         
  -5  14   2          1.18         15.60        12.94 o                         
   4 -16   3         35.45         41.04        11.52 o                         
   5 -16   3          6.62          1.95        10.28 o                         
   6 -16   3          1.66          0.35         9.48 o                         
   7 -16   3         14.57         25.97        13.74 o                         
   8 -16   3         53.21         17.02        13.74 o                         
   9 -16   3          4.84         11.43         8.77 o                         
   2 -15   3          1.13          7.53        11.61 o                         
   3 -15   3          7.72         18.70        15.33 o                         
   4 -15   3         36.98         17.99        18.08 o                         
   5 -15   3         69.21         31.82        18.61 o                         
   6 -15   3          3.19         -2.39        17.28 o                         
   7 -15   3         13.50          9.13        14.18 o                         
   8 -15   3          3.67         39.09        19.06 o                         
   9 -15   3          8.23        -12.59        15.60 o                         
  10 -15   3        101.37         56.99        21.01 o                         
  11 -15   3         86.01         59.92        16.49 o                         
  -1 -14   3          0.16          3.63         8.95 o                         
   0 -14   3         40.45         26.13        13.69 o                         
   1 -14   3         13.51         10.19        13.65 o                         
   2 -14   3         23.45         20.12        12.47 o                         
   3 -14   3         18.08         22.07        18.97 o                         
   4 -14   3         85.70        113.19        31.82 o                         
   5 -14   3         99.71        143.50        35.01 o                         
   6 -14   3         17.20         15.05        13.86 o                         
   7 -14   3         60.44         71.82        19.76 o                         
   8 -14   3        141.16        118.59        31.64 o                         
   9 -14   3         20.99         -5.58        12.67 o                         
  10 -14   3         52.07         13.92        16.22 o                         
  11 -14   3         53.92         27.12        18.52 o                         
  12 -14   3         35.24          0.77         7.90 o                         
  -3 -13   3          2.45         13.12         9.04 o                         
  -2 -13   3          7.25         10.10        11.70 o                         
  -1 -13   3          1.53          3.46        13.56 o                         
   0 -13   3         11.05          3.28        16.22 o                         
   1 -13   3         79.95         69.76        25.04 o                         
   2 -13   3         14.38         23.02        14.19 o                         
   3 -13   3         30.86         38.29        26.68 o                         
   4 -13   3         10.09         60.63        28.10 o                         
   5 -13   3         48.20         32.80        25.26 o                         
   6 -13   3         95.86         95.11        32.09 o                         
   7 -13   3        101.00        133.59        19.72 o                         
   8 -13   3        216.95        206.76        22.79 o                         
   9 -13   3         82.98        101.13        29.87 o                         
  10 -13   3         50.49         51.93        17.58 o                         
  11 -13   3         12.72         17.64        13.39 o                         
  12 -13   3         20.91         23.75        11.23 o                         
  13 -13   3          2.72          9.40        12.59 o                         
  -4 -12   3          8.82          1.95         9.66 o                         
  -3 -12   3         32.89         28.72        16.93 o                         
  -2 -12   3         63.88         29.69        23.31 o                         
  -1 -12   3         23.01         55.04        20.30 o                         
   0 -12   3         26.99         44.41        16.24 o                         
   1 -12   3        120.24        133.25        23.86 o                         
   2 -12   3         65.46         62.26        17.41 o                         
   3 -12   3         32.17         23.75        24.46 o                         
   4 -12   3       1342.42       1531.80       105.39 o                         
   5 -12   3        123.66        131.09        36.96 o                         
   6 -12   3        194.79        179.00        27.50 o                         
   7 -12   3        112.69         99.63        22.37 o                         
   8 -12   3         45.65         36.69        13.39 o                         
   9 -12   3        176.93        193.49        27.04 o                         
  10 -12   3          5.93         15.33        16.89 o                         
  11 -12   3         13.52         -7.74        14.28 o                         
  12 -12   3         43.65         27.28        11.27 o                         
  13 -12   3         21.00          2.32         9.40 o                         
  -5 -11   3          3.86         10.81        11.79 o                         
  -4 -11   3          3.54         43.34        21.45 o                         
  -3 -11   3         17.84         32.62        20.83 o                         
  -2 -11   3         12.95        -12.76        18.17 o                         
  -1 -11   3        186.93        197.21        39.97 o                         
   0 -11   3          0.12          8.36        23.40 o                         
   1 -11   3          9.88         18.91        14.80 o                         
   2 -11   3        662.81        706.94        43.66 o                         
   3 -11   3         30.34         39.92        19.24 o                         
   4 -11   3        178.14        176.12        29.45 o                         
   5 -11   3        622.43        602.99        34.67 o                         
   6 -11   3        172.60        176.70        22.36 o                         
   7 -11   3         86.71        111.19        24.06 o                         
   8 -11   3         13.75         27.64        20.61 o                         
   9 -11   3         19.77         25.62        22.87 o                         
  10 -11   3         92.06         85.03        22.47 o                         
  11 -11   3          5.66        -14.99        14.99 o                         
  12 -11   3         40.62         31.24        12.05 o                         
  13 -11   3         25.11         -1.06        11.57 o                         
  14 -11   3          5.72         23.67        13.65 o                         
  -6 -10   3          8.76         14.71        12.76 o                         
  -5 -10   3         90.61        114.78        28.54 o                         
  -4 -10   3         27.10         12.41        15.87 o                         
  -3 -10   3          6.05         -2.92        19.50 o                         
  -2 -10   3         22.30          7.80        17.99 o                         
  -1 -10   3         14.99         19.71        15.07 o                         
   0 -10   3        399.98        383.91        32.96 o                         
   1 -10   3        509.41        479.96        35.46 o                         
   2 -10   3        509.05        534.75        42.27 o                         
   3 -10   3        142.15        165.99        55.93 o                         
   4 -10   3          1.29         -2.66        12.15 o                         
   5 -10   3        765.12        899.63        46.68 o                         
   6 -10   3         74.41         88.44        20.27 o                         
   7 -10   3          5.50         45.46        16.59 o                         
   8 -10   3        119.64         94.83        25.31 o                         
   9 -10   3         23.60         22.44        28.72 o                         
  10 -10   3        471.74        470.11        40.40 o                         
  11 -10   3         53.15         61.97        15.89 o                         
  12 -10   3         78.06         42.97        26.32 o                         
  13 -10   3          8.07          7.01        12.66 o                         
  14 -10   3         17.13         58.68        20.39 o                         
  -7  -9   3         18.65         23.05        17.02 o                         
  -6  -9   3          3.27         -4.32        11.12 o                         
  -5  -9   3         40.85         42.54        15.64 o                         
  -4  -9   3         51.36         57.35        17.18 o                         
  -3  -9   3         45.96         34.75        22.69 o                         
  -2  -9   3        147.78        131.13        18.14 o                         
  -1  -9   3         42.80         68.16        17.22 o                         
   0  -9   3        350.88        333.17        29.21 o                         
   1  -9   3        198.22        243.39        58.50 o                         
   2  -9   3        320.33        360.84        65.15 o                         
   3  -9   3        514.08        539.97        76.49 o                         
   4  -9   3         85.82        107.96        41.84 o                         
   5  -9   3        137.44         75.25        32.26 o                         
   6  -9   3        483.23        531.88        55.53 o                         
   7  -9   3        127.98        139.82        24.04 o                         
   8  -9   3          0.37         14.92        12.97 o                         
   9  -9   3         30.28         41.30        13.26 o                         
  10  -9   3        420.37        373.84        30.55 o                         
  11  -9   3          1.92         29.60        12.65 o                         
  12  -9   3         46.37         47.00        10.24 o                         
  13  -9   3          5.30         27.21        10.89 o                         
  14  -9   3          9.47         30.93        19.77 o                         
  -8  -8   3         35.97         53.18        17.46 o                         
  -7  -8   3         54.17         46.25        22.38 o                         
  -6  -8   3          1.12          2.46        13.29 o                         
  -5  -8   3         10.83          1.49        12.15 o                         
  -4  -8   3        169.51        171.72        26.03 o                         
  -3  -8   3          3.31         19.89        14.27 o                         
  -2  -8   3        403.17        447.79        28.04 o                         
  -1  -8   3       1979.35       1991.82       149.26 o                         
   0  -8   3        456.72        486.79        71.44 o                         
   1  -8   3          1.37         19.41        21.18 o                         
   2  -8   3        978.84        946.90        94.04 o                         
   3  -8   3        259.47        196.77        44.58 o                         
   4  -8   3         72.72         95.82        31.91 o                         
   5  -8   3         28.31         23.67        22.34 o                         
   6  -8   3       1102.61       1151.60        72.41 o                         
   7  -8   3        249.47        215.03        52.92 o                         
   8  -8   3         42.76         79.64        16.57 o                         
   9  -8   3        129.43        125.82        18.28 o                         
  10  -8   3         42.11         55.69        13.17 o                         
  11  -8   3        130.79        124.09        15.26 o                         
  12  -8   3          0.54         -2.06        10.00 o                         
  13  -8   3         15.15         14.89         8.89 o                         
  14  -8   3          9.01         35.90        15.60 o                         
  -9  -7   3         13.47         19.50        13.74 o                         
  -8  -7   3         47.59         92.71        28.19 o                         
  -7  -7   3         13.62         17.64        12.74 o                         
  -6  -7   3        170.17        228.05        37.45 o                         
  -5  -7   3         44.79         47.24        22.25 o                         
  -4  -7   3        474.63        436.20        31.11 o                         
  -3  -7   3        191.66        105.60        29.49 o                         
  -2  -7   3        118.72         99.18        39.09 o                         
  -1  -7   3        656.57        647.13        79.24 o                         
   0  -7   3        729.60        625.06        75.61 o                         
   1  -7   3        235.19        208.56        44.76 o                         
   2  -7   3       2220.04       2118.57       126.22 o                         
   3  -7   3        469.68        374.93        53.45 o                         
   4  -7   3         12.68         24.37        19.23 o                         
   5  -7   3        206.53        254.09        32.31 o                         
   6  -7   3        303.77        276.10        56.64 o                         
   7  -7   3        454.79        462.04        52.41 o                         
   8  -7   3         66.07         89.04        31.67 o                         
   9  -7   3         42.41         31.41        11.03 o                         
  10  -7   3         69.39         37.41        12.66 o                         
  11  -7   3         65.87         63.34        12.74 o                         
  12  -7   3         49.49         36.80        11.93 o                         
  13  -7   3         26.60         54.15        13.81 o                         
  14  -7   3          8.07         15.60        14.45 o                         
 -10  -6   3         19.10         29.43        14.89 o                         
  -9  -6   3          0.68         11.43        16.31 o                         
  -8  -6   3          8.78        -14.98        20.65 o                         
  -7  -6   3         12.45         14.70        14.16 o                         
  -6  -6   3        121.20        162.36        28.23 o                         
  -5  -6   3       1815.26       1916.15        69.99 o                         
  -4  -6   3        521.35        527.71        57.33 o                         
  -3  -6   3        589.00        560.16        54.43 o                         
  -2  -6   3        335.50        332.65        56.73 o                         
  -1  -6   3       2542.58       2408.32       138.54 o                         
   0  -6   3        927.53       1038.99        87.48 o                         
   1  -6   3        339.38        323.96        48.22 o                         
   2  -6   3        587.98        551.67        58.68 o                         
   3  -6   3        401.03        365.80        45.47 o                         
   4  -6   3         41.48         43.79        19.94 o                         
   5  -6   3          5.77         10.38        10.96 o                         
   6  -6   3        524.57        484.99        77.56 o                         
   7  -6   3        160.02        211.11        36.27 o                         
   8  -6   3        315.89        285.10        42.71 o                         
   9  -6   3          4.52         14.04        10.14 o                         
  10  -6   3         27.26         34.00         9.52 o                         
  11  -6   3        199.69        201.96        20.32 o                         
  12  -6   3         39.90         36.95        14.83 o                         
  13  -6   3         13.98         -3.45        11.75 o                         
  14  -6   3         25.32         20.62        14.14 o                         
 -11  -5   3          7.06          1.24         9.57 o                         
 -10  -5   3          6.65         19.94        18.26 o                         
  -9  -5   3          9.02          0.09        18.17 o                         
  -8  -5   3        286.52        351.26        52.56 o                         
  -7  -5   3        347.86        421.88        37.83 o                         
  -6  -5   3        774.86        845.37        46.05 o                         
  -5  -5   3         56.03         23.91        21.70 o                         
  -4  -5   3        805.13        848.43        98.34 o                         
  -3  -5   3        520.04        454.67        37.83 o                         
  -2  -5   3        927.51        852.32        58.15 o                         
  -1  -5   3       1928.05       1879.28        79.68 o                         
   0  -5   3        215.27        197.62        25.85 o                         
   1  -5   3       1316.09       1294.17        82.52 o                         
   2  -5   3        158.34        187.46        32.97 o                         
   3  -5   3        228.75        215.28        24.66 o                         
   4  -5   3       3471.95       3221.04        73.28 o                         
   5  -5   3       1609.09       1602.68        46.53 o                         
   6  -5   3        365.24        341.29        32.26 o                         
   7  -5   3         47.73         29.52        15.71 o                         
   8  -5   3        432.74        462.77        81.28 o                         
   9  -5   3        146.21        142.71        18.85 o                         
  10  -5   3         19.71          8.16        11.24 o                         
  11  -5   3        236.36        193.02        21.47 o                         
  12  -5   3         27.58         24.66        12.57 o                         
  13  -5   3          1.06        -12.41        13.19 o                         
  14  -5   3         44.94         38.75        11.89 o                         
 -11  -4   3         37.44         25.57        35.54 o                         
 -10  -4   3         10.97         25.53        19.77 o                         
  -9  -4   3        281.77        252.52        45.56 o                         
  -8  -4   3        148.57        165.04        38.82 o                         
  -7  -4   3       1107.30       1277.15       104.37 o                         
  -6  -4   3        157.24        191.67        30.16 o                         
  -5  -4   3         21.53          6.40        13.74 o                         
  -4  -4   3       1052.97        997.05        67.44 o                         
  -3  -4   3        178.56        168.61        27.43 o                         
  -2  -4   3        491.53        478.99        58.06 o                         
  -1  -4   3        203.83        163.27        33.15 o                         
   0  -4   3       1042.52       1026.58        69.93 o                         
   1  -4   3       3396.80       3325.64       109.78 o                         
   2  -4   3        179.25        217.88        22.40 o                         
   3  -4   3       1046.32       1115.66        39.04 o                         
   4  -4   3       1379.35       1498.04        39.32 o                         
   5  -4   3       1758.99       1835.37        63.92 o                         
   6  -4   3        445.46        519.32        38.14 o                         
   7  -4   3         22.55         -4.62        44.85 o                         
   8  -4   3        186.32        151.30        51.32 o                         
   9  -4   3        238.71        241.92        23.32 o                         
  10  -4   3         55.75         45.18        14.84 o                         
  11  -4   3        253.89        224.50        26.74 o                         
  12  -4   3         38.73         30.17        24.77 o                         
  13  -4   3          2.24         14.33        13.49 o                         
 -12  -3   3          0.21         -4.34        11.08 o                         
 -11  -3   3        135.04        140.49        30.31 o                         
 -10  -3   3        154.45        117.35        31.73 o                         
  -9  -3   3          9.84         -8.86        20.65 o                         
  -8  -3   3         63.95         92.00        32.09 o                         
  -7  -3   3       1902.88       2107.75        66.28 o                         
  -6  -3   3        259.28        338.39        45.32 o                         
  -5  -3   3         50.73         29.28        17.24 o                         
  -4  -3   3         73.59         80.99        22.96 o                         
  -3  -3   3        780.64        725.25        47.84 o                         
  -2  -3   3       1202.00       1172.03        82.17 o                         
  -1  -3   3         14.37         64.00        22.87 o                         
   0  -3   3        481.41        605.40        43.12 o                         
   1  -3   3       7156.14       6712.10       145.50 o                         
   2  -3   3       1908.44       1763.36        73.35 o                         
   3  -3   3         85.53         71.18         8.88 o                         
   4  -3   3         36.79         98.53        15.11 o                         
   5  -3   3       1746.90       1604.25        59.96 o                         
   6  -3   3         27.63         21.13        12.71 o                         
   7  -3   3          9.08         13.47        25.70 o                         
   8  -3   3        276.51        225.31        58.41 o                         
   9  -3   3         58.53         48.38        18.97 o                         
  10  -3   3         46.92         29.26        12.48 o                         
  11  -3   3        139.82        120.80        24.02 o                         
  12  -3   3         57.57         37.10        16.36 o                         
  13  -3   3          1.00          7.64        12.63 o                         
 -12  -2   3          1.35         24.37        15.33 o                         
 -11  -2   3          1.51        -11.35        17.02 o                         
 -10  -2   3        182.26        189.91        27.42 o                         
  -9  -2   3          8.12          4.31        16.44 o                         
  -8  -2   3          9.29         24.46        18.00 o                         
  -7  -2   3         30.92         25.83        37.18 o                         
  -6  -2   3        602.87        701.06        83.98 o                         
  -5  -2   3        233.06        271.45        34.99 o                         
  -4  -2   3          5.53          2.37        14.03 o                         
  -3  -2   3         67.66        116.82        25.26 o                         
  -2  -2   3        468.73        651.40        34.63 o                         
  -1  -2   3       4992.12       4293.57       100.51 o                         
   0  -2   3       2497.32       2643.11        86.64 o                         
   1  -2   3       9068.51       8783.77       112.48 o                         
   2  -2   3        143.87        124.93         8.11 o                         
   3  -2   3          0.04          8.74         8.65 o                         
   4  -2   3        126.55        125.71        22.92 o                         
   5  -2   3         31.16         57.57        19.68 o                         
   6  -2   3       2900.13       3222.01       297.28 o                         
   7  -2   3        378.98        432.28        74.28 o                         
   8  -2   3        472.53        508.19        37.41 o                         
   9  -2   3        165.11        149.05        18.98 o                         
  10  -2   3          2.35          2.72        11.98 o                         
  11  -2   3         42.85         42.85        18.43 o                         
  12  -2   3         78.11         57.77        24.55 o                         
  13  -2   3          1.86        -12.41        14.54 o                         
 -12  -1   3         57.96         41.59        12.41 o                         
 -11  -1   3         40.80         41.20        15.57 o                         
 -10  -1   3        262.34        294.70        33.89 o                         
  -9  -1   3         18.37         10.78        16.18 o                         
  -8  -1   3         47.28         32.25        11.60 o                         
  -7  -1   3         92.98         94.74        26.76 o                         
  -6  -1   3       1012.93       1122.85        86.73 o                         
  -5  -1   3       1009.28        898.14        57.72 o                         
  -4  -1   3         10.40         55.77        25.93 o                         
  -3  -1   3       3823.89       3815.60       138.71 o                         
  -2  -1   3       4936.38       4767.65        59.07 o                         
  -1  -1   3       6217.39       6717.66        95.55 o                         
   0  -1   3        180.49        118.20        12.25 o                         
   1  -1   3        249.14        240.42        11.26 o                         
   2  -1   3        184.50        212.54        14.65 o                         
   3  -1   3       3149.14       3004.97        88.02 o                         
   4  -1   3        390.17        365.07        40.82 o                         
   5  -1   3        252.50        280.24        35.40 o                         
   6  -1   3        822.18        861.38        63.80 o                         
   7  -1   3         22.85         33.68        31.02 o                         
   8  -1   3        266.82        247.22        33.26 o                         
   9  -1   3         14.52          3.00        16.47 o                         
  10  -1   3         34.60         50.17        15.30 o                         
  11  -1   3         20.65         16.91        14.94 o                         
  12  -1   3         57.32         53.54        20.83 o                         
  13  -1   3          2.57        -12.32        12.32 o                         
 -13   0   3         63.15         14.00        14.62 o                         
 -12   0   3         61.51         30.82        23.09 o                         
 -11   0   3         87.96         59.92        25.17 o                         
 -10   0   3         70.51         52.65        26.06 o                         
  -9   0   3        101.78        102.74        18.14 o                         
  -8   0   3         30.70         65.95        35.99 o                         
  -7   0   3        320.51        351.89        43.08 o                         
  -6   0   3        485.30        465.04        44.67 o                         
  -5   0   3       1916.01       1992.85        81.28 o                         
  -4   0   3         16.67         28.60        13.10 o                         
  -3   0   3         29.11         35.91         5.41 o                         
  -2   0   3       1024.86       1200.97        30.07 o                         
  -1   0   3        340.40        350.89        23.19 o                         
   0   0   3       1464.12       1700.65        50.58 o                         
   1   0   3         55.26         79.81        11.81 o                         
   2   0   3        159.87        131.20        13.36 o                         
   3   0   3         26.35         38.59        14.53 o                         
   4   0   3         47.36         61.50        18.73 o                         
   5   0   3       2468.30       2239.94        98.37 o                         
   6   0   3        295.99        283.05        39.83 o                         
   7   0   3          7.45         -3.28        39.27 o                         
   8   0   3        173.18        208.60        39.52 o                         
   9   0   3         38.43         41.89        18.08 o                         
  10   0   3         26.59         43.71        16.41 o                         
  11   0   3         15.46         21.80        17.99 o                         
  12   0   3          9.47         19.15        15.25 o                         
 -13   1   3         38.06         53.62        23.49 o                         
 -12   1   3         82.82         61.96        28.45 o                         
 -11   1   3         58.18         49.64        29.96 o                         
 -10   1   3          2.90        -23.58        23.58 o                         
  -9   1   3         81.51        102.14        25.73 o                         
  -8   1   3        149.09        221.14        36.78 o                         
  -7   1   3        212.40        183.43        38.96 o                         
  -6   1   3       1106.82       1160.22        67.59 o                         
  -5   1   3       2882.45       3001.31        96.38 o                         
  -4   1   3       1538.23       1467.80        60.41 o                         
  -3   1   3       2472.10       2334.56        67.57 o                         
  -2   1   3        432.80        316.96        37.40 o                         
  -1   1   3        477.88        390.77        26.41 o                         
   0   1   3       3468.60       3390.76       104.59 o                         
   1   1   3       1408.70       1393.44        65.68 o                         
   2   1   3        998.66        977.98        61.87 o                         
   3   1   3       1288.98       1360.74       134.77 o                         
   4   1   3         36.02         24.14        16.93 o                         
   5   1   3         78.66         75.66        26.86 o                         
   6   1   3        444.96        433.07        81.99 o                         
   7   1   3         55.19         65.46        14.42 o                         
   8   1   3        203.83        190.87        28.45 o                         
   9   1   3        216.50        225.46        23.49 o                         
  10   1   3         33.01         11.79        19.85 o                         
  11   1   3         15.57         19.59        18.52 o                         
  12   1   3          1.55          0.44        11.17 o                         
 -14   2   3          7.88         13.83        15.60 o                         
 -13   2   3         39.99         67.36        25.88 o                         
 -12   2   3        244.91        285.50        46.53 o                         
 -11   2   3         19.77         33.59        25.00 o                         
 -10   2   3         44.18         34.73        17.48 o                         
  -9   2   3        121.33        114.51        23.23 o                         
  -8   2   3        132.11        146.22        29.36 o                         
  -7   2   3          5.77         16.71        16.88 o                         
  -6   2   3        225.01        290.21        34.62 o                         
  -5   2   3         33.36         61.18        19.80 o                         
  -4   2   3       2032.43       2125.68        61.63 o                         
  -3   2   3       1086.97       1124.29        48.96 o                         
  -2   2   3         80.08         78.14        13.51 o                         
  -1   2   3        548.58        547.33        48.84 o                         
   0   2   3        230.80        200.14        30.93 o                         
   1   2   3        862.35        896.55        61.16 o                         
   2   2   3       1062.14       1097.40        67.45 o                         
   3   2   3        772.58        669.61        43.99 o                         
   4   2   3       1051.48        964.64        69.89 o                         
   5   2   3        207.02        182.03        41.53 o                         
   6   2   3        573.80        539.86        48.79 o                         
   7   2   3         47.87         76.81        18.37 o                         
   8   2   3        197.13        223.55        58.77 o                         
   9   2   3         13.88         -4.93        15.60 o                         
  10   2   3         10.30         13.31        12.72 o                         
  11   2   3          3.73        -12.85        16.04 o                         
 -14   3   3          4.66          2.30        14.98 o                         
 -13   3   3         36.80         35.10        22.96 o                         
 -12   3   3        279.65        335.46        34.66 o                         
 -11   3   3          8.08          5.89        13.82 o                         
 -10   3   3         26.13         24.57        11.59 o                         
  -9   3   3         79.44         57.68        16.69 o                         
  -8   3   3        620.77        647.16        59.15 o                         
  -7   3   3         26.02         49.99        20.73 o                         
  -6   3   3        360.50        334.77        38.48 o                         
  -5   3   3       2058.04       2135.91        60.20 o                         
  -4   3   3       4167.70       4183.26       147.89 o                         
  -3   3   3        231.20        249.24        26.54 o                         
  -2   3   3         24.34         44.82        13.15 o                         
  -1   3   3       1779.14       1571.34        90.14 o                         
   0   3   3       6438.31       6154.60       177.09 o                         
   1   3   3        119.01        158.04        32.00 o                         
   2   3   3        401.87        388.49        47.77 o                         
   3   3   3        277.38        201.65        51.59 o                         
   4   3   3         24.07         71.84        28.41 o                         
   5   3   3         80.17         96.67        28.20 o                         
   6   3   3        674.99        719.55        59.37 o                         
   7   3   3         33.35         49.37        26.50 o                         
   8   3   3         15.07          7.67        12.69 o                         
   9   3   3          3.85         11.44        12.57 o                         
  10   3   3         35.14         28.11        10.85 o                         
 -14   4   3          4.67         -5.23        14.18 o                         
 -13   4   3          3.47         31.71        13.65 o                         
 -12   4   3         34.91         28.99        12.46 o                         
 -11   4   3        208.86        215.95        25.29 o                         
 -10   4   3         55.67         86.96        25.15 o                         
  -9   4   3        369.36        443.94        46.68 o                         
  -8   4   3        159.11        169.68        33.93 o                         
  -7   4   3         23.65         42.79        21.41 o                         
  -6   4   3         83.35         78.39        18.92 o                         
  -5   4   3       2223.39       2340.64       103.48 o                         
  -4   4   3        436.00        387.56        36.46 o                         
  -3   4   3       1142.84       1314.77       105.52 o                         
  -2   4   3         73.22         45.91        20.65 o                         
  -1   4   3        161.45        192.16        40.15 o                         
   0   4   3       8227.48       8390.62       231.34 o                         
   1   4   3         56.83         86.07        30.67 o                         
   2   4   3        262.45        233.73        45.47 o                         
   3   4   3        573.84        474.47        82.70 o                         
   4   4   3         45.29         11.12        18.61 o                         
   5   4   3        127.66        117.37        21.39 o                         
   6   4   3        116.98        131.98        33.24 o                         
   7   4   3         19.61         42.55        28.63 o                         
   8   4   3          8.59         -0.34        11.50 o                         
   9   4   3         50.13         67.01        18.97 o                         
  10   4   3         13.77          4.08        12.14 o                         
 -15   5   3          3.77          3.10         8.86 o                         
 -14   5   3          5.11         13.38        14.45 o                         
 -13   5   3          0.27         -0.57        11.02 o                         
 -12   5   3         18.22         22.74        15.84 o                         
 -11   5   3        104.61        123.17        23.97 o                         
 -10   5   3          7.15         38.56        25.35 o                         
  -9   5   3         24.18         -8.37        33.24 o                         
  -8   5   3         13.70        -32.09        32.09 o                         
  -7   5   3        605.73        588.28        79.24 o                         
  -6   5   3          5.03         10.77        15.14 o                         
  -5   5   3        736.11        803.36        57.53 o                         
  -4   5   3         90.61         46.13        17.96 o                         
  -3   5   3       4438.92       4633.26       279.65 o                         
  -2   5   3       1271.63       1185.06        96.26 o                         
  -1   5   3        366.38        388.93        57.97 o                         
   0   5   3        384.78        378.39        59.03 o                         
   1   5   3        204.66        237.10        47.60 o                         
   2   5   3          7.47        127.55        36.61 o                         
   3   5   3         43.66         37.52        13.10 o                         
   4   5   3         64.61         34.77        16.13 o                         
   5   5   3         63.14         73.46        22.78 o                         
   6   5   3         91.48         81.96        22.29 o                         
   7   5   3         97.50        100.90        19.73 o                         
   8   5   3         57.81         61.78        21.10 o                         
   9   5   3          0.49         -4.16         8.09 o                         
 -14   6   3          9.00         28.48        11.68 o                         
 -13   6   3          9.96         -0.49        10.47 o                         
 -12   6   3          1.23          2.85        14.52 o                         
 -11   6   3        184.96        184.68        29.17 o                         
 -10   6   3        125.95        113.45        34.57 o                         
  -9   6   3        135.14        121.23        21.23 o                         
  -8   6   3         88.82         68.43        22.58 o                         
  -7   6   3        801.63        770.09        53.68 o                         
  -6   6   3        109.02        106.12        25.77 o                         
  -5   6   3        101.25         83.77        22.20 o                         
  -4   6   3       3012.10       3073.54       261.83 o                         
  -3   6   3       1641.07       1613.08       122.58 o                         
  -2   6   3        126.03        108.40        35.54 o                         
  -1   6   3        518.48        415.26        65.68 o                         
   0   6   3        409.59        459.58        69.85 o                         
   1   6   3        231.44        336.64        60.54 o                         
   2   6   3         13.75          7.08        14.16 o                         
   3   6   3         18.29         28.12        14.84 o                         
   4   6   3        101.51         88.91        20.58 o                         
   5   6   3         11.31         -1.89        13.75 o                         
   6   6   3         57.29         46.22        15.94 o                         
   7   6   3         57.85         50.88        22.07 o                         
   8   6   3         18.48         12.23        13.56 o                         
 -14   7   3          4.61         16.04         9.86 o                         
 -13   7   3          8.82         -8.39        13.97 o                         
 -12   7   3          3.59          3.65        26.59 o                         
 -11   7   3        104.58        135.47        40.37 o                         
 -10   7   3        160.89        133.12        24.57 o                         
  -9   7   3          3.53         14.00        18.13 o                         
  -8   7   3          2.42        -10.59        10.59 o                         
  -7   7   3        471.35        569.57        42.57 o                         
  -6   7   3        502.06        568.65        57.69 o                         
  -5   7   3          3.87         29.60        36.74 o                         
  -4   7   3        311.13        310.59        39.69 o                         
  -3   7   3       1325.15       1204.56       117.18 o                         
  -2   7   3         31.51         69.40        36.52 o                         
  -1   7   3         10.94         20.83        32.71 o                         
   0   7   3        235.80        242.22        33.25 o                         
   1   7   3         18.44         12.55        15.51 o                         
   2   7   3          3.08         -3.78        18.03 o                         
   3   7   3        122.05        127.19        32.09 o                         
   4   7   3        498.77        520.03        56.02 o                         
   5   7   3         46.28         77.34        17.58 o                         
   6   7   3          0.09          2.88        10.34 o                         
   7   7   3          4.32          9.31        12.23 o                         
 -14   8   3          8.19         13.19         7.93 o                         
 -13   8   3         16.77        -10.65        10.65 o                         
 -12   8   3          9.49         22.93        17.29 o                         
 -11   8   3          4.17         -3.66        14.88 o                         
 -10   8   3         93.91         96.28        20.66 o                         
  -9   8   3         71.45         79.40        17.50 o                         
  -8   8   3          0.65         -6.26        11.53 o                         
  -7   8   3        110.75        110.29        22.48 o                         
  -6   8   3        138.42         99.23        23.37 o                         
  -5   8   3          4.56         29.68        32.26 o                         
  -4   8   3        542.63        564.42        50.04 o                         
  -3   8   3         38.76         36.93        13.63 o                         
  -2   8   3         11.97        -10.60        10.60 o                         
  -1   8   3        414.23        380.14        32.15 o                         
   0   8   3        165.08        202.18        49.24 o                         
   1   8   3         51.34         50.88        25.88 o                         
   2   8   3         83.16        117.71        30.67 o                         
   3   8   3          0.43         -7.45        18.61 o                         
   4   8   3         37.71         49.31        15.16 o                         
   5   8   3         25.82         48.42        14.68 o                         
   6   8   3          0.64          4.52        12.94 o                         
 -14   9   3          8.67         -1.55        11.57 o                         
 -13   9   3         33.59         34.38        13.71 o                         
 -12   9   3         20.21         47.60        25.44 o                         
 -11   9   3         16.20         -6.82        22.96 o                         
 -10   9   3        152.51        178.73        26.55 o                         
  -9   9   3        142.86        149.21        25.56 o                         
  -8   9   3         31.21         28.78        13.45 o                         
  -7   9   3         69.23        124.45        58.81 o                         
  -6   9   3        185.03        197.19        34.70 o                         
  -5   9   3        164.66        169.56        32.72 o                         
  -4   9   3        520.48        547.99        38.99 o                         
  -3   9   3         48.68         73.92        17.55 o                         
  -2   9   3         18.29         34.56        14.66 o                         
  -1   9   3         10.71        -13.86        18.66 o                         
   0   9   3        106.48        115.27        25.84 o                         
   1   9   3        446.03        465.85        37.85 o                         
   2   9   3          9.85         21.02        14.43 o                         
   3   9   3          4.32         12.92        11.21 o                         
   4   9   3          3.33         15.98        10.84 o                         
   5   9   3         27.46         33.59         8.72 o                         
 -14  10   3          3.31         20.65        12.14 o                         
 -13  10   3         29.17          8.42        19.50 o                         
 -12  10   3         36.23         40.42        25.53 o                         
 -11  10   3          0.01         -9.75        18.17 o                         
 -10  10   3         30.93         39.75        14.94 o                         
  -9  10   3        262.71        230.73        30.23 o                         
  -8  10   3          2.77         12.73        13.15 o                         
  -7  10   3         10.09         11.17        21.63 o                         
  -6  10   3         33.04         79.24        29.52 o                         
  -5  10   3         71.09         96.17        34.57 o                         
  -4  10   3          1.67         31.32        17.04 o                         
  -3  10   3         39.37         28.62        17.02 o                         
  -2  10   3        108.96        134.17        24.55 o                         
  -1  10   3          8.77         26.48        14.30 o                         
   0  10   3          0.18          3.99        18.08 o                         
   1  10   3         32.00         44.81        15.33 o                         
   2  10   3          5.69         12.27        19.19 o                         
   3  10   3          0.76          0.76         8.99 o                         
 -13  11   3         11.71         31.84        12.63 o                         
 -12  11   3         47.14         63.37        21.63 o                         
 -11  11   3         47.11         33.15        22.16 o                         
 -10  11   3          4.65         29.24        16.04 o                         
  -9  11   3         53.37         47.44        43.48 o                         
  -8  11   3         49.47         56.55        17.00 o                         
  -7  11   3          4.24         13.30        22.07 o                         
  -6  11   3         13.15         14.09        18.97 o                         
  -5  11   3         20.37         21.72        21.98 o                         
  -4  11   3         25.15         31.88        14.31 o                         
  -3  11   3        120.50        128.87        22.71 o                         
  -2  11   3         52.70         83.32        18.46 o                         
  -1  11   3        152.62        175.52        23.07 o                         
   0  11   3          3.48        -18.44        18.44 o                         
   1  11   3          5.68         18.97        16.31 o                         
   2  11   3         20.94         29.34        13.83 o                         
 -12  12   3         57.93         42.90        18.61 o                         
 -11  12   3         13.85         10.99        15.78 o                         
 -10  12   3          1.18          9.74        12.15 o                         
  -9  12   3         53.31         51.41        23.27 o                         
  -8  12   3         15.09         24.16        13.00 o                         
  -7  12   3          5.03         -4.08        18.61 o                         
  -6  12   3          2.44          8.15        19.68 o                         
  -5  12   3         37.32         68.52        28.27 o                         
  -4  12   3         41.21         40.59        14.07 o                         
  -3  12   3          1.19          4.28        12.43 o                         
  -2  12   3          9.26         -5.16        10.16 o                         
  -1  12   3          8.45          7.27        16.22 o                         
   0  12   3         14.29         11.08        12.59 o                         
   1  12   3         10.60         13.21         9.31 o                         
 -11  13   3         16.80          8.07        11.35 o                         
 -10  13   3          9.65          6.13         8.73 o                         
  -9  13   3         48.61         63.77        35.06 o                         
  -8  13   3          4.74          7.71        10.20 o                         
  -7  13   3          2.27        -11.70        14.45 o                         
  -6  13   3         10.72          8.81        10.96 o                         
  -5  13   3         48.93         47.86        21.72 o                         
  -4  13   3         47.92         28.90        16.93 o                         
  -3  13   3          6.41          7.36         9.93 o                         
  -2  13   3         33.65         46.27        13.21 o                         
  -8  14   3         29.66         19.85         9.75 o                         
  -7  14   3         35.92         49.10        13.74 o                         
  -6  14   3         24.87          9.13        11.52 o                         
  -5  14   3         33.95         34.30        13.03 o                         
   4 -16   4         28.84         16.22        11.97 o                         
   5 -16   4          1.18          8.77        11.61 o                         
   6 -16   4         15.49         20.56        13.56 o                         
   7 -16   4         25.17         10.72        11.79 o                         
   8 -16   4         11.23         -2.04        11.79 o                         
   9 -16   4         12.96          0.71         9.31 o                         
   1 -15   4          1.85          2.92         9.40 o                         
   2 -15   4          6.73          1.95        12.23 o                         
   3 -15   4         33.25         24.00        12.41 o                         
   4 -15   4         41.36         30.70        16.22 o                         
   5 -15   4         15.46         13.83        11.45 o                         
   6 -15   4         25.41         35.80        13.99 o                         
   7 -15   4         58.90         51.94        16.19 o                         
   8 -15   4          1.88          8.60        12.41 o                         
   9 -15   4          8.22         -2.30        14.54 o                         
  10 -15   4         45.01          5.14        13.03 o                         
  -1 -14   4          1.13         -7.45        10.90 o                         
   0 -14   4         72.99         63.37        19.15 o                         
   1 -14   4         18.98         16.33        11.50 o                         
   2 -14   4          6.72         14.84        12.74 o                         
   3 -14   4         32.23         71.71        28.45 o                         
   4 -14   4         75.41        104.06        29.87 o                         
   5 -14   4        137.75        129.85        34.39 o                         
   6 -14   4          1.49          3.28        20.83 o                         
   7 -14   4         22.27         36.08        16.94 o                         
   8 -14   4        175.73        204.33        21.19 o                         
   9 -14   4          1.64         40.42        22.96 o                         
  10 -14   4         27.04         18.00        40.20 o                         
  11 -14   4         80.95          5.80        29.47 o                         
  -3 -13   4         11.95         19.06        12.05 o                         
  -2 -13   4          6.95         43.87        18.88 o                         
  -1 -13   4          2.47         12.50        18.61 o                         
   0 -13   4         47.56         37.80        19.01 o                         
   1 -13   4         26.52         22.49        15.22 o                         
   2 -13   4         16.51          5.03        13.83 o                         
   3 -13   4        126.08        127.64        35.63 o                         
   4 -13   4         98.55        117.89        35.37 o                         
   5 -13   4        275.32        284.96        47.24 o                         
   6 -13   4        290.34        274.86        47.07 o                         
   7 -13   4        177.24        245.45        30.28 o                         
   8 -13   4        142.23        155.41        20.68 o                         
   9 -13   4         19.86         20.92        15.78 o                         
  10 -13   4         16.15         33.63        16.86 o                         
  11 -13   4         38.77         24.55        15.00 o                         
  12 -13   4          5.64          2.65        10.86 o                         
  13 -13   4          8.81          7.09        10.28 o                         
  -4 -12   4         28.51         40.24        17.90 o                         
  -3 -12   4         75.04         94.93        24.91 o                         
  -2 -12   4         10.44         29.43        19.50 o                         
  -1 -12   4         31.57         44.58        22.60 o                         
   0 -12   4        144.02        200.07        34.88 o                         
   1 -12   4         13.54         20.60        16.68 o                         
   2 -12   4        145.21        133.14        19.29 o                         
   3 -12   4        352.33        345.06        52.65 o                         
   4 -12   4        223.71        241.44        42.63 o                         
   5 -12   4        816.83        837.28        60.49 o                         
   6 -12   4          3.19          7.85        28.05 o                         
   7 -12   4        139.26        125.50        23.40 o                         
   8 -12   4        150.25        168.98        29.34 o                         
   9 -12   4         16.62         47.07        22.69 o                         
  10 -12   4         21.19          8.20        15.30 o                         
  11 -12   4         60.77         31.26        26.77 o                         
  12 -12   4         21.19         30.98        10.81 o                         
  13 -12   4          3.82          4.25        12.85 o                         
  -5 -11   4          0.97          7.98        13.03 o                         
  -4 -11   4          8.11         -1.15        15.25 o                         
  -3 -11   4         38.70         71.09        24.73 o                         
  -2 -11   4        119.59        123.12        33.77 o                         
  -1 -11   4        170.56        174.53        25.81 o                         
   0 -11   4        149.12        191.64        27.99 o                         
   1 -11   4         58.79         57.75        17.06 o                         
   2 -11   4         40.16         42.03        13.47 o                         
   3 -11   4        556.70        523.88        50.24 o                         
   4 -11   4        423.18        412.77        62.49 o                         
   5 -11   4        325.38        313.93        30.06 o                         
   6 -11   4         12.04         19.55        15.05 o                         
   7 -11   4         41.45         37.87        18.08 o                         
   8 -11   4         10.58         22.82        16.07 o                         
   9 -11   4          6.72         27.65        24.29 o                         
  10 -11   4         20.11         24.82        14.68 o                         
  11 -11   4        107.21        104.38        17.59 o                         
  12 -11   4         57.81         46.00        12.22 o                         
  13 -11   4          4.79         17.46        16.31 o                         
  -6 -10   4         10.32          0.09        11.52 o                         
  -5 -10   4         26.34         38.47        20.56 o                         
  -4 -10   4         13.71         25.17        18.44 o                         
  -3 -10   4          9.98         12.14        20.39 o                         
  -2 -10   4        180.72        235.33        41.66 o                         
  -1 -10   4          6.77         14.47        16.71 o                         
   0 -10   4        731.17        683.66        43.29 o                         
   1 -10   4        497.86        531.88        38.03 o                         
   2 -10   4        561.31        591.48        37.17 o                         
   3 -10   4         98.27        117.08        25.04 o                         
   4 -10   4        474.85        519.81        46.85 o                         
   5 -10   4        382.62        445.08        33.39 o                         
   6 -10   4        142.66        130.17        28.78 o                         
   7 -10   4         21.34         31.72        11.24 o                         
   8 -10   4         80.10         90.77        18.55 o                         
   9 -10   4        148.69        146.42        21.40 o                         
  10 -10   4        276.22        287.22        28.19 o                         
  11 -10   4         67.52         66.22        13.84 o                         
  12 -10   4         22.51         16.50        10.73 o                         
  13 -10   4          5.47         25.18        13.83 o                         
  -7  -9   4          0.85         14.80         9.15 o                         
  -6  -9   4          7.19          4.13        11.22 o                         
  -5  -9   4         33.85         11.53        19.90 o                         
  -4  -9   4         73.05         40.33        23.58 o                         
  -3  -9   4          4.99         28.39        12.06 o                         
  -2  -9   4         13.75         40.30        16.62 o                         
  -1  -9   4         69.47         42.43        19.75 o                         
   0  -9   4          3.14          8.00        32.93 o                         
   1  -9   4        236.21        276.01        58.94 o                         
   2  -9   4        292.54        267.33        58.06 o                         
   3  -9   4         19.13         41.30        29.43 o                         
   4  -9   4          2.44         12.32        23.58 o                         
   5  -9   4        119.71        105.21        34.39 o                         
   6  -9   4         78.85         63.37        36.52 o                         
   7  -9   4         65.04         67.42        17.41 o                         
   8  -9   4        192.31        221.18        27.53 o                         
   9  -9   4        303.56        372.43        28.55 o                         
  10  -9   4          5.88         14.71        12.72 o                         
  11  -9   4         11.07          9.71        10.60 o                         
  12  -9   4          7.37         24.77         9.10 o                         
  13  -9   4         11.17         32.48        10.72 o                         
  -8  -8   4         28.31          6.56        14.71 o                         
  -7  -8   4          9.21         16.00        10.90 o                         
  -6  -8   4          3.74         10.41        25.31 o                         
  -5  -8   4         20.57         27.29        14.41 o                         
  -4  -8   4        550.54        501.43        46.09 o                         
  -3  -8   4        542.44        478.77        35.31 o                         
  -2  -8   4       1004.44       1099.64        69.01 o                         
  -1  -8   4       1317.08       1143.14       114.78 o                         
   0  -8   4       1044.15       1105.55       108.84 o                         
   1  -8   4        879.07        726.46        86.15 o                         
   2  -8   4        654.12        671.33        80.30 o                         
   3  -8   4        111.92        124.71        37.14 o                         
   4  -8   4        788.64        982.97        89.61 o                         
   5  -8   4       2371.74       2620.61       140.13 o                         
   6  -8   4        953.48        958.86       105.39 o                         
   7  -8   4         55.63         73.12        32.53 o                         
   8  -8   4          2.14         -6.40        27.03 o                         
   9  -8   4         45.55         35.87        12.78 o                         
  10  -8   4         10.89         18.85        10.99 o                         
  11  -8   4         14.21         15.26         9.72 o                         
  12  -8   4         13.11         15.21        10.78 o                         
  13  -8   4          7.66         27.06        10.81 o                         
  -9  -7   4         14.49         -3.81        13.74 o                         
  -8  -7   4         62.36         32.88        21.18 o                         
  -7  -7   4         60.98         10.26        18.84 o                         
  -6  -7   4         19.21         37.11        17.17 o                         
  -5  -7   4        200.63        193.12        27.38 o                         
  -4  -7   4         41.78         58.12        20.12 o                         
  -3  -7   4         68.55         99.06        29.21 o                         
  -2  -7   4         93.51        109.38        40.24 o                         
  -1  -7   4       1212.28       1114.86       103.79 o                         
   0  -7   4       1797.87       1805.78       127.37 o                         
   1  -7   4         73.40         87.13        32.17 o                         
   2  -7   4         24.34         51.05        27.74 o                         
   3  -7   4        291.72        289.75        48.13 o                         
   4  -7   4       1457.32       1383.96        94.66 o                         
   5  -7   4       1241.17       1204.93        72.19 o                         
   6  -7   4        143.93        135.88        38.38 o                         
   7  -7   4         63.07         86.07        29.65 o                         
   8  -7   4         15.70          0.15        10.63 o                         
   9  -7   4         10.47          9.87        11.13 o                         
  10  -7   4         67.91         32.33        16.33 o                         
  11  -7   4         49.94         14.67        12.13 o                         
  12  -7   4          1.47         -8.87        12.27 o                         
  13  -7   4         21.06         21.15        12.91 o                         
  14  -7   4         35.24         -1.33        10.64 o                         
 -10  -6   4          0.16         10.28        12.59 o                         
  -9  -6   4         10.51         26.15        20.39 o                         
  -8  -6   4         26.07         39.53        21.89 o                         
  -7  -6   4        108.24         98.52        21.71 o                         
  -6  -6   4         66.74         96.09        19.65 o                         
  -5  -6   4        466.88        558.80        49.81 o                         
  -4  -6   4       1206.78       1236.80       123.74 o                         
  -3  -6   4        232.53        284.72        44.40 o                         
  -2  -6   4       3271.36       3047.81       130.16 o                         
  -1  -6   4       1012.79        937.18        62.76 o                         
   0  -6   4       2159.65       1931.29       120.19 o                         
   1  -6   4         56.36         51.50        27.65 o                         
   2  -6   4       3811.01       3645.77       149.35 o                         
   3  -6   4       1021.01        888.95       115.49 o                         
   4  -6   4        735.95        862.14        57.52 o                         
   5  -6   4        148.28        145.62        22.84 o                         
   6  -6   4         21.58         29.90        13.56 o                         
   7  -6   4        273.83        262.38        32.61 o                         
   8  -6   4         43.20         71.44        39.44 o                         
   9  -6   4          9.86         19.55        14.05 o                         
  10  -6   4        100.54        122.94        17.15 o                         
  11  -6   4         46.10         48.68        15.06 o                         
  12  -6   4          0.08          8.46        15.70 o                         
  13  -6   4         11.66         27.03        12.73 o                         
  14  -6   4         31.20         39.71        14.71 o                         
 -11  -5   4          4.13         23.40        10.10 o                         
 -10  -5   4          2.85        -14.89        14.89 o                         
  -9  -5   4          3.78         21.45        23.84 o                         
  -8  -5   4         29.70         33.42        22.60 o                         
  -7  -5   4       1184.96       1291.00        63.67 o                         
  -6  -5   4          0.61          9.48        23.05 o                         
  -5  -5   4         64.12         59.24        18.97 o                         
  -4  -5   4        270.46        263.15        39.27 o                         
  -3  -5   4       1693.52       1728.08       210.91 o                         
  -2  -5   4       1009.66       1013.90        92.62 o                         
  -1  -5   4       4551.93       4147.36       170.36 o                         
   0  -5   4       1582.71       1492.01        95.90 o                         
   1  -5   4         42.11         30.46        14.00 o                         
   2  -5   4        271.04        240.57        27.53 o                         
   3  -5   4        360.04        384.74        33.14 o                         
   4  -5   4         20.73         49.19        10.57 o                         
   5  -5   4         48.74         31.64        13.29 o                         
   6  -5   4        881.14        848.55        50.53 o                         
   7  -5   4         61.14         76.63        25.43 o                         
   8  -5   4        173.93        131.80        44.50 o                         
   9  -5   4         23.51         50.67        15.93 o                         
  10  -5   4        115.41         99.80        21.75 o                         
  11  -5   4        119.06        150.27        35.78 o                         
  12  -5   4          0.30        -16.03        16.03 o                         
  13  -5   4          2.91          0.05        11.52 o                         
 -11  -4   4         25.95         21.89        15.87 o                         
 -10  -4   4          3.06         12.23        18.97 o                         
  -9  -4   4        138.32        125.86        34.12 o                         
  -8  -4   4        185.80        215.30        43.87 o                         
  -7  -4   4       1975.26       2051.22        74.72 o                         
  -6  -4   4         20.18         30.57        11.59 o                         
  -5  -4   4         81.15         82.99        42.15 o                         
  -4  -4   4        778.20        801.01        59.33 o                         
  -3  -4   4        169.29        208.93        49.06 o                         
  -2  -4   4       1304.35       1374.80       134.90 o                         
  -1  -4   4       3374.60       3400.96       141.29 o                         
   0  -4   4       1443.62       1379.09        58.69 o                         
   1  -4   4       5075.90       4938.74       152.50 o                         
   2  -4   4       1345.82       1420.20        43.03 o                         
   3  -4   4         39.96         31.43         9.82 o                         
   4  -4   4        119.35        119.36        12.45 o                         
   5  -4   4          2.42         16.65        12.10 o                         
   6  -4   4        203.80        221.71        33.03 o                         
   7  -4   4         24.78         22.18        17.47 o                         
   8  -4   4        336.93        362.59        26.32 o                         
   9  -4   4         12.88         -6.17        13.38 o                         
  10  -4   4         25.32         31.14        15.97 o                         
  11  -4   4        177.39        172.06        46.27 o                         
  12  -4   4         27.33         29.72        15.16 o                         
  13  -4   4          1.54         35.45        18.88 o                         
 -12  -3   4          1.18         10.64        11.35 o                         
 -11  -3   4        107.80        145.01        29.52 o                         
 -10  -3   4        152.65        222.92        40.68 o                         
  -9  -3   4          6.83        -13.21        21.54 o                         
  -8  -3   4         83.99         81.34        20.97 o                         
  -7  -3   4        689.84        737.23        44.12 o                         
  -6  -3   4        937.16        978.27        73.16 o                         
  -5  -3   4        278.27        315.98        40.69 o                         
  -4  -3   4        542.30        551.08        65.01 o                         
  -3  -3   4        169.87        193.60        25.88 o                         
  -2  -3   4        951.01        855.10        43.29 o                         
  -1  -3   4        576.85        640.81        38.57 o                         
   0  -3   4      12579.38      11118.96       152.26 o                         
   1  -3   4       1848.78       1936.38        60.25 o                         
   2  -3   4       2441.41       2695.31        51.97 o                         
   3  -3   4         26.36         26.76         6.83 o                         
   4  -3   4        890.96        967.91        44.26 o                         
   5  -3   4          8.79          9.32        15.74 o                         
   6  -3   4         93.60        128.27        26.82 o                         
   7  -3   4        232.75        184.07        32.82 o                         
   8  -3   4        303.12        294.29        24.29 o                         
   9  -3   4        188.07        196.04        22.54 o                         
  10  -3   4          4.71          3.84        14.45 o                         
  11  -3   4        256.88        208.27        28.92 o                         
  12  -3   4         52.42         33.53        26.72 o                         
  13  -3   4          6.72        -11.26        14.80 o                         
 -12  -2   4         47.77         65.50        21.98 o                         
 -11  -2   4        214.38        209.54        37.05 o                         
 -10  -2   4        107.33        133.14        23.38 o                         
  -9  -2   4         13.60         17.46        15.84 o                         
  -8  -2   4        308.69        290.04        26.22 o                         
  -7  -2   4       1393.84       1334.23       181.26 o                         
  -6  -2   4        230.85        222.28        63.24 o                         
  -5  -2   4        480.30        512.42        46.04 o                         
  -4  -2   4        174.31        117.73        26.99 o                         
  -3  -2   4        653.90        719.12        41.59 o                         
  -2  -2   4        186.46        165.98        13.94 o                         
  -1  -2   4      10291.10      10628.61       142.48 o                         
   0  -2   4      89340.98      88308.62       402.29 o                         
   1  -2   4      18109.79      18372.03       203.35 o                         
   2  -2   4       1244.54       1273.01        29.03 o                         
   3  -2   4         64.91         53.96        11.62 o                         
   4  -2   4         37.30         53.22        19.08 o                         
   5  -2   4        951.57        959.39        63.72 o                         
   6  -2   4        263.10        267.10        38.79 o                         
   7  -2   4        532.66        487.85        85.18 o                         
   8  -2   4        499.82        530.75        32.27 o                         
   9  -2   4         89.79         80.16        17.90 o                         
  10  -2   4         25.12         17.92        20.96 o                         
  11  -2   4        120.19         91.22        24.82 o                         
  12  -2   4         31.37         20.83        18.70 o                         
  13  -2   4          1.10         -4.87        10.72 o                         
 -12  -1   4         11.64         28.05        15.56 o                         
 -11  -1   4         20.39         25.16        14.66 o                         
 -10  -1   4         48.96         58.29        19.23 o                         
  -9  -1   4         44.86         66.04        15.54 o                         
  -8  -1   4         21.28         14.76        14.70 o                         
  -7  -1   4        122.01        120.22        28.25 o                         
  -6  -1   4       1293.99       1400.03        95.82 o                         
  -5  -1   4       1916.46       2187.52        88.19 o                         
  -4  -1   4          6.72         25.91        12.67 o                         
  -3  -1   4        494.09        487.05        21.20 o                         
  -2  -1   4       2820.14       2746.73        58.12 o                         
  -1  -1   4       1917.22       1861.71        59.19 o                         
   0  -1   4      12318.20      12411.09        91.98 o                         
   1  -1   4         41.23         59.67         9.39 o                         
   2  -1   4         26.00         40.69         9.20 o                         
   3  -1   4        353.53        354.72        34.69 o                         
   4  -1   4         43.18         45.28        18.42 o                         
   5  -1   4        726.97        740.45        59.60 o                         
   6  -1   4         33.20         13.39        19.15 o                         
   7  -1   4        465.56        547.86        49.81 o                         
   8  -1   4        458.19        484.71        41.52 o                         
   9  -1   4         59.34         33.01        24.64 o                         
  10  -1   4          6.90         28.62        18.67 o                         
  11  -1   4         17.99          0.97        19.50 o                         
  12  -1   4         39.77         39.80        20.92 o                         
 -13   0   4         40.76         46.36        17.99 o                         
 -12   0   4         41.67         33.81        14.74 o                         
 -11   0   4         31.72         42.81        24.02 o                         
 -10   0   4         28.73         29.51        12.90 o                         
  -9   0   4         49.84         59.64        28.63 o                         
  -8   0   4         31.64         75.09        19.14 o                         
  -7   0   4         33.87         52.72        19.20 o                         
  -6   0   4        859.03       1016.03        64.76 o                         
  -5   0   4       1056.86       1190.71        63.14 o                         
  -4   0   4        281.26        321.99        41.13 o                         
  -3   0   4        252.35        220.63        15.53 o                         
  -2   0   4       4617.39       4668.67        93.94 o                         
  -1   0   4        291.95        324.80        26.64 o                         
   0   0   4       3085.74       3021.24       117.18 o                         
   1   0   4        607.68        661.23        30.78 o                         
   2   0   4       1022.78       1026.28        55.17 o                         
   3   0   4        746.81        739.87        52.83 o                         
   4   0   4        155.77        118.22        30.45 o                         
   5   0   4        164.11        189.88        35.39 o                         
   6   0   4        215.73        269.06        43.21 o                         
   7   0   4        754.98        758.62        36.24 o                         
   8   0   4         32.71         36.00        13.32 o                         
   9   0   4        197.70        200.93        28.99 o                         
  10   0   4         11.72         20.83        22.07 o                         
  11   0   4          5.58          1.15        17.64 o                         
  12   0   4         27.12         39.35        16.84 o                         
 -13   1   4         46.19         44.05        21.27 o                         
 -12   1   4        170.55        167.70        36.16 o                         
 -11   1   4          0.07         17.73        22.42 o                         
 -10   1   4        136.49        144.30        39.00 o                         
  -9   1   4        626.87        636.59        38.31 o                         
  -8   1   4        151.01        108.68        28.03 o                         
  -7   1   4         20.07         36.64        21.18 o                         
  -6   1   4        816.51        884.87        76.94 o                         
  -5   1   4        497.59        610.20        45.48 o                         
  -4   1   4         62.87         65.71        16.39 o                         
  -3   1   4         29.97         32.52        17.06 o                         
  -2   1   4         64.11        105.30        26.68 o                         
  -1   1   4         17.41         35.37        19.85 o                         
   0   1   4         55.99         95.99        25.97 o                         
   1   1   4       2185.38       2020.63        91.03 o                         
   2   1   4       4230.56       4048.41       241.27 o                         
   3   1   4        194.80        271.21        35.94 o                         
   4   1   4          6.60         18.09        16.75 o                         
   5   1   4        194.11        172.54        41.35 o                         
   6   1   4        232.33        210.85        22.28 o                         
   7   1   4        144.58        168.76        20.23 o                         
   8   1   4         53.19         73.91        22.50 o                         
   9   1   4        114.38        116.47        21.39 o                         
  10   1   4         25.17          2.22        17.90 o                         
  11   1   4          8.68         43.25        20.30 o                         
 -14   2   4          2.94          6.20        13.21 o                         
 -13   2   4         31.82          0.27        16.49 o                         
 -12   2   4        244.16        240.91        41.57 o                         
 -11   2   4         46.99          6.91        24.46 o                         
 -10   2   4         59.16         51.12        19.83 o                         
  -9   2   4        180.79        168.65        29.87 o                         
  -8   2   4        147.08        114.53        31.16 o                         
  -7   2   4          3.63         -9.49        18.39 o                         
  -6   2   4         21.13         13.64        26.01 o                         
  -5   2   4       1649.82       1679.89        75.05 o                         
  -4   2   4         95.92        116.47        37.23 o                         
  -3   2   4       1286.50       1233.90        89.79 o                         
  -2   2   4         43.17         44.93        11.32 o                         
  -1   2   4         68.37         51.30        10.41 o                         
   0   2   4         22.35         26.59        15.69 o                         
   1   2   4        603.13        552.91        54.51 o                         
   2   2   4       3444.95       3703.09       348.96 o                         
   3   2   4         81.52        104.41        41.13 o                         
   4   2   4          4.24          5.20        19.37 o                         
   5   2   4         51.97         66.17        17.81 o                         
   6   2   4        218.27        198.25        33.81 o                         
   7   2   4         23.08         37.02        16.13 o                         
   8   2   4        127.55         94.18        34.35 o                         
   9   2   4         68.76         81.01        25.00 o                         
  10   2   4          2.93         22.96        20.03 o                         
  11   2   4         10.40          6.20        10.99 o                         
 -14   3   4          4.14          0.27        14.80 o                         
 -13   3   4         68.35         48.40        23.05 o                         
 -12   3   4        271.05        294.36        47.07 o                         
 -11   3   4         54.24         44.55        22.74 o                         
 -10   3   4          4.37         38.75        32.22 o                         
  -9   3   4         15.70         -3.95        12.51 o                         
  -8   3   4        116.89        121.39        29.43 o                         
  -7   3   4        189.98        190.84        34.03 o                         
  -6   3   4         13.18         10.02        24.20 o                         
  -5   3   4        741.14        792.85        82.43 o                         
  -4   3   4        620.33        687.18        47.36 o                         
  -3   3   4       2649.08       3037.48       288.24 o                         
  -2   3   4         64.10         82.02        14.59 o                         
  -1   3   4        602.67        562.13        60.45 o                         
   0   3   4        724.68        772.73        71.17 o                         
   1   3   4         40.39         30.93        20.56 o                         
   2   3   4         72.22         61.41        18.27 o                         
   3   3   4        803.28        713.34        96.88 o                         
   4   3   4        101.45         63.80        23.39 o                         
   5   3   4         82.43         57.93        31.74 o                         
   6   3   4        132.98        149.26        35.54 o                         
   7   3   4          3.69          3.80        14.52 o                         
   8   3   4          7.52        -19.68        19.68 o                         
   9   3   4         33.67         35.63        19.77 o                         
  10   3   4          3.31          2.04        15.25 o                         
 -14   4   4          0.41         -0.53        15.78 o                         
 -13   4   4         41.44         63.20        21.18 o                         
 -12   4   4        199.43        254.01        33.36 o                         
 -11   4   4         41.67         36.93        11.39 o                         
 -10   4   4         92.54         96.83        21.40 o                         
  -9   4   4        244.26        312.34        34.86 o                         
  -8   4   4        143.22        148.29        41.04 o                         
  -7   4   4        586.19        625.59        84.12 o                         
  -6   4   4          9.65        -19.68        21.45 o                         
  -5   4   4       1066.97       1178.16        68.81 o                         
  -4   4   4        118.00        125.21        23.38 o                         
  -3   4   4       2298.51       2588.29       190.43 o                         
  -2   4   4         26.82         31.67        12.84 o                         
  -1   4   4        941.15        998.75        88.28 o                         
   0   4   4         52.32         50.70        23.93 o                         
   1   4   4         11.57         31.29        22.25 o                         
   2   4   4        936.00        831.94       102.55 o                         
   3   4   4        274.10        174.35        54.07 o                         
   4   4   4        171.46        192.22        21.98 o                         
   5   4   4         56.57         64.45        18.50 o                         
   6   4   4         11.95         21.20        15.41 o                         
   7   4   4          4.93         -7.36        17.46 o                         
   8   4   4         17.94         12.41        19.41 o                         
   9   4   4         27.84         13.38         9.71 o                         
 -14   5   4          1.22         -1.33        16.49 o                         
 -13   5   4         10.14          8.42        16.49 o                         
 -12   5   4         75.78         52.14        26.86 o                         
 -11   5   4        264.83        261.59        45.53 o                         
 -10   5   4         69.04         68.16        22.05 o                         
  -9   5   4        282.65        304.50        26.95 o                         
  -8   5   4         87.37         95.91        21.29 o                         
  -7   5   4         29.10         24.20        23.05 o                         
  -6   5   4        275.83        294.78        40.23 o                         
  -5   5   4        669.82        623.45        53.27 o                         
  -4   5   4        769.69        817.94        56.57 o                         
  -3   5   4       1045.73       1022.15        96.61 o                         
  -2   5   4         15.33         48.22        30.14 o                         
  -1   5   4        441.93        448.67        66.74 o                         
   0   5   4        915.76        861.10        90.50 o                         
   1   5   4         41.31         90.05        35.10 o                         
   2   5   4        550.93        577.25        49.82 o                         
   3   5   4        427.76        438.36        34.74 o                         
   4   5   4         22.98         23.99        14.41 o                         
   5   5   4          3.45         26.29        20.52 o                         
   6   5   4         31.21         46.23        23.13 o                         
   7   5   4        144.89        178.96        33.50 o                         
   8   5   4          0.50        -10.33        10.33 o                         
 -14   6   4          5.68          4.17        15.60 o                         
 -13   6   4          8.08         15.69        12.36 o                         
 -12   6   4         38.88         60.61        15.16 o                         
 -11   6   4        221.28        227.25        24.18 o                         
 -10   6   4         21.01         37.05        15.91 o                         
  -9   6   4          8.70         14.30        15.36 o                         
  -8   6   4         35.03         61.22        22.22 o                         
  -7   6   4         72.01         44.36        26.79 o                         
  -6   6   4        152.48        202.46        35.26 o                         
  -5   6   4         15.54         78.09        35.54 o                         
  -4   6   4        830.91        752.07        91.29 o                         
  -3   6   4        263.98        299.50        59.21 o                         
  -2   6   4         26.32          7.62        25.26 o                         
  -1   6   4        161.37        194.02        51.23 o                         
   0   6   4        230.77        234.16        30.69 o                         
   1   6   4          3.80        -22.06        54.02 o                         
   2   6   4         75.41          6.24        57.97 o                         
   3   6   4         17.92         44.05        22.42 o                         
   4   6   4        117.48        132.97        23.00 o                         
   5   6   4          0.11         16.07        13.23 o                         
   6   6   4         37.01         31.00        12.36 o                         
   7   6   4         15.26          2.30        13.92 o                         
 -14   7   4          8.72         10.46        12.14 o                         
 -13   7   4          0.64          9.61        10.18 o                         
 -12   7   4         29.87         34.01        20.03 o                         
 -11   7   4        116.12        106.62        23.89 o                         
 -10   7   4          6.17          9.92        11.77 o                         
  -9   7   4         10.82         20.40        16.00 o                         
  -8   7   4         15.53         18.35        14.58 o                         
  -7   7   4        399.46        413.40        30.57 o                         
  -6   7   4        253.85        248.70        36.27 o                         
  -5   7   4         94.78        123.72        25.47 o                         
  -4   7   4        908.71        912.74        62.45 o                         
  -3   7   4        255.70        232.04        59.34 o                         
  -2   7   4        181.98        166.15        22.33 o                         
  -1   7   4         67.22         60.25        14.96 o                         
   0   7   4        124.96        119.51        19.20 o                         
   1   7   4         88.41         81.43        24.90 o                         
   2   7   4         60.83         58.24        18.24 o                         
   3   7   4        224.75        220.28        27.81 o                         
   4   7   4        218.15        203.51        35.90 o                         
   5   7   4          6.43         32.39        14.33 o                         
   6   7   4          3.44          2.30        13.21 o                         
   7   7   4          8.04          9.04         9.13 o                         
 -14   8   4          7.02          4.25        11.52 o                         
 -13   8   4          1.53          8.32         8.76 o                         
 -12   8   4          1.39          3.90        12.54 o                         
 -11   8   4         79.01         83.66        20.29 o                         
 -10   8   4        143.31        162.15        21.60 o                         
  -9   8   4         35.91         17.46        15.99 o                         
  -8   8   4         19.09         -3.57        14.39 o                         
  -7   8   4        387.69        360.74        43.45 o                         
  -6   8   4        184.57        182.91        33.96 o                         
  -5   8   4        361.35        353.74        43.04 o                         
  -4   8   4         13.77         20.59        10.52 o                         
  -3   8   4        932.96        929.49        48.96 o                         
  -2   8   4          3.62         22.39        12.97 o                         
  -1   8   4         16.30         15.21        13.62 o                         
   0   8   4        307.74        284.95        31.47 o                         
   1   8   4          8.70         13.96        12.61 o                         
   2   8   4          0.23         23.64        14.58 o                         
   3   8   4        141.02        151.15        22.22 o                         
   4   8   4         44.99         50.16        14.47 o                         
   5   8   4         16.16         19.39        10.31 o                         
   6   8   4          6.06         10.72        10.64 o                         
 -13   9   4          2.93         16.32        12.05 o                         
 -12   9   4          6.29         23.31        19.15 o                         
 -11   9   4         20.90         75.87        28.54 o                         
 -10   9   4        109.85        112.87        17.85 o                         
  -9   9   4         51.27         57.15        16.95 o                         
  -8   9   4         44.59         21.19        16.84 o                         
  -7   9   4        133.00        131.27        33.42 o                         
  -6   9   4        180.33        199.25        41.75 o                         
  -5   9   4        332.94        240.82        45.12 o                         
  -4   9   4        114.40        103.69        21.00 o                         
  -3   9   4        238.28        277.94        48.93 o                         
  -2   9   4        185.22        193.20        27.46 o                         
  -1   9   4         36.30         54.20        17.81 o                         
   0   9   4        532.84        569.20        60.41 o                         
   1   9   4         36.29         41.13        13.63 o                         
   2   9   4          4.21         -5.22        11.90 o                         
   3   9   4          9.24         17.15        12.20 o                         
   4   9   4         30.04         54.61        14.67 o                         
 -13  10   4          3.51        -14.50        23.31 o                         
 -12  10   4          0.85         -9.22        18.88 o                         
 -11  10   4         33.95         62.05        25.53 o                         
 -10  10   4         47.54         46.67        25.81 o                         
  -9  10   4         18.18         15.58        15.51 o                         
  -8  10   4         18.84         11.34        13.59 o                         
  -7  10   4          7.68         13.03        22.96 o                         
  -6  10   4        170.43        161.94        41.39 o                         
  -5  10   4          2.70          2.22        25.62 o                         
  -4  10   4         60.88         91.34        23.44 o                         
  -3  10   4         95.50        130.63        30.85 o                         
  -2  10   4         21.88         24.33        14.27 o                         
  -1  10   4          3.11         25.35        20.39 o                         
   0  10   4         12.77         30.58        21.36 o                         
   1  10   4          9.59          6.77        10.77 o                         
   2  10   4          2.11          0.74         8.42 o                         
   3  10   4          0.68          4.52         8.86 o                         
 -12  11   4         18.17         -4.25        15.95 o                         
 -11  11   4         19.28         38.47        20.92 o                         
 -10  11   4         25.80         29.45        14.44 o                         
  -9  11   4         71.28         62.25        18.51 o                         
  -8  11   4          0.85        -11.71        13.25 o                         
  -7  11   4          6.04         -1.38        14.24 o                         
  -6  11   4         75.85         47.07        26.24 o                         
  -5  11   4         26.08         17.82        22.16 o                         
  -4  11   4        134.99        167.84        36.61 o                         
  -3  11   4        129.44        174.42        24.74 o                         
  -2  11   4         78.47         83.41        15.98 o                         
  -1  11   4         12.27          1.86        15.95 o                         
   0  11   4          4.01         19.85        16.40 o                         
   1  11   4         11.11         16.22        13.74 o                         
 -11  12   4          0.68         11.61        13.38 o                         
 -10  12   4         28.45         10.46        10.19 o                         
  -9  12   4         27.30         25.64         9.59 o                         
  -8  12   4         23.30          7.75        10.77 o                         
  -7  12   4         22.08         28.30        20.39 o                         
  -6  12   4         29.06         23.81        19.23 o                         
  -5  12   4         23.36         43.79        22.60 o                         
  -4  12   4          0.33          0.56         9.60 o                         
  -3  12   4          4.78         15.25        14.98 o                         
  -2  12   4          4.23         13.92        13.47 o                         
  -1  12   4         29.09         46.45        10.03 o                         
  -9  13   4          4.87          9.57        11.79 o                         
  -8  13   4          9.64         15.07        13.83 o                         
  -7  13   4         14.60         28.01        14.80 o                         
  -6  13   4         13.43         28.63        17.90 o                         
  -5  13   4         50.66         53.45        18.61 o                         
  -4  13   4         11.44         24.91        13.12 o                         
  -3  13   4         25.75         34.30        11.52 o                         
   3 -16   5         23.25          9.93        10.64 o                         
   4 -16   5          4.44         -7.18        10.99 o                         
   5 -16   5          4.15          5.05        12.14 o                         
   6 -16   5          7.91         16.13        10.81 o                         
   7 -16   5          3.00         -2.04        10.99 o                         
   8 -16   5          5.66         -7.09        11.08 o                         
   1 -15   5         12.54         26.32        14.18 o                         
   2 -15   5          9.87          8.33        13.12 o                         
   3 -15   5         70.62         77.02        22.87 o                         
   4 -15   5         14.94          8.42        16.49 o                         
   5 -15   5          5.68        -10.46        19.32 o                         
   6 -15   5          5.54          7.23        11.81 o                         
   7 -15   5          9.56         -7.56        12.69 o                         
   8 -15   5          2.46         -4.61        11.97 o                         
   9 -15   5         10.33         29.87        17.82 o                         
  10 -15   5         23.91         20.47        12.14 o                         
  -1 -14   5         30.34         56.46        18.08 o                         
   0 -14   5         24.98         23.93        15.87 o                         
   1 -14   5          0.25         14.11        10.82 o                         
   2 -14   5         30.11         38.90        16.12 o                         
   3 -14   5          6.43         21.01        23.05 o                         
   4 -14   5        111.14        142.35        35.63 o                         
   5 -14   5         15.35          5.94        17.64 o                         
   6 -14   5         12.01         -6.20        20.74 o                         
   7 -14   5          7.31          0.46        11.36 o                         
   8 -14   5         34.50         31.57        14.34 o                         
   9 -14   5         28.62         21.51        37.54 o                         
  10 -14   5         31.04         25.15        11.69 o                         
  11 -14   5         28.49         -1.52        16.97 o                         
  -3 -13   5          8.96         17.28        12.85 o                         
  -2 -13   5          9.96          3.63        13.56 o                         
  -1 -13   5         58.67         42.19        20.12 o                         
   0 -13   5         20.84         49.15        16.86 o                         
   1 -13   5          1.51         18.99        13.41 o                         
   2 -13   5         20.23         22.57        15.44 o                         
   3 -13   5         41.19         21.18        22.07 o                         
   4 -13   5        242.87        294.00        49.02 o                         
   5 -13   5          1.84         17.55        22.96 o                         
   6 -13   5          2.71         16.11        14.89 o                         
   7 -13   5          9.22         13.86        14.72 o                         
   8 -13   5         25.16         28.52        38.82 o                         
   9 -13   5          2.50         23.67        22.42 o                         
  10 -13   5         24.44          6.98        13.49 o                         
  11 -13   5         14.91          5.94        12.26 o                         
  12 -13   5          0.92          0.93         9.70 o                         
  -4 -12   5         54.73         53.09        17.55 o                         
  -3 -12   5         25.56         30.67        19.59 o                         
  -2 -12   5         42.40         65.95        25.08 o                         
  -1 -12   5          1.87         10.22        13.36 o                         
   0 -12   5         42.27         35.30        16.58 o                         
   1 -12   5          7.09         15.45        14.93 o                         
   2 -12   5        154.29        138.35        24.54 o                         
   3 -12   5          7.53         73.57        33.42 o                         
   4 -12   5        629.93        721.50        71.71 o                         
   5 -12   5         35.57         46.53        24.02 o                         
   6 -12   5          1.64         18.36        15.19 o                         
   7 -12   5         52.85         66.30        20.03 o                         
   8 -12   5         24.32         26.16        15.33 o                         
   9 -12   5          0.47         -6.65        20.21 o                         
  10 -12   5         66.24         56.05        18.76 o                         
  11 -12   5        123.57         97.14        16.37 o                         
  12 -12   5         31.50         26.10        15.16 o                         
  13 -12   5         14.04         13.03        12.67 o                         
  -5 -11   5          1.70         -4.08        13.12 o                         
  -4 -11   5         94.17         88.99        25.70 o                         
  -3 -11   5          6.64         23.31        18.17 o                         
  -2 -11   5        134.88        142.26        33.15 o                         
  -1 -11   5        106.19        104.38        22.30 o                         
   0 -11   5          7.66          5.08        13.34 o                         
   1 -11   5         28.01         38.80        15.78 o                         
   2 -11   5         10.43         21.47        13.84 o                         
   3 -11   5         98.49        115.45        28.83 o                         
   4 -11   5        175.49        174.05        29.79 o                         
   5 -11   5        328.66        340.65        30.35 o                         
   6 -11   5         36.34         71.83        20.02 o                         
   7 -11   5         32.36         42.98        18.21 o                         
   8 -11   5         19.83          7.53        19.77 o                         
   9 -11   5         10.01         54.53        18.70 o                         
  10 -11   5        175.42        202.26        23.26 o                         
  11 -11   5        251.45        216.30        48.84 o                         
  12 -11   5         44.84         49.82        26.28 o                         
  13 -11   5          0.10         28.23        11.53 o                         
  -6 -10   5         19.15         36.43        11.00 o                         
  -5 -10   5         11.78         36.81        13.16 o                         
  -4 -10   5         13.68          7.71        21.54 o                         
  -3 -10   5         44.58         54.95        24.91 o                         
  -2 -10   5        148.85        138.24        19.22 o                         
  -1 -10   5         78.08         78.55        20.02 o                         
   0 -10   5         96.67         77.11        28.36 o                         
   1 -10   5        167.99        101.36        50.08 o                         
   2 -10   5         10.39         12.47        18.53 o                         
   3 -10   5        175.58        199.33        32.12 o                         
   4 -10   5        401.60        358.29        39.45 o                         
   5 -10   5        268.09        243.36        25.33 o                         
   6 -10   5          7.36          1.15        19.41 o                         
   7 -10   5        558.73        573.31        40.83 o                         
   8 -10   5         12.93         34.92        17.51 o                         
   9 -10   5        194.80        160.67        21.50 o                         
  10 -10   5         86.34        130.67        22.55 o                         
  11 -10   5        193.95        209.62        23.08 o                         
  12 -10   5         33.69         22.87        11.90 o                         
  13 -10   5          1.49         -5.91        10.17 o                         
  -7  -9   5          1.95          2.72         9.09 o                         
  -6  -9   5         65.87         78.99        18.05 o                         
  -5  -9   5          6.07          7.80        21.18 o                         
  -4  -9   5         66.46         79.08        20.13 o                         
  -3  -9   5          7.99          1.01        12.32 o                         
  -2  -9   5        108.48         61.82        17.94 o                         
  -1  -9   5         38.13          7.90        32.40 o                         
   0  -9   5          4.90         34.90        19.76 o                         
   1  -9   5         96.25         96.61        40.15 o                         
   2  -9   5         28.95         83.85        39.44 o                         
   3  -9   5          0.09         -5.23        23.22 o                         
   4  -9   5         19.85         74.19        30.85 o                         
   5  -9   5        404.07        457.80        65.32 o                         
   6  -9   5         10.06         26.79        15.01 o                         
   7  -9   5        231.69        239.07        26.95 o                         
   8  -9   5         39.07         53.21        17.15 o                         
   9  -9   5         38.02         57.77        27.48 o                         
  10  -9   5          5.96         -3.57        12.23 o                         
  11  -9   5        123.11         76.97        21.52 o                         
  12  -9   5         33.20         50.94        12.11 o                         
  13  -9   5          2.86         11.18        33.81 o                         
  -8  -8   5         13.81         15.16        15.69 o                         
  -7  -8   5          1.71          3.71        14.36 o                         
  -6  -8   5         48.14         66.88        18.18 o                         
  -5  -8   5         10.27         11.91        14.89 o                         
  -4  -8   5          0.11          8.07        28.81 o                         
  -3  -8   5        126.29        100.91        18.84 o                         
  -2  -8   5        205.37        255.22        25.22 o                         
  -1  -8   5        730.56        700.58        92.36 o                         
   0  -8   5        373.89        350.73        63.11 o                         
   1  -8   5         30.37         54.33        28.81 o                         
   2  -8   5         18.72          9.75        22.25 o                         
   3  -8   5        824.53        793.82        85.80 o                         
   4  -8   5        653.19        783.36        81.01 o                         
   5  -8   5       1926.67       1978.01        92.59 o                         
   6  -8   5        626.33        643.58        88.55 o                         
   7  -8   5         38.26         26.49        13.12 o                         
   8  -8   5        281.33        298.63        29.54 o                         
   9  -8   5         38.67         24.67        15.25 o                         
  10  -8   5         43.38         23.30        12.20 o                         
  11  -8   5         88.76         90.43        15.29 o                         
  12  -8   5         10.97         11.11        16.02 o                         
  13  -8   5          7.72        -16.84        16.84 o                         
  -9  -7   5         20.85         40.86        17.20 o                         
  -8  -7   5         75.52         73.12        25.35 o                         
  -7  -7   5         37.50         20.71        23.22 o                         
  -6  -7   5         61.95         67.69        20.21 o                         
  -5  -7   5         27.89         10.19        22.69 o                         
  -4  -7   5         15.67          6.47        17.55 o                         
  -3  -7   5          4.59         -0.71        26.50 o                         
  -2  -7   5        571.63        485.10        75.07 o                         
  -1  -7   5       1566.24       1326.97       116.47 o                         
   0  -7   5         41.10         55.84        30.67 o                         
   1  -7   5         39.33        102.11        35.45 o                         
   2  -7   5         77.78         87.84        28.45 o                         
   3  -7   5         43.42         64.53        27.65 o                         
   4  -7   5        823.44        782.49        55.46 o                         
   5  -7   5       1087.27       1022.03        70.13 o                         
   6  -7   5        768.07        728.90        51.18 o                         
   7  -7   5         68.83         81.74        21.34 o                         
   8  -7   5        173.27        227.44        26.78 o                         
   9  -7   5         20.30         14.63         9.70 o                         
  10  -7   5         17.80          8.14        10.14 o                         
  11  -7   5          1.22          0.14        11.12 o                         
  12  -7   5        108.09        117.05        18.62 o                         
  13  -7   5         21.71         18.17        16.31 o                         
  14  -7   5          0.86         -9.04         9.04 o                         
 -10  -6   5          3.73        -11.88        14.18 o                         
  -9  -6   5         17.30         33.42        20.30 o                         
  -8  -6   5         52.58         36.52        22.87 o                         
  -7  -6   5        211.79        213.70        27.86 o                         
  -6  -6   5        104.19         95.90        33.95 o                         
  -5  -6   5        180.68        159.09        22.14 o                         
  -4  -6   5         16.26         22.31        32.22 o                         
  -3  -6   5         28.48         70.47        38.20 o                         
  -2  -6   5        223.42        191.10        30.78 o                         
  -1  -6   5         82.32        101.13        33.86 o                         
   0  -6   5          7.67          0.71        18.79 o                         
   1  -6   5        335.17        334.25        49.37 o                         
   2  -6   5       3097.65       3042.81       103.11 o                         
   3  -6   5        158.21        225.98        32.84 o                         
   4  -6   5        182.56        169.27        25.36 o                         
   5  -6   5        405.90        397.94        34.32 o                         
   6  -6   5        736.88        815.98        52.31 o                         
   7  -6   5          7.48         25.04        14.34 o                         
   8  -6   5          2.70         -2.05         9.59 o                         
   9  -6   5         17.38         17.23        10.85 o                         
  10  -6   5         59.52         71.59        16.94 o                         
  11  -6   5         48.95         57.11        16.98 o                         
  12  -6   5        133.95        149.84        33.33 o                         
  13  -6   5         29.77         33.77        19.06 o                         
 -11  -5   5         18.34          8.15        11.26 o                         
 -10  -5   5          9.55         20.92        19.77 o                         
  -9  -5   5         24.22         18.52        18.61 o                         
  -8  -5   5         92.04        174.08        40.51 o                         
  -7  -5   5        524.73        579.41        65.32 o                         
  -6  -5   5          6.12         12.97        14.00 o                         
  -5  -5   5        398.77        417.52        44.88 o                         
  -4  -5   5        226.45        187.20        50.43 o                         
  -3  -5   5          0.33         11.88        23.40 o                         
  -2  -5   5        101.92        139.40        24.61 o                         
  -1  -5   5        744.29        711.13        74.54 o                         
   0  -5   5       2897.22       2962.26       118.37 o                         
   1  -5   5        146.31        157.81        23.14 o                         
   2  -5   5        417.90        359.97        32.33 o                         
   3  -5   5        143.85        116.56        16.45 o                         
   4  -5   5         20.27         12.13         8.84 o                         
   5  -5   5        285.87        330.64        30.65 o                         
   6  -5   5        119.80        123.21        22.53 o                         
   7  -5   5        214.68        203.11        57.35 o                         
   8  -5   5         74.79         93.22        16.76 o                         
   9  -5   5          7.29         16.29        13.80 o                         
  10  -5   5         34.55         51.62        16.05 o                         
  11  -5   5         24.02         37.93        17.11 o                         
  12  -5   5          0.63        -15.01        15.01 o                         
  13  -5   5         33.21        -10.02        14.62 o                         
 -11  -4   5          3.03          1.86        14.36 o                         
 -10  -4   5          2.75         -0.53        17.55 o                         
  -9  -4   5         40.65         37.94        24.02 o                         
  -8  -4   5        393.88        412.42        57.61 o                         
  -7  -4   5        245.52        240.03        28.12 o                         
  -6  -4   5          0.40        -13.27        18.29 o                         
  -5  -4   5        153.06        195.53        53.89 o                         
  -4  -4   5         21.95         34.75        30.05 o                         
  -3  -4   5        158.25        147.49        24.11 o                         
  -2  -4   5       3626.43       3989.68       360.08 o                         
  -1  -4   5       7101.69       7116.76       223.45 o                         
   0  -4   5       4221.44       4200.73       107.33 o                         
   1  -4   5        176.76        156.51        22.26 o                         
   2  -4   5        885.38        977.81        43.20 o                         
   3  -4   5         49.87         53.73        13.41 o                         
   4  -4   5        270.24        258.29        25.32 o                         
   5  -4   5        675.34        682.19        42.87 o                         
   6  -4   5        250.46        255.27        37.08 o                         
   7  -4   5        514.03        491.52        54.33 o                         
   8  -4   5         97.87         98.62        15.18 o                         
   9  -4   5          3.78         21.35        17.08 o                         
  10  -4   5        186.71        194.24        30.36 o                         
  11  -4   5         13.53         15.28        15.29 o                         
  12  -4   5          6.97          4.89        13.42 o                         
  13  -4   5         29.79          7.45        15.16 o                         
 -12  -3   5          2.48         -7.18        10.99 o                         
 -11  -3   5         11.36         -1.68        15.78 o                         
 -10  -3   5          9.98          6.20        20.30 o                         
  -9  -3   5          2.18         -4.34        22.25 o                         
  -8  -3   5        423.69        457.55        61.42 o                         
  -7  -3   5        364.50        340.46        40.58 o                         
  -6  -3   5         59.62         89.79        37.14 o                         
  -5  -3   5        209.81        208.03        49.02 o                         
  -4  -3   5       3752.25       3604.11       181.44 o                         
  -3  -3   5        298.00        328.17        32.44 o                         
  -2  -3   5        119.11        113.93        19.35 o                         
  -1  -3   5       1265.78       1268.81        57.62 o                         
   0  -3   5       6272.96       6656.04       128.17 o                         
   1  -3   5        379.86        428.06        32.16 o                         
   2  -3   5         58.48         67.15         8.93 o                         
   3  -3   5        633.92        626.90        33.71 o                         
   4  -3   5         80.49         94.14        17.27 o                         
   5  -3   5        108.17         88.98        22.71 o                         
   6  -3   5        801.05        749.37        62.50 o                         
   7  -3   5        602.67        651.04        61.14 o                         
   8  -3   5        523.10        610.24        35.29 o                         
   9  -3   5         29.72         13.65        16.60 o                         
  10  -3   5        168.36        129.03        25.79 o                         
  11  -3   5         15.70         27.99        16.35 o                         
  12  -3   5         11.39          0.71        16.49 o                         
  13  -3   5          9.31         -0.44        11.17 o                         
 -12  -2   5         18.25         16.84        14.27 o                         
 -11  -2   5         49.45        102.98        18.86 o                         
 -10  -2   5          9.30         14.37        13.18 o                         
  -9  -2   5          0.94         -8.91        13.41 o                         
  -8  -2   5         59.92         58.58        17.45 o                         
  -7  -2   5        448.74        450.51        44.37 o                         
  -6  -2   5        485.78        459.67        74.99 o                         
  -5  -2   5        300.28        357.65        62.13 o                         
  -4  -2   5       2132.97       2503.18       181.53 o                         
  -3  -2   5        305.47        356.67        56.28 o                         
  -2  -2   5         36.10         39.36        13.91 o                         
  -1  -2   5       4001.99       4009.67        97.61 o                         
   0  -2   5       1184.81       1397.43        58.36 o                         
   1  -2   5        614.58        576.73        20.37 o                         
   2  -2   5         15.56         10.42         5.70 o                         
   3  -2   5        108.17        135.65        34.17 o                         
   4  -2   5        387.43        335.44        38.93 o                         
   5  -2   5          2.84          7.86        20.65 o                         
   6  -2   5        264.83        258.30        40.63 o                         
   7  -2   5        537.46        510.02        74.59 o                         
   8  -2   5        232.29        231.72        22.88 o                         
   9  -2   5        163.59        151.93        59.08 o                         
  10  -2   5         55.82         65.71        20.08 o                         
  11  -2   5         30.49         10.90        18.70 o                         
  12  -2   5          9.46          4.61        15.42 o                         
 -12  -1   5          0.54        -10.01        15.73 o                         
 -11  -1   5         42.78         46.82        31.60 o                         
 -10  -1   5        146.92        118.87        19.48 o                         
  -9  -1   5         59.99         58.79        19.40 o                         
  -8  -1   5        901.52        994.59        66.83 o                         
  -7  -1   5       1107.82       1059.46       113.54 o                         
  -6  -1   5       1096.89       1070.90       108.49 o                         
  -5  -1   5         55.98         23.84        25.62 o                         
  -4  -1   5        463.60        420.15        33.26 o                         
  -3  -1   5       1620.54       1494.28        37.97 o                         
  -2  -1   5          6.21         10.39        15.29 o                         
  -1  -1   5       1968.83       1986.77        69.43 o                         
   0  -1   5       2060.63       1925.47        42.30 o                         
   1  -1   5        496.21        579.52        28.66 o                         
   2  -1   5        235.63        276.40        21.17 o                         
   3  -1   5        518.79        605.08        47.60 o                         
   4  -1   5        511.07        507.07        48.28 o                         
   5  -1   5       1159.45       1166.65        78.66 o                         
   6  -1   5          1.07         -6.88        30.27 o                         
   7  -1   5       1543.25       1631.70        52.46 o                         
   8  -1   5         12.72         14.21        11.24 o                         
   9  -1   5        237.25        225.41        73.88 o                         
  10  -1   5          9.54         -0.89        21.27 o                         
  11  -1   5         35.79         27.57        18.44 o                         
  12  -1   5          6.70        -13.74        13.74 o                         
 -13   0   5         18.16          5.14        12.59 o                         
 -12   0   5         39.04         18.45        26.19 o                         
 -11   0   5         78.46         77.02        26.95 o                         
 -10   0   5         32.97         50.80        13.61 o                         
  -9   0   5        158.41        184.27        36.25 o                         
  -8   0   5        161.77        159.04        22.41 o                         
  -7   0   5        490.64        556.63        83.32 o                         
  -6   0   5       1561.39       1777.15       137.12 o                         
  -5   0   5        398.96        450.25        60.23 o                         
  -4   0   5        827.30        809.27        45.03 o                         
  -3   0   5        678.75        740.11        51.01 o                         
  -2   0   5        328.75        289.36        27.97 o                         
  -1   0   5          3.13         73.87        16.95 o                         
   0   0   5       6228.04       6315.83       192.07 o                         
   1   0   5       1072.17        919.31        51.00 o                         
   2   0   5        126.63         71.96        20.28 o                         
   3   0   5        547.35        523.54        47.87 o                         
   4   0   5        866.82        766.21        62.47 o                         
   5   0   5        458.12        331.56        47.00 o                         
   6   0   5         44.65         43.26        19.18 o                         
   7   0   5        672.51        693.15        36.20 o                         
   8   0   5         56.44         71.40        16.40 o                         
   9   0   5        276.14        233.71        49.64 o                         
  10   0   5         13.54          5.50        21.36 o                         
  11   0   5         48.72         28.72        18.44 o                         
 -13   1   5         20.49         27.12        20.12 o                         
 -12   1   5          1.32          4.34        18.35 o                         
 -11   1   5        141.65         87.66        32.00 o                         
 -10   1   5         15.51         16.44        15.53 o                         
  -9   1   5         96.86        135.40        20.58 o                         
  -8   1   5         10.09          6.56        23.36 o                         
  -7   1   5        110.20        119.22        43.34 o                         
  -6   1   5        260.65        308.35        36.89 o                         
  -5   1   5         17.40          2.75        22.07 o                         
  -4   1   5       1286.90       1434.84       106.45 o                         
  -3   1   5        313.53        316.53        30.79 o                         
  -2   1   5        423.18        431.30        49.02 o                         
  -1   1   5       1274.23       1451.59        93.42 o                         
   0   1   5         58.61         71.26        24.55 o                         
   1   1   5       3204.99       3261.23        82.73 o                         
   2   1   5        152.36        183.20        21.27 o                         
   3   1   5        135.51        133.09        28.82 o                         
   4   1   5        481.57        406.01        48.95 o                         
   5   1   5        267.96        239.17        42.56 o                         
   6   1   5          2.17         20.35        12.20 o                         
   7   1   5         78.04         41.57        18.66 o                         
   8   1   5        180.96        206.52        36.70 o                         
   9   1   5         84.23         83.35        18.39 o                         
  10   1   5          6.79          3.90        19.41 o                         
  11   1   5         20.73         10.99        14.18 o                         
 -14   2   5         15.47          1.60        12.32 o                         
 -13   2   5         55.83         35.81        20.12 o                         
 -12   2   5          8.36         27.57        20.12 o                         
 -11   2   5          2.38        -13.92        19.94 o                         
 -10   2   5         28.49         43.84        17.50 o                         
  -9   2   5        168.78        179.96        25.70 o                         
  -8   2   5         53.69          5.58        29.69 o                         
  -7   2   5        341.64        340.01        64.97 o                         
  -6   2   5        358.14        390.00        66.74 o                         
  -5   2   5        289.39        268.21        53.98 o                         
  -4   2   5         71.03         60.51        16.66 o                         
  -3   2   5        215.24        277.78        48.31 o                         
  -2   2   5        341.42        248.62        44.94 o                         
  -1   2   5         23.96         -1.06        21.18 o                         
   0   2   5        254.89        244.10        41.48 o                         
   1   2   5       1673.80       1840.70       108.22 o                         
   2   2   5         25.96         37.36        16.27 o                         
   3   2   5        314.49        255.23        40.80 o                         
   4   2   5         12.97         23.66        18.02 o                         
   5   2   5        598.84        577.60        35.54 o                         
   6   2   5          8.52         17.82        29.19 o                         
   7   2   5          7.88          8.74        21.10 o                         
   8   2   5        134.38        162.47        34.57 o                         
   9   2   5         53.63         33.66        14.98 o                         
  10   2   5          0.53          5.26        29.87 o                         
 -14   3   5          3.81         -2.39        13.83 o                         
 -13   3   5        165.80        186.05        36.52 o                         
 -12   3   5        147.57        190.83        39.09 o                         
 -11   3   5         68.35         77.37        21.72 o                         
 -10   3   5         28.57         43.43        18.26 o                         
  -9   3   5        252.34        331.25        39.58 o                         
  -8   3   5          8.29          5.69        11.99 o                         
  -7   3   5        644.84        738.42        96.61 o                         
  -6   3   5        312.70        309.87        59.92 o                         
  -5   3   5         27.57         48.93        26.86 o                         
  -4   3   5        176.60        141.11        39.89 o                         
  -3   3   5        167.96        141.82        40.42 o                         
  -2   3   5       3228.46       3289.54       160.43 o                         
  -1   3   5        296.78        267.15        47.77 o                         
   0   3   5         93.70        100.34        30.58 o                         
   1   3   5        824.73        928.19        85.53 o                         
   2   3   5       1233.39       1204.83       120.01 o                         
   3   3   5        443.86        435.81        56.06 o                         
   4   3   5         61.84         62.03        14.49 o                         
   5   3   5        330.75        310.62        23.41 o                         
   6   3   5          9.11          5.77        13.33 o                         
   7   3   5          6.38          6.47        18.97 o                         
   8   3   5         92.47        109.02        29.07 o                         
   9   3   5         51.97         39.91        12.80 o                         
 -14   4   5          3.90         10.28        14.18 o                         
 -13   4   5         56.29         55.75        23.05 o                         
 -12   4   5        113.20        119.36        23.06 o                         
 -11   4   5          5.92         -3.34        14.72 o                         
 -10   4   5          3.60        -17.20        17.20 o                         
  -9   4   5         14.36         37.32        14.72 o                         
  -8   4   5         30.68         42.75        10.84 o                         
  -7   4   5        166.86        255.54        59.92 o                         
  -6   4   5        541.64        486.08        74.63 o                         
  -5   4   5        124.93         88.72        36.78 o                         
  -4   4   5        230.50        220.88        49.72 o                         
  -3   4   5         42.42        102.02        37.58 o                         
  -2   4   5        607.93        534.47        70.20 o                         
  -1   4   5        518.35        447.97        65.59 o                         
   0   4   5        104.66        111.06        34.92 o                         
   1   4   5        206.72        169.74        42.81 o                         
   2   4   5        354.75        384.50        77.11 o                         
   3   4   5        207.30        176.92        27.37 o                         
   4   4   5          6.12         -9.16        12.61 o                         
   5   4   5         62.79         85.90        19.74 o                         
   6   4   5         93.84        109.02        29.60 o                         
   7   4   5         21.30         36.25        21.45 o                         
   8   4   5         11.78         -4.06         9.90 o                         
   9   4   5          3.32        -11.26        11.26 o                         
 -14   5   5          2.62          6.47        13.83 o                         
 -13   5   5          5.79         10.90        15.87 o                         
 -12   5   5        223.06        256.56        42.63 o                         
 -11   5   5         27.61         41.38        16.64 o                         
 -10   5   5        192.22        200.58        29.37 o                         
  -9   5   5        253.41        296.74        24.98 o                         
  -8   5   5         23.23         31.35        13.89 o                         
  -7   5   5         13.25         11.65        14.86 o                         
  -6   5   5        548.54        579.50        62.11 o                         
  -5   5   5        836.22        870.58       101.04 o                         
  -4   5   5        211.06        167.26        46.36 o                         
  -3   5   5         14.94         32.17        29.60 o                         
  -2   5   5         15.38          0.18        24.91 o                         
  -1   5   5       1207.26       1331.49       118.77 o                         
   0   5   5        129.33        160.96        45.29 o                         
   1   5   5         57.92         61.65        26.41 o                         
   2   5   5         50.64         49.33        17.12 o                         
   3   5   5         20.37         48.46        14.63 o                         
   4   5   5         99.15        106.99        20.73 o                         
   5   5   5         38.85         36.65        14.86 o                         
   6   5   5         41.53         37.32        21.10 o                         
   7   5   5          2.09          0.09        14.45 o                         
   8   5   5          3.70         -0.98         8.05 o                         
 -14   6   5          0.46         -4.61        13.56 o                         
 -13   6   5          1.37         14.45        12.68 o                         
 -12   6   5        134.52        146.13        16.11 o                         
 -11   6   5        182.68        188.05        27.86 o                         
 -10   6   5        112.78        120.79        24.16 o                         
  -9   6   5         74.32         51.32        13.78 o                         
  -8   6   5        198.33        223.96        27.23 o                         
  -7   6   5        183.02        156.67        23.02 o                         
  -6   6   5          1.81         25.49        18.07 o                         
  -5   6   5       1316.39       1262.79       128.17 o                         
  -4   6   5        404.84        342.49        68.60 o                         
  -3   6   5        350.45        290.99        62.31 o                         
  -2   6   5         24.93         20.21        28.90 o                         
  -1   6   5        257.51        250.79        32.82 o                         
   0   6   5        157.68        161.21        20.58 o                         
   1   6   5         13.60         23.91        15.36 o                         
   2   6   5        110.71        111.81        21.49 o                         
   3   6   5         69.57         90.94        20.01 o                         
   4   6   5         98.02         98.21        19.32 o                         
   5   6   5         19.77         16.96        16.97 o                         
   6   6   5          6.55          6.47        15.07 o                         
   7   6   5         13.04          4.34        11.88 o                         
 -14   7   5          1.51         -5.14        10.46 o                         
 -13   7   5         11.87          8.71        18.44 o                         
 -12   7   5         52.48         50.85        17.41 o                         
 -11   7   5        131.50        153.83        20.62 o                         
 -10   7   5          4.42          0.23        10.81 o                         
  -9   7   5          3.56          4.74        14.54 o                         
  -8   7   5        119.86        136.13        25.15 o                         
  -7   7   5        201.84        217.98        28.79 o                         
  -6   7   5         10.47        -19.72        19.72 o                         
  -5   7   5        394.92        425.14        59.30 o                         
  -4   7   5        793.16        875.99        47.34 o                         
  -3   7   5          9.65         26.95        15.14 o                         
  -2   7   5        361.26        310.86        29.74 o                         
  -1   7   5        105.01        125.42        25.57 o                         
   0   7   5        383.69        396.11        35.71 o                         
   1   7   5         11.10         26.17        15.34 o                         
   2   7   5          9.37          6.33        12.72 o                         
   3   7   5        163.60        210.60        26.71 o                         
   4   7   5         46.63         66.10        16.51 o                         
   5   7   5          0.06         -1.40         9.53 o                         
   6   7   5          2.64        -14.80        14.80 o                         
 -13   8   5         16.06          3.68         8.37 o                         
 -12   8   5         58.44         66.07        17.16 o                         
 -11   8   5         88.72         83.65        18.82 o                         
 -10   8   5        114.76        111.87        17.97 o                         
  -9   8   5         20.24         16.13        16.82 o                         
  -8   8   5          9.79         -0.63        37.40 o                         
  -7   8   5        146.71        160.42        25.68 o                         
  -6   8   5         12.39         33.42        23.22 o                         
  -5   8   5          4.14         44.57        24.95 o                         
  -4   8   5        876.98        902.59        49.73 o                         
  -3   8   5        248.50        287.49        34.40 o                         
  -2   8   5        395.53        401.50        71.80 o                         
  -1   8   5        155.32        205.36        38.02 o                         
   0   8   5         59.16         54.59        16.94 o                         
   1   8   5         29.91         37.89        15.81 o                         
   2   8   5         52.31         52.65        17.04 o                         
   3   8   5         34.65         42.98        15.33 o                         
   4   8   5          7.53          4.43         9.46 o                         
   5   8   5          0.92          5.58         9.57 o                         
 -13   9   5          0.48         -3.72         9.22 o                         
 -12   9   5         17.44         15.87        17.55 o                         
 -11   9   5         39.47         23.29        16.57 o                         
 -10   9   5        237.76        222.83        22.85 o                         
  -9   9   5          0.53        -10.20        13.63 o                         
  -8   9   5         31.73         44.12        15.94 o                         
  -7   9   5         10.62         15.84        12.12 o                         
  -6   9   5         37.52         50.61        28.90 o                         
  -5   9   5         60.69         61.60        25.79 o                         
  -4   9   5        373.61        401.53        36.92 o                         
  -3   9   5        151.10        185.65        26.73 o                         
  -2   9   5         23.33          1.01        30.31 o                         
  -1   9   5         42.59         30.85        19.59 o                         
   0   9   5         90.12         77.38        27.12 o                         
   1   9   5          7.84         23.79        13.50 o                         
   2   9   5          5.87         17.13        14.76 o                         
   3   9   5         16.75         14.50        11.79 o                         
 -13  10   5         16.44         -3.55         9.66 o                         
 -12  10   5          3.92          6.12        12.85 o                         
 -11  10   5         25.48         45.65        21.36 o                         
 -10  10   5        129.75        102.87        15.63 o                         
  -9  10   5         25.05          3.57        23.58 o                         
  -8  10   5          3.89         -2.68        12.67 o                         
  -7  10   5          8.58        -13.03        17.37 o                         
  -6  10   5         91.58        129.05        36.43 o                         
  -5  10   5         18.92         31.91        20.92 o                         
  -4  10   5         40.31         57.43        31.07 o                         
  -3  10   5        156.76        168.14        24.57 o                         
  -2  10   5         18.51         28.05        14.22 o                         
  -1  10   5          0.61         13.92        15.33 o                         
   0  10   5         37.01         28.63        18.26 o                         
   1  10   5          3.62          8.60        12.76 o                         
   2  10   5          1.77         -7.89        10.19 o                         
 -11  11   5         17.71        -13.56        13.56 o                         
 -10  11   5         42.09         46.90        10.70 o                         
  -9  11   5         36.05         31.23        14.18 o                         
  -8  11   5          8.99        -12.86        12.86 o                         
  -7  11   5         15.35         -6.12        16.22 o                         
  -6  11   5         71.88         80.57        25.70 o                         
  -4  11   5         66.98         76.85        21.10 o                         
  -3  11   5         39.43         71.09        23.67 o                         
  -2  11   5         14.93         17.11        13.92 o                         
  -1  11   5          2.85          3.75        21.94 o                         
   0  11   5          2.88         20.03        12.05 o                         
 -10  12   5         15.51         16.93        12.76 o                         
  -9  12   5         48.11         46.77        18.08 o                         
  -8  12   5          0.30         13.74        14.09 o                         
  -7  12   5          2.32         -9.40        12.85 o                         
  -6  12   5         18.49         11.43        15.51 o                         
  -5  12   5          5.78         13.21        14.09 o                         
  -4  12   5         14.79         12.59        13.83 o                         
  -3  12   5          6.92         14.37         8.26 o                         
  -2  12   5         12.94         21.54        12.05 o                         
  -8  13   5          1.12         -9.22         9.22 o                         
  -7  13   5          3.98         -9.66         9.84 o                         
  -6  13   5         19.58          4.61        10.19 o                         
   3 -16   6          4.28         -8.95        10.90 o                         
   4 -16   6          1.16          7.14         7.72 o                         
   5 -16   6          5.21          7.20         8.68 o                         
   6 -16   6          2.30          7.85         9.16 o                         
   7 -16   6          3.31         -6.12        10.19 o                         
   1 -15   6         23.85         26.86        13.03 o                         
   2 -15   6         30.52         26.50        16.93 o                         
   3 -15   6          4.52         15.07        19.06 o                         
   4 -15   6          0.04         16.66        21.54 o                         
   5 -15   6         13.86          4.08        17.55 o                         
   6 -15   6         11.37         35.90        23.05 o                         
   7 -15   6          2.89          2.93         9.45 o                         
   8 -15   6          1.57          1.77        16.57 o                         
   9 -15   6         33.13          7.45        12.05 o                         
  -2 -14   6         18.29          9.93         9.31 o                         
  -1 -14   6         21.67         23.05        13.74 o                         
   0 -14   6          6.48          4.42        12.85 o                         
   1 -14   6         33.68         42.63        14.99 o                         
   2 -14   6         15.21         23.19        12.56 o                         
   3 -14   6         17.62         19.41        21.72 o                         
   4 -14   6         66.29         83.23        29.52 o                         
   5 -14   6         34.48         29.34        23.67 o                         
   6 -14   6         17.71         23.84        20.12 o                         
   7 -14   6         31.40         30.55        10.93 o                         
   8 -14   6          8.53          0.33        13.00 o                         
   9 -14   6          2.88         10.30        21.63 o                         
  10 -14   6         74.69         66.65        23.75 o                         
  11 -14   6          6.72         51.41        19.77 o                         
  -3 -13   6          0.43         -6.65        11.79 o                         
  -2 -13   6         11.94         14.00        15.87 o                         
  -1 -13   6          8.52         23.49        20.21 o                         
   0 -13   6         51.36         45.52        16.23 o                         
   1 -13   6        118.87        126.66        22.68 o                         
   2 -13   6         10.12         22.13        14.59 o                         
   3 -13   6        190.35        247.56        45.91 o                         
   4 -13   6         10.79         14.36        19.06 o                         
   5 -13   6          3.17         23.13        25.70 o                         
   6 -13   6         41.37         58.22        18.20 o                         
   7 -13   6         65.25        100.70        21.81 o                         
   8 -13   6         10.97          8.43        14.28 o                         
   9 -13   6          9.09         15.14        14.53 o                         
  10 -13   6         48.26         48.75        23.58 o                         
  11 -13   6         20.71         16.22        16.84 o                         
  12 -13   6          4.03         14.98        14.89 o                         
  -4 -12   6         32.50         22.69        14.36 o                         
  -3 -12   6          7.56        -14.98        14.98 o                         
  -2 -12   6          0.27         18.52        18.70 o                         
  -1 -12   6          4.60         -2.41        18.26 o                         
   0 -12   6        117.48        137.71        24.22 o                         
   1 -12   6          0.83          6.88        14.86 o                         
   2 -12   6         18.58         36.56        16.86 o                         
   3 -12   6        158.38        132.95        35.19 o                         
   4 -12   6         81.18        118.68        32.88 o                         
   5 -12   6         13.75         29.09        25.84 o                         
   6 -12   6         54.37         77.39        19.96 o                         
   7 -12   6         46.16         32.64        16.46 o                         
   8 -12   6          5.58         11.88        22.07 o                         
   9 -12   6         40.30         56.09        20.79 o                         
  10 -12   6        121.57        119.83        22.17 o                         
  11 -12   6        133.81        126.22        21.44 o                         
  12 -12   6          1.11         27.58        20.92 o                         
  -6 -11   6          2.85         20.47        10.28 o                         
  -5 -11   6         36.93         28.36        16.13 o                         
  -4 -11   6          9.38         14.54        16.93 o                         
  -3 -11   6         16.64         -4.79        18.35 o                         
  -2 -11   6          0.58         14.55        14.99 o                         
  -1 -11   6         30.05         33.55        15.29 o                         
   0 -11   6         42.13         48.00        19.09 o                         
   1 -11   6         33.56         44.73        18.28 o                         
   2 -11   6         51.01         58.61        17.40 o                         
   3 -11   6         42.13          2.19        74.28 o                         
   4 -11   6         93.56        106.40        38.02 o                         
   5 -11   6        103.41        147.28        26.24 o                         
   6 -11   6         11.17         17.45        12.11 o                         
   7 -11   6         63.38        104.06        34.39 o                         
   8 -11   6          6.90         11.08        20.30 o                         
   9 -11   6         65.59         13.87        28.54 o                         
  10 -11   6        485.88        490.16        33.97 o                         
  11 -11   6         72.55         52.10        18.05 o                         
  12 -11   6         15.38         23.13        22.69 o                         
  13 -11   6          3.88         10.02        12.50 o                         
  -6 -10   6          8.36         15.84        10.25 o                         
  -5 -10   6         15.53         38.05        17.77 o                         
  -4 -10   6         17.79          9.75        18.61 o                         
  -3 -10   6        105.49         85.12        17.03 o                         
  -2 -10   6          7.73        -16.18        16.18 o                         
  -1 -10   6          3.44         39.71        20.30 o                         
   0 -10   6        162.83        163.19        29.68 o                         
   1 -10   6         60.91        109.07        23.60 o                         
   2 -10   6          3.47        -17.01        28.05 o                         
   3 -10   6         81.59         88.14        29.87 o                         
   4 -10   6        104.79        145.75        22.53 o                         
   5 -10   6        427.63        480.37        63.73 o                         
   6 -10   6          2.91          9.59        14.28 o                         
   7 -10   6        493.26        519.46        39.42 o                         
   8 -10   6         77.95         79.11        21.43 o                         
   9 -10   6         65.99         52.29        18.05 o                         
  10 -10   6        359.89        341.92        40.12 o                         
  11 -10   6         12.65         30.82        13.72 o                         
  12 -10   6         81.28         72.11        15.55 o                         
  13 -10   6         18.53         -4.07        16.00 o                         
  -7  -9   6         14.63          3.86         8.90 o                         
  -6  -9   6          3.73         16.52        13.14 o                         
  -5  -9   6          0.61         11.87        12.50 o                         
  -4  -9   6         72.77         85.74        37.09 o                         
  -3  -9   6         46.17         63.12        18.56 o                         
  -2  -9   6         55.14         38.83        16.86 o                         
  -1  -9   6         18.91         16.62        14.16 o                         
   0  -9   6         14.62         31.23        20.25 o                         
   1  -9   6        339.08        321.48        65.68 o                         
   2  -9   6         16.82         -6.74        23.67 o                         
   3  -9   6         73.50         87.93        38.56 o                         
   4  -9   6        519.99        556.72        75.25 o                         
   5  -9   6         98.60         91.83        22.63 o                         
   6  -9   6         65.47         13.43        23.31 o                         
   7  -9   6        628.05        649.70        42.46 o                         
   8  -9   6        166.74        163.54        26.12 o                         
   9  -9   6        125.27        146.52        20.88 o                         
  10  -9   6        206.57        217.07        24.55 o                         
  11  -9   6         56.90         60.21        15.49 o                         
  12  -9   6        179.23        170.11        20.51 o                         
  13  -9   6         23.51         47.42        19.59 o                         
  -9  -8   6         11.65         20.03        10.99 o                         
  -8  -8   6          2.49          3.10        14.80 o                         
  -7  -8   6         74.71         75.63        19.08 o                         
  -6  -8   6         24.75         29.67        22.11 o                         
  -5  -8   6        145.60        117.09        35.63 o                         
  -4  -8   6        103.57         87.22        27.92 o                         
  -3  -8   6         14.38         17.71        17.24 o                         
  -2  -8   6        576.55        682.01        44.80 o                         
  -1  -8   6         10.26         29.52        31.11 o                         
   0  -8   6         26.00         30.49        30.05 o                         
   1  -8   6        458.86        372.27        64.53 o                         
   2  -8   6         62.93         24.29        30.22 o                         
   3  -8   6        159.70         86.07        33.86 o                         
   4  -8   6       1889.27       2068.85       129.32 o                         
   5  -8   6        294.92        290.55        59.56 o                         
   6  -8   6         39.30         30.05        28.01 o                         
   7  -8   6        330.14        330.60        30.53 o                         
   8  -8   6         72.76         80.76        15.90 o                         
   9  -8   6        306.70        313.75        37.24 o                         
  10  -8   6         33.21         41.24        13.08 o                         
  11  -8   6          4.35         26.20        12.36 o                         
  12  -8   6         91.59         95.11        28.19 o                         
  13  -8   6         10.52         -1.06        16.66 o                         
  -9  -7   6          5.26         23.58        16.22 o                         
  -8  -7   6          2.31        -12.20        14.83 o                         
  -7  -7   6          2.73          4.54        14.05 o                         
  -6  -7   6         38.54         33.95        24.11 o                         
  -5  -7   6         54.83         80.22        29.43 o                         
  -4  -7   6         18.39         19.12        18.40 o                         
  -3  -7   6         12.74         17.99        25.61 o                         
  -2  -7   6        653.99        655.86        64.44 o                         
  -1  -7   6        258.99        236.04        52.83 o                         
   0  -7   6         58.28        113.01        37.40 o                         
   1  -7   6        152.84        110.88        38.47 o                         
   2  -7   6         88.44         71.97        30.05 o                         
   3  -7   6        218.03        238.44        34.76 o                         
   4  -7   6        284.47        316.84        48.62 o                         
   5  -7   6       1222.02       1231.10        78.62 o                         
   6  -7   6         26.11         35.22        16.28 o                         
   7  -7   6         65.99         58.05        13.42 o                         
   8  -7   6        343.63        365.75        22.78 o                         
   9  -7   6         96.82         76.47        14.52 o                         
  10  -7   6          3.97          7.16        11.28 o                         
  11  -7   6          9.24         35.86        14.59 o                         
  12  -7   6         88.13        106.45        29.07 o                         
  13  -7   6          4.94         17.90        19.32 o                         
 -10  -6   6         15.51         22.07        15.16 o                         
  -9  -6   6         14.11         11.79        16.75 o                         
  -8  -6   6        109.52         94.18        19.83 o                         
  -7  -6   6          1.20          7.80        22.51 o                         
  -6  -6   6        125.97        125.53        24.46 o                         
  -5  -6   6         54.59         84.77        20.92 o                         
  -4  -6   6         16.50         13.01        14.56 o                         
  -3  -6   6         20.31         78.27        38.56 o                         
  -2  -6   6        837.69        761.82        91.65 o                         
  -1  -6   6        266.68        170.00        43.43 o                         
   0  -6   6       1531.63       1707.13       118.24 o                         
   1  -6   6        407.93        374.93        39.43 o                         
   2  -6   6        805.89        827.68        86.15 o                         
   3  -6   6        540.61        536.14        45.61 o                         
   4  -6   6         11.75         48.67        19.90 o                         
   5  -6   6       2715.89       2921.57        93.49 o                         
   6  -6   6        156.88        190.61        25.52 o                         
   7  -6   6          9.65         10.97        13.68 o                         
   8  -6   6          9.13          5.45        10.66 o                         
   9  -6   6         88.08         64.68        13.46 o                         
  10  -6   6          3.83         14.31        22.91 o                         
  11  -6   6         95.62         87.24        31.78 o                         
  12  -6   6         55.87         15.78        17.73 o                         
  13  -6   6          3.47          2.13        15.07 o                         
 -11  -5   6          0.73          9.31        12.85 o                         
 -10  -5   6          1.63         -1.65        11.31 o                         
  -9  -5   6         27.52          4.25        15.69 o                         
  -8  -5   6        442.81        401.34        55.13 o                         
  -7  -5   6          0.28          4.89        17.42 o                         
  -6  -5   6         37.10         44.00        26.19 o                         
  -5  -5   6         16.47         44.32        18.87 o                         
  -4  -5   6          5.37         11.26        25.70 o                         
  -3  -5   6         40.72         40.95        37.40 o                         
  -2  -5   6         26.86         45.74        31.02 o                         
  -1  -5   6        646.87        560.62        71.17 o                         
   0  -5   6         86.51         75.90        19.77 o                         
   1  -5   6       1408.57       1424.84        69.19 o                         
   2  -5   6       1218.27       1183.41        59.72 o                         
   3  -5   6        819.50        965.13       141.46 o                         
   4  -5   6        478.68        503.96        36.11 o                         
   5  -5   6       2393.66       2588.14        86.27 o                         
   6  -5   6         81.91         86.76        26.96 o                         
   7  -5   6         49.15         95.01        21.33 o                         
   8  -5   6         18.50         13.06        10.34 o                         
   9  -5   6         96.08         82.27        18.21 o                         
  10  -5   6          7.93         25.36        15.50 o                         
  11  -5   6          6.40         12.15        16.14 o                         
  12  -5   6         29.70          9.31        18.35 o                         
  13  -5   6         23.49         -6.56        13.30 o                         
 -11  -4   6          0.95         -0.89        12.76 o                         
 -10  -4   6          9.99         23.67        18.70 o                         
  -9  -4   6         12.03          4.79        21.27 o                         
  -8  -4   6        122.30        119.17        23.03 o                         
  -7  -4   6         14.96         29.80        30.49 o                         
  -6  -4   6          5.76         15.16        17.49 o                         
  -5  -4   6         45.97         83.94        40.77 o                         
  -4  -4   6        225.95        225.76        50.88 o                         
  -3  -4   6        114.97        127.72        40.06 o                         
  -2  -4   6       1210.83       1096.16        96.08 o                         
  -1  -4   6       2799.34       2890.13        97.05 o                         
   0  -4   6       2144.04       2168.91        83.04 o                         
   1  -4   6       1135.50       1199.04        60.14 o                         
   2  -4   6        812.92        856.45        35.32 o                         
   3  -4   6         42.99         67.27        16.03 o                         
   4  -4   6        756.67        806.97        43.67 o                         
   5  -4   6         16.89          8.01        15.63 o                         
   6  -4   6        820.43        825.51        67.92 o                         
   7  -4   6         16.39         24.00        13.61 o                         
   8  -4   6         10.31         17.21         9.70 o                         
   9  -4   6         60.25         48.74        18.02 o                         
  10  -4   6          7.16          9.62        16.80 o                         
  11  -4   6         15.29         21.27        22.34 o                         
  12  -4   6         19.17          6.03        16.40 o                         
  13  -4   6         18.33         32.26        14.36 o                         
 -12  -3   6         21.93         11.79        12.50 o                         
 -11  -3   6         11.10         -3.72        16.04 o                         
 -10  -3   6          2.80         36.07        18.17 o                         
  -9  -3   6         56.79         32.20        37.94 o                         
  -8  -3   6        112.15        141.20        38.47 o                         
  -7  -3   6         32.79         19.81        16.83 o                         
  -6  -3   6        126.61        181.35        51.05 o                         
  -5  -3   6         82.28         65.32        34.39 o                         
  -4  -3   6        222.37        298.70        60.10 o                         
  -3  -3   6        595.81        648.55        78.89 o                         
  -2  -3   6       2100.68       2077.22       104.19 o                         
  -1  -3   6       5242.66       5329.47       126.71 o                         
   0  -3   6        707.39        705.98        71.00 o                         
   1  -3   6       1369.03       1332.63        61.21 o                         
   2  -3   6        273.86        333.88        22.32 o                         
   3  -3   6        139.73        173.16        19.79 o                         
   4  -3   6        505.05        477.40        45.76 o                         
   5  -3   6        281.98        349.37        56.59 o                         
   6  -3   6        235.62        242.58        40.10 o                         
   7  -3   6        179.69        170.36        21.20 o                         
   8  -3   6          7.47         14.42        17.30 o                         
   9  -3   6         27.36         33.68        13.54 o                         
  10  -3   6         40.45         22.96        34.61 o                         
  11  -3   6         22.99         40.86        24.82 o                         
  12  -3   6         18.55        -16.75        16.75 o                         
 -12  -2   6         12.37          3.90        11.35 o                         
 -11  -2   6         19.97         38.63        14.88 o                         
 -10  -2   6         29.45         23.91        11.30 o                         
  -9  -2   6         73.12         82.11        21.55 o                         
  -8  -2   6         80.27         38.67        69.00 o                         
  -7  -2   6        209.10        202.41        33.01 o                         
  -6  -2   6        535.33        456.74        75.34 o                         
  -5  -2   6       4789.74       5153.20       235.59 o                         
  -4  -2   6        982.02       1009.56       100.34 o                         
  -3  -2   6        662.77        678.02        43.11 o                         
  -2  -2   6        367.41        379.35        34.26 o                         
  -1  -2   6       4394.58       4605.09       116.37 o                         
   0  -2   6       4547.91       4529.84       114.64 o                         
   1  -2   6       2909.01       3057.31        62.22 o                         
   2  -2   6        517.03        597.68        30.85 o                         
   3  -2   6        124.95        239.93        52.52 o                         
   4  -2   6        313.23        340.92        40.58 o                         
   5  -2   6          2.01         -3.36        19.70 o                         
   6  -2   6        213.37        177.93        37.25 o                         
   7  -2   6        502.76        489.26        37.17 o                         
   8  -2   6         12.57         24.12        16.51 o                         
   9  -2   6         22.10         48.10        18.29 o                         
  10  -2   6         51.33         60.47        17.18 o                         
  11  -2   6         57.47         73.83        26.06 o                         
  12  -2   6         11.89         10.37        14.45 o                         
 -12  -1   6         17.67         10.29        20.30 o                         
 -11  -1   6         17.23         20.85        15.58 o                         
 -10  -1   6          2.44        -13.70        13.70 o                         
  -9  -1   6          4.00         -5.41        22.07 o                         
  -8  -1   6        463.96        424.40        45.22 o                         
  -7  -1   6        636.72        610.75        51.91 o                         
  -6  -1   6        669.48        820.68        98.83 o                         
  -5  -1   6       1835.06       1940.95       142.97 o                         
  -4  -1   6        410.37        438.30        64.88 o                         
  -3  -1   6         99.74        113.35        25.88 o                         
  -2  -1   6         86.60        100.32        20.87 o                         
  -1  -1   6        704.60        697.62        46.97 o                         
   0  -1   6       1098.51       1010.75        55.75 o                         
   1  -1   6        159.05        157.36        17.94 o                         
   2  -1   6         45.02         52.24        12.74 o                         
   3  -1   6       1024.80        937.85        63.72 o                         
   4  -1   6        578.27        527.59        52.73 o                         
   5  -1   6          4.82         -7.87        18.01 o                         
   6  -1   6        561.02        624.71        35.82 o                         
   7  -1   6        186.60        139.68        35.28 o                         
   8  -1   6         18.88         12.75        31.07 o                         
   9  -1   6        144.59        136.23        37.05 o                         
  10  -1   6        101.75         83.48        20.92 o                         
  11  -1   6         73.60         69.85        23.93 o                         
  12  -1   6          0.91          9.93         9.31 o                         
 -13   0   6         15.19         -5.85        12.14 o                         
 -12   0   6         27.88         12.23        18.79 o                         
 -11   0   6         76.18        100.84        16.53 o                         
 -10   0   6          5.40         31.49        15.95 o                         
  -9   0   6         68.26         67.90        29.78 o                         
  -8   0   6       1289.72       1337.15        50.76 o                         
  -7   0   6       1099.24       1056.89       118.95 o                         
  -6   0   6        532.23        619.30        85.09 o                         
  -5   0   6        316.72        277.34        56.37 o                         
  -4   0   6        226.89        219.46        46.00 o                         
  -3   0   6       1059.35       1127.92        59.16 o                         
  -2   0   6        931.97        911.00        54.68 o                         
  -1   0   6        214.53        172.43        25.90 o                         
   0   0   6       1126.01       1212.56        46.76 o                         
   1   0   6         96.59        123.45        18.68 o                         
   2   0   6          8.74         15.56        10.33 o                         
   3   0   6         48.40         74.39        22.87 o                         
   4   0   6        229.38        241.35        40.11 o                         
   5   0   6         24.46         29.89        21.22 o                         
   6   0   6         66.59        -30.27        30.27 o                         
   7   0   6         84.64        126.57        33.15 o                         
   8   0   6         30.57         18.96        15.20 o                         
   9   0   6         38.67         26.45        31.91 o                         
  10   0   6          5.92          6.05        11.98 o                         
  11   0   6         25.78         10.64        14.62 o                         
 -13   1   6         37.32         38.65        19.94 o                         
 -12   1   6         63.57         60.63        25.35 o                         
 -11   1   6        102.70         95.86        22.45 o                         
 -10   1   6        250.42        273.53        44.58 o                         
  -9   1   6          2.40          9.52        15.34 o                         
  -8   1   6        183.64        214.06        25.92 o                         
  -7   1   6        973.60       1003.09       116.29 o                         
  -6   1   6       1706.54       1824.92       143.86 o                         
  -5   1   6        109.25        180.64        46.53 o                         
  -4   1   6         61.60        111.86        37.40 o                         
  -3   1   6        161.89        156.10        26.13 o                         
  -2   1   6        849.90        869.99        56.06 o                         
  -1   1   6        851.24        916.58        83.85 o                         
   0   1   6       2505.41       2565.12       145.89 o                         
   1   1   6       3275.20       3270.30       134.42 o                         
   2   1   6        273.73        390.02        45.18 o                         
   3   1   6         37.51         35.93        20.98 o                         
   4   1   6        101.30        104.31        35.54 o                         
   5   1   6         46.26         60.87        19.91 o                         
   6   1   6         77.29         93.02        24.41 o                         
   7   1   6        322.38        269.98        43.70 o                         
   8   1   6        146.74         94.53        41.39 o                         
   9   1   6         23.60         28.74        12.93 o                         
  10   1   6          6.52         21.86        10.46 o                         
 -14   2   6         13.27         27.65        12.50 o                         
 -13   2   6          5.14        -10.90        15.42 o                         
 -12   2   6         62.17         35.90        24.82 o                         
 -11   2   6         36.46         10.46        18.70 o                         
 -10   2   6        438.05        483.18        34.08 o                         
  -9   2   6          7.72          1.88        14.48 o                         
  -8   2   6         10.89          6.75        12.97 o                         
  -7   2   6       1405.15       1475.96       138.89 o                         
  -6   2   6       1045.98       1074.09       114.34 o                         
  -5   2   6        596.83        563.10        80.04 o                         
  -4   2   6       1156.53       1382.20       146.78 o                         
  -3   2   6         73.10        116.25        25.23 o                         
  -2   2   6         88.13        116.20        37.32 o                         
  -1   2   6         75.25         90.76        30.40 o                         
   0   2   6         95.03         96.26        35.01 o                         
   1   2   6       1895.89       2136.69        80.29 o                         
   2   2   6         47.13         36.88        24.31 o                         
   3   2   6        140.16        148.50        33.98 o                         
   4   2   6        271.29        302.94        25.75 o                         
   5   2   6         12.93         14.96        14.61 o                         
   6   2   6        329.49        306.33        45.29 o                         
   7   2   6        193.25        181.88        36.70 o                         
   8   2   6         48.63         27.82        23.93 o                         
   9   2   6         32.14         27.61        12.05 o                         
  10   2   6          0.10          5.23         9.93 o                         
 -14   3   6         25.58         39.18        15.60 o                         
 -13   3   6         30.28         45.91        21.10 o                         
 -12   3   6          8.15         22.87        19.68 o                         
 -11   3   6          2.51         50.20        16.38 o                         
 -10   3   6        591.44        626.92        48.22 o                         
  -9   3   6         12.29          5.92        13.51 o                         
  -8   3   6          0.30         30.45        12.01 o                         
  -7   3   6        424.68        538.11        88.28 o                         
  -6   3   6         24.80         36.16        31.55 o                         
  -5   3   6        130.82        104.94        42.55 o                         
  -4   3   6        633.84        647.84        53.32 o                         
  -3   3   6         36.87         19.94        23.75 o                         
  -2   3   6         66.91         47.86        23.05 o                         
  -1   3   6        337.84        358.98        58.59 o                         
   0   3   6        155.60        174.97        43.70 o                         
   1   3   6        357.18        365.52        37.29 o                         
   2   3   6        122.17         54.00        23.05 o                         
   3   3   6         20.49          2.67        12.63 o                         
   4   3   6         53.97         65.75        19.32 o                         
   5   3   6         56.67         53.32        20.96 o                         
   6   3   6         27.24         40.24        23.67 o                         
   7   3   6         29.81         21.72        17.99 o                         
   8   3   6         75.95         83.30        18.02 o                         
   9   3   6          8.44         12.59        10.28 o                         
 -14   4   6          6.70         11.61        11.35 o                         
 -13   4   6         61.33         62.67        23.31 o                         
 -12   4   6         43.61         63.17        18.60 o                         
 -11   4   6         28.95         50.92        26.72 o                         
 -10   4   6        850.65        903.68        57.66 o                         
  -9   4   6         74.84         69.77        17.19 o                         
  -8   4   6         15.62          8.39         9.82 o                         
  -7   4   6        205.73        211.07        29.71 o                         
  -6   4   6        288.25        335.93        67.98 o                         
  -5   4   6        589.55        637.82        88.10 o                         
  -4   4   6        468.02        407.64        71.09 o                         
  -3   4   6         26.09         62.05        30.58 o                         
  -2   4   6        198.71        179.75        50.88 o                         
  -1   4   6        180.61        149.97        45.56 o                         
   0   4   6         42.86         83.41        38.82 o                         
   1   4   6         51.63         49.61        14.35 o                         
   2   4   6        585.65        541.98        33.84 o                         
   3   4   6         53.26         64.54        16.24 o                         
   4   4   6          8.16         17.43        14.23 o                         
   5   4   6        136.68        122.08        20.90 o                         
   6   4   6          8.12         17.82        19.85 o                         
   7   4   6          0.09        -13.57        23.09 o                         
   8   4   6         24.00         -1.25         8.42 o                         
 -14   5   6          4.23         -0.97        11.88 o                         
 -13   5   6         84.92        122.05        27.57 o                         
 -12   5   6         15.05         21.49        19.94 o                         
 -11   5   6         19.44         14.30        28.45 o                         
 -10   5   6        141.27        138.07        25.80 o                         
  -9   5   6        208.07        216.82        23.78 o                         
  -8   5   6        132.18        158.21        22.81 o                         
  -7   5   6        159.42        115.53        23.47 o                         
  -6   5   6        541.06        548.82        48.36 o                         
  -5   5   6        241.33        150.77        53.71 o                         
  -4   5   6        355.61        344.26        69.40 o                         
  -3   5   6        146.04         88.28        41.04 o                         
  -2   5   6        436.76        490.69        79.33 o                         
  -1   5   6         56.31         33.63        21.72 o                         
   0   5   6          0.05          2.68        11.55 o                         
   1   5   6         72.86         57.55        16.86 o                         
   2   5   6        186.71        225.65        28.54 o                         
   3   5   6        162.41        163.72        25.04 o                         
   4   5   6         16.34         25.12        15.19 o                         
   5   5   6        184.76        171.96        23.09 o                         
   6   5   6          4.01          0.81        12.32 o                         
   7   5   6          0.19          0.09        13.21 o                         
 -14   6   6         10.83          8.07        12.23 o                         
 -13   6   6         37.27         37.14        18.79 o                         
 -12   6   6          6.46         17.74        10.60 o                         
 -11   6   6          4.94          4.43        13.46 o                         
 -10   6   6         59.52         61.65        20.44 o                         
  -9   6   6         67.20         93.74        18.27 o                         
  -8   6   6        208.99        200.25        29.99 o                         
  -7   6   6         19.80          9.01        23.09 o                         
  -6   6   6        360.64        340.53        47.73 o                         
  -5   6   6        397.24        412.30        62.67 o                         
  -4   6   6        313.66        356.67        30.85 o                         
  -3   6   6          5.18        -15.37        15.37 o                         
  -2   6   6         27.33         21.37        12.15 o                         
  -1   6   6        160.93        182.84        37.94 o                         
   0   6   6         16.66         31.27        16.27 o                         
   1   6   6         35.97         26.95        14.34 o                         
   2   6   6        197.79        197.19        27.30 o                         
   3   6   6        104.02        111.87        20.37 o                         
   4   6   6          1.30          0.28        11.92 o                         
   5   6   6          3.66         -3.14        10.23 o                         
   6   6   6         20.28         20.30        13.74 o                         
 -13   7   6          2.51         22.47        11.08 o                         
 -12   7   6         15.90         18.41        10.60 o                         
 -11   7   6         38.04         36.95        12.78 o                         
 -10   7   6         59.28         81.26        23.03 o                         
  -9   7   6         40.86         13.84        15.87 o                         
  -8   7   6        206.24        190.31        28.68 o                         
  -7   7   6          2.15          5.76        18.61 o                         
  -6   7   6          3.63          8.87        11.01 o                         
  -5   7   6        374.61        363.18        32.37 o                         
  -4   7   6        188.42        219.03        26.16 o                         
  -3   7   6          0.71         19.77        13.23 o                         
  -2   7   6        140.08        147.91        29.91 o                         
  -1   7   6        393.10        346.48        48.93 o                         
   0   7   6          3.04         27.24        16.61 o                         
   1   7   6          4.57          2.28        14.85 o                         
   2   7   6        158.34        152.15        23.30 o                         
   3   7   6         21.77         32.16        13.66 o                         
   4   7   6          4.75         11.95        20.39 o                         
   5   7   6          1.41         -3.01        12.76 o                         
 -13   8   6          8.35         21.18        15.69 o                         
 -12   8   6         58.22         58.69        12.21 o                         
 -11   8   6        159.10        164.75        18.65 o                         
 -10   8   6          1.37          5.46        10.51 o                         
  -9   8   6          6.14         20.08        14.99 o                         
  -8   8   6        277.89        257.89        30.65 o                         
  -7   8   6         10.86         21.72        18.26 o                         
  -6   8   6         38.01         31.73        22.51 o                         
  -5   8   6        240.20        239.88        30.84 o                         
  -4   8   6         39.35         40.13        15.35 o                         
  -3   8   6        326.79        340.56        35.21 o                         
  -2   8   6          3.41         28.40        14.31 o                         
  -1   8   6        203.16        197.48        40.42 o                         
   0   8   6         36.13         46.52        15.82 o                         
   1   8   6          2.11         25.88        21.49 o                         
   2   8   6         27.29         24.76        22.42 o                         
   3   8   6         13.01          6.87         9.69 o                         
   4   8   6          6.29          3.48         6.97 o                         
 -12   9   6         48.01         54.78        18.97 o                         
 -11   9   6         73.97         81.94        17.76 o                         
 -10   9   6          1.01         12.66        11.12 o                         
  -9   9   6         13.84          2.84        13.15 o                         
  -8   9   6         15.08         35.54        22.87 o                         
  -7   9   6         83.90         88.81        29.69 o                         
  -6   9   6          1.06         -9.48        16.04 o                         
  -5   9   6         64.46         98.10        63.29 o                         
  -4   9   6        168.92        169.15        25.53 o                         
  -3   9   6         24.04         42.36        16.99 o                         
  -2   9   6          0.50        -21.01        21.01 o                         
  -1   9   6         13.27        -16.40        17.55 o                         
   0   9   6         35.99         16.66        19.32 o                         
   1   9   6          0.45         -1.01        11.48 o                         
   2   9   6          8.85         21.72        13.74 o                         
 -11  10   6         27.25         14.81        14.27 o                         
 -10  10   6          6.34         12.53        10.52 o                         
  -9  10   6          1.31          8.69        15.16 o                         
  -8  10   6          8.90         24.11        18.17 o                         
  -7  10   6         73.17         80.13        27.21 o                         
  -6  10   6          1.17        -11.79        16.31 o                         
  -5  10   6          9.69         22.57        15.82 o                         
  -4  10   6        110.60        152.72        29.87 o                         
  -3  10   6         45.78         84.74        25.97 o                         
  -2  10   6          0.08          6.20        14.36 o                         
  -1  10   6         26.39         34.95        11.40 o                         
   0  10   6          4.48          7.98        14.45 o                         
   1  10   6          3.35         -6.03        11.79 o                         
 -10  11   6          8.60         -1.31        12.94 o                         
  -9  11   6         19.93         22.44        11.07 o                         
  -8  11   6         19.03         11.70        17.11 o                         
  -7  11   6         11.88          8.24        16.40 o                         
  -6  11   6          9.38         -1.86        14.00 o                         
  -5  11   6          3.12         20.65        16.40 o                         
  -4  11   6         11.02         12.99         9.65 o                         
  -3  11   6         46.44         63.76        17.24 o                         
  -2  11   6          1.81         -2.51         8.38 o                         
  -1  11   6          0.83          7.53        11.52 o                         
  -9  12   6          3.90        -10.37        10.37 o                         
  -8  12   6          0.95         -3.55        10.15 o                         
  -7  12   6          7.40         -2.22        11.26 o                         
  -6  12   6         28.08         23.67        14.54 o                         
  -5  12   6          3.11         10.81        12.14 o                         
  -4  12   6         24.11         18.52        10.37 o                         
   3 -16   7          5.56         13.53         8.20 o                         
   4 -16   7         10.43          3.02         9.45 o                         
   5 -16   7         12.49         12.43        14.67 o                         
   6 -16   7          1.68          2.93        10.55 o                         
   7 -16   7          1.12         -5.41        10.81 o                         
   1 -15   7         29.55          9.22        11.97 o                         
   2 -15   7          3.83         30.40        19.32 o                         
   3 -15   7         15.92          8.69        17.99 o                         
   4 -15   7         22.68         34.30        21.80 o                         
   5 -15   7         15.78         32.26        18.79 o                         
   6 -15   7         18.58         20.83        19.41 o                         
   7 -15   7          1.07         15.25        14.00 o                         
   8 -15   7         11.42         29.12        10.91 o                         
   9 -15   7         21.54         18.35        15.69 o                         
  10 -15   7          0.82        -12.94        12.94 o                         
  -2 -14   7          2.24         21.36        10.02 o                         
  -1 -14   7         11.62         12.41        12.32 o                         
   0 -14   7          8.09         21.51        10.84 o                         
   1 -14   7         39.99         41.73        23.93 o                         
   2 -14   7         10.99         48.22        25.26 o                         
   3 -14   7        131.90        130.38        33.42 o                         
   4 -14   7         80.23         62.05        25.70 o                         
   5 -14   7          8.51         -2.13        20.65 o                         
   6 -14   7         39.38         22.16        23.49 o                         
   7 -14   7          1.97         23.27        14.42 o                         
   8 -14   7         10.98         38.42        14.02 o                         
   9 -14   7         35.04         14.27        19.06 o                         
  10 -14   7          5.34         38.02        21.72 o                         
  11 -14   7          3.22         12.32        16.75 o                         
  -3 -13   7          2.04          4.34        12.59 o                         
  -2 -13   7         18.31         16.49        14.71 o                         
  -1 -13   7         92.66         70.41        33.06 o                         
   0 -13   7          4.87         14.19        14.57 o                         
   1 -13   7         30.95         25.31        15.40 o                         
   2 -13   7          7.25         26.81        14.35 o                         
   3 -13   7        299.26        265.20        45.91 o                         
   4 -13   7          0.28         12.23        23.40 o                         
   5 -13   7         22.10         27.12        20.56 o                         
   6 -13   7         43.92         34.79        16.00 o                         
   7 -13   7          1.84        -15.51        15.51 o                         
   8 -13   7         26.03         14.98        16.83 o                         
   9 -13   7          4.19         19.59        22.96 o                         
  10 -13   7         54.90         27.30        18.44 o                         
  11 -13   7          2.08        -13.21        15.78 o                         
  12 -13   7          5.78         -8.77        12.50 o                         
  -5 -12   7         34.80         35.72        12.50 o                         
  -4 -12   7          2.12        -13.83        13.83 o                         
  -3 -12   7          1.51         13.65        16.40 o                         
  -2 -12   7          7.39          0.53        16.31 o                         
  -1 -12   7         55.89         65.12        17.89 o                         
   0 -12   7          8.77         18.06        18.01 o                         
   1 -12   7         34.22         48.64        34.70 o                         
   2 -12   7         21.15         -5.92        15.16 o                         
   3 -12   7         55.67         79.24        27.39 o                         
   4 -12   7        156.02        218.49        45.82 o                         
   5 -12   7          8.11         17.06        16.01 o                         
   6 -12   7         13.13         26.42        13.93 o                         
   7 -12   7         30.10         19.85        18.26 o                         
   8 -12   7          0.71         -4.34        21.63 o                         
   9 -12   7         54.25         63.64        27.39 o                         
  10 -12   7        219.13        225.40        40.33 o                         
  11 -12   7          1.31         -1.68        16.75 o                         
  12 -12   7          7.03         31.55        17.82 o                         
  -6 -11   7         13.02         29.07        10.46 o                         
  -5 -11   7         71.72         86.24        21.98 o                         
  -4 -11   7         33.24         27.12        17.73 o                         
  -3 -11   7          8.55         15.51        17.37 o                         
  -2 -11   7         19.05         26.15        14.02 o                         
  -1 -11   7        191.87        183.92        40.15 o                         
   0 -11   7        177.69        189.59        41.30 o                         
   1 -11   7          2.11         25.35        21.63 o                         
   2 -11   7         33.26         45.20        29.07 o                         
   3 -11   7        242.93        331.98        61.25 o                         
   4 -11   7        172.54        170.11        27.96 o                         
   5 -11   7         80.41         67.83        18.10 o                         
   6 -11   7         14.14         38.02        24.46 o                         
   7 -11   7         82.33         30.40        23.93 o                         
   8 -11   7         22.77         55.39        20.43 o                         
   9 -11   7         53.46         76.91        21.23 o                         
  10 -11   7        195.48        177.77        22.15 o                         
  11 -11   7          3.62         18.87        11.27 o                         
  12 -11   7         13.90         27.21        18.17 o                         
  -6 -10   7          0.39         -9.84         9.84 o                         
  -5 -10   7         30.05         10.99        22.07 o                         
  -4 -10   7         32.18         24.56        17.51 o                         
  -3 -10   7         39.92         53.92        31.86 o                         
  -2 -10   7          0.63        -13.56        20.39 o                         
  -1 -10   7         47.04         75.25        32.62 o                         
   0 -10   7        205.50        154.36        23.44 o                         
   1 -10   7         86.53         50.96        31.16 o                         
   2 -10   7        104.32        153.19        28.87 o                         
   3 -10   7         35.32         10.68        24.60 o                         
   4 -10   7        252.56        262.25        34.44 o                         
   5 -10   7        233.22        204.28        25.38 o                         
   6 -10   7         72.90         46.69        29.21 o                         
   7 -10   7        188.08        178.76        25.11 o                         
   8 -10   7         22.78         24.42        16.04 o                         
   9 -10   7          6.15          1.84        12.78 o                         
  10 -10   7         21.04          7.71        12.50 o                         
  11 -10   7         84.41         88.06        16.35 o                         
  12 -10   7          0.50         17.69        12.90 o                         
  -7  -9   7         17.97         21.80        10.61 o                         
  -6  -9   7          4.91         15.82        23.98 o                         
  -5  -9   7        143.70        133.09        22.55 o                         
  -4  -9   7         66.69         58.77        27.74 o                         
  -3  -9   7        179.62        187.15        27.99 o                         
  -2  -9   7         75.16         51.79        19.20 o                         
  -1  -9   7        263.04        190.48        68.60 o                         
   0  -9   7        112.53        124.88        42.99 o                         
   1  -9   7        162.59        176.22        97.32 o                         
   2  -9   7          8.11         14.68        14.63 o                         
   3  -9   7         11.53        -24.73        24.73 o                         
   4  -9   7        364.41        382.55        61.87 o                         
   5  -9   7        666.40        719.23        43.37 o                         
   6  -9   7         32.95         42.58        14.48 o                         
   7  -9   7         69.85         82.91        19.83 o                         
   8  -9   7         40.25         41.38        17.82 o                         
   9  -9   7         42.01         50.82        15.38 o                         
  10  -9   7          4.03         14.36        14.54 o                         
  11  -9   7        123.94        137.87        19.22 o                         
  12  -9   7         51.71         52.19        14.74 o                         
  13  -9   7          0.28         -5.23        13.38 o                         
  -9  -8   7          1.36         -4.79        10.10 o                         
  -8  -8   7         27.84         27.73        16.66 o                         
  -7  -8   7          9.17          9.77        13.30 o                         
  -6  -8   7        134.74        172.22        25.99 o                         
  -5  -8   7         98.48         48.75        27.03 o                         
  -4  -8   7         30.19         68.07        28.81 o                         
  -3  -8   7        169.73        194.75        21.71 o                         
  -2  -8   7        219.41        226.92        24.68 o                         
  -1  -8   7         87.34         79.68        36.78 o                         
   0  -8   7         36.41         43.52        24.11 o                         
   1  -8   7        112.33        144.12        40.06 o                         
   2  -8   7         57.84         19.41        29.78 o                         
   3  -8   7        188.44        166.72        41.13 o                         
   4  -8   7        482.28        366.33        68.96 o                         
   5  -8   7        380.16        379.85        48.54 o                         
   6  -8   7          2.60         40.99        12.65 o                         
   7  -8   7         87.71         72.42        14.37 o                         
   8  -8   7        272.53        303.95        36.98 o                         
   9  -8   7          1.92         31.40        13.82 o                         
  10  -8   7         29.04         22.04        19.23 o                         
  11  -8   7         71.45        138.05        22.98 o                         
  12  -8   7         24.87         16.04        18.79 o                         
  13  -8   7          3.79         20.74        15.69 o                         
  -9  -7   7          0.87        -15.51        15.51 o                         
  -8  -7   7         21.22         41.18        13.59 o                         
  -7  -7   7         33.94         47.90        16.53 o                         
  -6  -7   7        362.66        386.90        54.78 o                         
  -5  -7   7         86.25         85.17        21.68 o                         
  -4  -7   7         65.17         54.90        25.40 o                         
  -3  -7   7         84.02         51.41        20.37 o                         
  -2  -7   7        761.63        657.32        92.62 o                         
  -1  -7   7         16.66         20.83        27.03 o                         
   0  -7   7         68.11         32.44        28.63 o                         
   1  -7   7        417.76        306.77        55.57 o                         
   2  -7   7        375.27        380.79        44.14 o                         
   3  -7   7         30.29         61.56        20.07 o                         
   4  -7   7        854.92        837.68        74.76 o                         
   5  -7   7        680.45        789.59        76.76 o                         
   6  -7   7          3.18        -20.31        20.31 o                         
   7  -7   7        104.86         70.02        16.35 o                         
   8  -7   7        315.01        275.64        22.24 o                         
   9  -7   7        147.24        180.65        19.84 o                         
  10  -7   7          6.47          2.80        13.14 o                         
  11  -7   7        110.71        154.40        36.43 o                         
  12  -7   7          9.79         21.45        19.32 o                         
  13  -7   7          0.34         28.63        16.22 o                         
 -10  -6   7          9.23         -5.14        12.14 o                         
  -9  -6   7          3.81          6.74        17.20 o                         
  -8  -6   7         15.05          9.89        14.54 o                         
  -7  -6   7         97.11        111.33        36.16 o                         
  -6  -6   7         11.89         -3.57        18.08 o                         
  -5  -6   7         43.75         38.96        22.19 o                         
  -4  -6   7         25.83         16.09        14.98 o                         
  -3  -6   7         63.20         10.55        32.53 o                         
  -2  -6   7         84.02         70.29        38.47 o                         
  -1  -6   7        148.53        158.21        44.50 o                         
   0  -6   7        183.20        172.71        31.09 o                         
   1  -6   7         22.40         19.25        14.97 o                         
   2  -6   7        394.43        336.78        37.35 o                         
   3  -6   7        446.86        454.60        44.36 o                         
   4  -6   7       1103.66       1170.77        72.70 o                         
   5  -6   7       1200.29       1312.08        64.81 o                         
   6  -6   7         18.97         49.57        25.11 o                         
   7  -6   7         19.81         11.45        11.52 o                         
   8  -6   7         63.11         65.88        13.63 o                         
   9  -6   7         15.15         26.25        12.12 o                         
  10  -6   7         51.02         59.90        18.93 o                         
  11  -6   7         61.55         42.10        26.06 o                         
  12  -6   7         18.70          2.75        17.99 o                         
  13  -6   7          5.63          8.24        12.85 o                         
 -11  -5   7          6.29          8.51        10.90 o                         
 -10  -5   7         49.33         56.90        23.13 o                         
  -9  -5   7          7.18         16.49        21.89 o                         
  -8  -5   7         62.43         51.05        27.48 o                         
  -7  -5   7        164.98        162.38        37.76 o                         
  -6  -5   7         30.92         26.32        24.37 o                         
  -5  -5   7         80.80        105.07        24.12 o                         
  -4  -5   7         24.32          8.86        24.46 o                         
  -3  -5   7         68.78         61.42        34.83 o                         
  -2  -5   7        521.22        510.99        76.58 o                         
  -1  -5   7        465.91        414.24        42.71 o                         
   0  -5   7        178.16        194.01        30.56 o                         
   1  -5   7       1252.35       1354.89        71.25 o                         
   2  -5   7         22.97         41.84        14.57 o                         
   3  -5   7        187.93        192.67        28.50 o                         
   4  -5   7        176.67        226.82        55.93 o                         
   5  -5   7       1679.02       2059.25       159.72 o                         
   6  -5   7        101.23         97.26        27.83 o                         
   7  -5   7         11.24         24.25        14.10 o                         
   8  -5   7         45.53         87.41        12.02 o                         
   9  -5   7         12.73          7.01        15.50 o                         
  10  -5   7         10.48         36.34        26.15 o                         
  11  -5   7         43.31         22.78        24.82 o                         
  12  -5   7         20.39        -12.94        18.35 o                         
  13  -5   7          1.81          3.72        12.41 o                         
 -11  -4   7         15.65         15.78        17.11 o                         
 -10  -4   7         17.38          3.28        18.17 o                         
  -9  -4   7          6.54         11.08        19.32 o                         
  -8  -4   7        100.15        127.31        24.69 o                         
  -7  -4   7         13.98         35.31        28.41 o                         
  -6  -4   7        104.90        157.39        29.49 o                         
  -5  -4   7        124.97        126.93        44.67 o                         
  -4  -4   7         62.68         61.07        31.11 o                         
  -3  -4   7         22.70         11.17        22.78 o                         
  -2  -4   7         75.72         75.57        20.35 o                         
  -1  -4   7       2198.33       2154.30        90.31 o                         
   0  -4   7          9.62         36.44        18.50 o                         
   1  -4   7       2360.01       2198.86        86.58 o                         
   2  -4   7        184.13        205.04        25.96 o                         
   3  -4   7        181.43        139.60        43.25 o                         
   4  -4   7        102.05        140.32        26.27 o                         
   5  -4   7         26.83         93.21        26.32 o                         
   6  -4   7        348.93        388.96        58.46 o                         
   7  -4   7        101.18         94.22        12.93 o                         
   8  -4   7         59.86         59.34        17.98 o                         
   9  -4   7         26.61         33.53        14.63 o                         
  10  -4   7          6.65         -6.29        22.16 o                         
  11  -4   7          0.25        -23.05        23.05 o                         
  12  -4   7          2.85         24.55        17.64 o                         
 -12  -3   7          9.55         -8.24         8.24 o                         
 -11  -3   7         36.55         33.86        16.66 o                         
 -10  -3   7         40.70         52.21        25.97 o                         
  -9  -3   7          8.69         18.70        15.98 o                         
  -8  -3   7         44.63         33.68        24.20 o                         
  -7  -3   7         44.15         33.57        20.85 o                         
  -6  -3   7         57.01         51.13        21.13 o                         
  -5  -3   7        376.96        362.08        73.21 o                         
  -4  -3   7        298.37        282.57        56.99 o                         
  -3  -3   7         65.99         52.30        33.33 o                         
  -2  -3   7        320.74        289.33        33.90 o                         
  -1  -3   7       1661.65       2009.12        85.07 o                         
   0  -3   7         19.97         31.19        18.84 o                         
   1  -3   7        118.85        132.71        23.19 o                         
   2  -3   7        202.82        157.86        43.25 o                         
   3  -3   7         36.41         93.36        20.76 o                         
   4  -3   7        505.78        540.57        54.78 o                         
   5  -3   7        209.79        179.57        35.36 o                         
   6  -3   7        440.06        448.14        31.07 o                         
   7  -3   7          6.17          2.88        14.94 o                         
   8  -3   7        101.23        132.96        22.63 o                         
   9  -3   7         13.85          2.02        14.73 o                         
  10  -3   7         31.00         15.29        13.23 o                         
  11  -3   7          0.41        -20.56        20.56 o                         
  12  -3   7         20.17         17.28        14.27 o                         
 -12  -2   7         12.44         19.32        13.12 o                         
 -11  -2   7         66.03         39.55        13.24 o                         
 -10  -2   7          2.15         -5.90        11.45 o                         
  -9  -2   7         19.69          9.27        14.31 o                         
  -8  -2   7         23.12         25.82        26.10 o                         
  -7  -2   7          2.63         11.48        13.09 o                         
  -6  -2   7          7.84         13.38        37.94 o                         
  -5  -2   7        449.65        410.92        73.57 o                         
  -4  -2   7        153.73        211.49        55.93 o                         
  -3  -2   7          2.71          8.95        24.73 o                         
  -2  -2   7       1353.05       1410.86        70.91 o                         
  -1  -2   7        970.98        996.73        60.66 o                         
   0  -2   7         11.34         11.69        13.75 o                         
   1  -2   7        566.93        712.06        65.59 o                         
   2  -2   7        534.78        577.46        77.29 o                         
   3  -2   7         95.66        149.54        28.68 o                         
   4  -2   7        160.99        214.94        37.91 o                         
   5  -2   7        628.17        690.86        66.51 o                         
   6  -2   7        131.32        155.00        21.69 o                         
   7  -2   7         40.08         38.43        14.71 o                         
   8  -2   7         30.30         14.92        18.92 o                         
   9  -2   7         49.45         47.82        17.88 o                         
  10  -2   7          9.51         15.18        12.20 o                         
  11  -2   7          1.74         -5.67        15.51 o                         
 -12  -1   7         19.73         20.78         9.40 o                         
 -11  -1   7         45.21         67.99        17.60 o                         
 -10  -1   7         30.62         31.02        13.21 o                         
  -9  -1   7          5.44         39.00        25.79 o                         
  -8  -1   7        204.26        216.57        33.81 o                         
  -7  -1   7        240.78        225.48        36.30 o                         
  -6  -1   7          2.41         41.39        35.90 o                         
  -5  -1   7        637.88        745.34        94.93 o                         
  -4  -1   7        667.45        665.65        85.80 o                         
  -3  -1   7        650.98        638.38        62.53 o                         
  -2  -1   7        185.64        194.60        29.34 o                         
  -1  -1   7         31.40         33.63        16.73 o                         
   0  -1   7        224.81        252.83        33.11 o                         
   1  -1   7          5.34          5.02        12.74 o                         
   2  -1   7        535.69        587.11        94.75 o                         
   3  -1   7         69.91         89.95        24.70 o                         
   4  -1   7         34.07         40.18        35.28 o                         
   5  -1   7         84.72         96.76        27.32 o                         
   6  -1   7        287.76        268.78        25.77 o                         
   7  -1   7          8.32         -2.76        14.56 o                         
   8  -1   7        142.00        136.26        22.04 o                         
   9  -1   7        146.00        175.14        38.20 o                         
  10  -1   7        106.67         95.09        30.36 o                         
  11  -1   7         14.73          9.40        12.76 o                         
 -13   0   7          0.50         19.50        12.14 o                         
 -12   0   7         32.35         56.82        22.87 o                         
 -11   0   7          7.01         -8.31        11.59 o                         
 -10   0   7        156.57        206.96        39.27 o                         
  -9   0   7          4.28        -10.94        14.38 o                         
  -8   0   7        229.69        215.31        34.43 o                         
  -7   0   7        235.31        276.48        36.25 o                         
  -6   0   7          0.16         28.36        32.62 o                         
  -5   0   7        290.12        316.34        63.46 o                         
  -4   0   7       1387.77       1352.49       119.04 o                         
  -3   0   7        746.92        752.56        53.69 o                         
  -2   0   7        270.47        372.86        39.39 o                         
  -1   0   7         38.70         83.21        36.83 o                         
   0   0   7        109.39        100.92        26.55 o                         
   1   0   7        151.27         96.23        22.58 o                         
   2   0   7        560.51        628.17        54.58 o                         
   3   0   7         88.47        125.82        30.76 o                         
   4   0   7        413.63        374.34        51.42 o                         
   5   0   7          8.56         -1.90        14.87 o                         
   6   0   7        133.69        124.81        23.59 o                         
   7   0   7          9.12          4.04        13.95 o                         
   8   0   7        143.79        148.59        24.46 o                         
   9   0   7         34.33         29.82        12.82 o                         
  10   0   7         66.63         70.61        35.72 o                         
 -13   1   7          3.13        -14.80        14.80 o                         
 -12   1   7         59.42         45.74        23.31 o                         
 -11   1   7         44.77         56.07        21.98 o                         
 -10   1   7         57.77         38.76        17.95 o                         
  -9   1   7          7.10         32.78        15.09 o                         
  -8   1   7        423.07        444.81        36.39 o                         
  -7   1   7        230.53        249.88        34.09 o                         
  -6   1   7         53.59         21.80        30.76 o                         
  -5   1   7         96.24        107.78        41.04 o                         
  -4   1   7        237.39        228.59        53.09 o                         
  -3   1   7        174.18        186.15        29.76 o                         
  -2   1   7        152.51        206.50        32.13 o                         
  -1   1   7       1115.29       1138.61        71.86 o                         
   0   1   7       1071.95       1252.59        75.13 o                         
   1   1   7        420.76        391.88        43.89 o                         
   2   1   7        116.52        143.83        33.12 o                         
   3   1   7         71.12         77.22        27.27 o                         
   4   1   7         12.30         18.53        15.16 o                         
   5   1   7          4.61        -11.03        24.02 o                         
   6   1   7       1003.89        967.99        75.96 o                         
   7   1   7        249.96        227.26        44.94 o                         
   8   1   7         47.34         38.83        15.73 o                         
   9   1   7         15.08         23.98        13.22 o                         
  10   1   7         18.57         39.80        15.33 o                         
 -13   2   7         21.71          5.41        16.13 o                         
 -12   2   7         13.71          7.09        18.26 o                         
 -11   2   7        179.75        171.60        34.75 o                         
 -10   2   7         17.54         28.17        25.08 o                         
  -9   2   7        235.81        252.92        32.82 o                         
  -8   2   7        272.82        263.88        28.90 o                         
  -7   2   7        194.12        167.23        22.22 o                         
  -6   2   7        353.72        367.48        71.17 o                         
  -5   2   7         59.64         67.54        39.18 o                         
  -4   2   7         27.30         54.33        32.44 o                         
  -3   2   7        144.03        110.15        25.41 o                         
  -2   2   7          7.63          2.79        28.59 o                         
  -1   2   7        129.89        183.56        51.76 o                         
   0   2   7       1769.99       2016.03       157.02 o                         
   1   2   7         11.76          2.22        20.62 o                         
   2   2   7         10.25        -15.82        21.60 o                         
   3   2   7         72.13         57.93        14.79 o                         
   4   2   7         12.69          3.90        18.89 o                         
   5   2   7         70.17         62.40        25.79 o                         
   6   2   7        138.48        176.47        37.94 o                         
   7   2   7         60.67         52.24        16.76 o                         
   8   2   7        114.33        116.41        18.99 o                         
   9   2   7          1.37          4.36         8.46 o                         
 -14   3   7         16.99         18.17        11.70 o                         
 -13   3   7         36.93         30.05        17.64 o                         
 -12   3   7          0.25        -13.65        20.12 o                         
 -11   3   7        129.87        158.04        35.81 o                         
 -10   3   7        124.40        129.02        20.39 o                         
  -9   3   7        172.04        145.72        25.79 o                         
  -8   3   7         81.30         96.57        17.81 o                         
  -7   3   7         91.31         96.96        22.60 o                         
  -6   3   7         16.72          5.21        19.28 o                         
  -5   3   7        544.99        781.15       103.35 o                         
  -4   3   7         27.77         47.10        20.27 o                         
  -3   3   7        750.39        749.02        63.66 o                         
  -2   3   7          9.51         16.89        24.15 o                         
  -1   3   7        105.46         76.86        26.32 o                         
   0   3   7        157.19        174.77        27.27 o                         
   1   3   7         15.42         21.56        10.85 o                         
   2   3   7        210.82        181.48        20.61 o                         
   3   3   7        351.37        250.55        24.30 o                         
   4   3   7        191.50        194.80        26.44 o                         
   5   3   7        205.38        161.33        31.86 o                         
   6   3   7          0.51         -5.48        13.80 o                         
   7   3   7         32.43         13.51        10.78 o                         
   8   3   7         63.47         45.10        16.49 o                         
 -14   4   7         31.10         34.12        14.18 o                         
 -13   4   7         49.51         49.02        21.01 o                         
 -12   4   7         11.25         24.20        19.85 o                         
 -11   4   7        115.99        153.66        26.00 o                         
 -10   4   7        148.25        160.40        27.82 o                         
  -9   4   7          4.47         17.82        15.54 o                         
  -8   4   7        115.68        128.94        21.38 o                         
  -7   4   7        295.67        282.31        36.00 o                         
  -6   4   7         29.91         31.67        18.64 o                         
  -5   4   7         52.56         77.50        23.15 o                         
  -4   4   7        370.62        371.66        69.62 o                         
  -3   4   7        417.34        402.11        50.19 o                         
  -2   4   7         70.03         60.56        26.36 o                         
  -1   4   7        120.25        123.09        19.99 o                         
   0   4   7         68.36         64.55        12.74 o                         
   1   4   7        116.63        143.48        19.65 o                         
   2   4   7         49.53         60.70        19.08 o                         
   3   4   7         29.96         11.31        13.89 o                         
   4   4   7        138.15        178.08        24.60 o                         
   5   4   7         74.91         48.59        15.19 o                         
   6   4   7          7.69         34.04        20.21 o                         
   7   4   7          8.48         29.78        15.33 o                         
   8   4   7         21.73         15.95         9.84 o                         
 -14   5   7         12.10          9.75        10.81 o                         
 -13   5   7         69.54        102.82        25.79 o                         
 -12   5   7         46.39         38.23        14.66 o                         
 -11   5   7          4.70         12.98        14.66 o                         
 -10   5   7         32.79         46.31        17.73 o                         
  -9   5   7         56.91         73.33        16.03 o                         
  -8   5   7         12.59         39.18        24.64 o                         
  -7   5   7        109.58         71.47        46.80 o                         
  -6   5   7         96.78        109.47        39.53 o                         
  -5   5   7         12.92         10.20        16.11 o                         
  -4   5   7        135.29        128.30        25.47 o                         
  -3   5   7         83.07         94.64        18.31 o                         
  -2   5   7        267.07        286.19        27.51 o                         
  -1   5   7        106.19         34.69        24.73 o                         
   0   5   7        276.50        214.42        27.50 o                         
   1   5   7        244.90        269.86        31.20 o                         
   2   5   7        191.20        241.57        29.42 o                         
   3   5   7         28.83         53.21        19.68 o                         
   4   5   7         90.32         99.04        19.94 o                         
   5   5   7         22.69         24.79        11.75 o                         
   6   5   7          2.74         -7.45        13.83 o                         
   7   5   7          1.78          9.40         9.31 o                         
 -13   6   7         42.72         53.89        18.08 o                         
 -12   6   7          6.30          4.88        10.74 o                         
 -11   6   7          1.77        -16.21        16.21 o                         
 -10   6   7         46.74         69.31        17.75 o                         
  -9   6   7         25.16         21.94        12.74 o                         
  -8   6   7         19.09         12.32        24.82 o                         
  -7   6   7          6.28        -10.81        21.10 o                         
  -6   6   7         63.06         47.95        21.14 o                         
  -5   6   7         26.63        -17.09        17.09 o                         
  -4   6   7         87.66         76.42        20.95 o                         
  -3   6   7         24.64         22.91        13.03 o                         
  -2   6   7         74.26         88.67        24.37 o                         
  -1   6   7        920.65        834.45        49.84 o                         
   0   6   7         11.60         -3.32        15.88 o                         
   1   6   7        101.82         78.49        16.75 o                         
   2   6   7         45.16         40.96        16.32 o                         
   3   6   7        103.47         85.70        18.33 o                         
   4   6   7          6.00          3.71        10.13 o                         
   5   6   7         25.69         37.17        10.26 o                         
 -13   7   7         20.51         14.89        11.88 o                         
 -12   7   7          4.40         -2.14         8.48 o                         
 -11   7   7          4.65          6.05         9.90 o                         
 -10   7   7         37.01         20.67        19.28 o                         
  -9   7   7         57.15         87.03        29.12 o                         
  -8   7   7          8.74         19.15        17.02 o                         
  -7   7   7         58.40         37.32        20.92 o                         
  -6   7   7         16.16         11.97        16.04 o                         
  -5   7   7         22.93         21.19        12.36 o                         
  -4   7   7        170.87        132.51        31.20 o                         
  -3   7   7          4.61        -13.74        26.50 o                         
  -2   7   7        191.03        193.40        39.44 o                         
  -1   7   7        354.19        345.33        48.31 o                         
   0   7   7         24.36         20.58        12.94 o                         
   1   7   7        131.18        110.68        19.87 o                         
   2   7   7          7.07         22.63        29.16 o                         
   3   7   7         12.32         33.07        13.73 o                         
   4   7   7          3.92         -6.49         8.37 o                         
 -12   8   7         38.12         42.55        11.35 o                         
 -11   8   7          6.29         18.45        20.12 o                         
 -10   8   7          4.84         -2.03        11.09 o                         
  -9   8   7        113.82        105.86        51.98 o                         
  -8   8   7          9.58          3.81        19.41 o                         
  -7   8   7         29.71         28.27        19.85 o                         
  -6   8   7         62.95         81.63        27.39 o                         
  -5   8   7        397.30        417.77        36.06 o                         
  -4   8   7        199.22        209.19        43.83 o                         
  -3   8   7          0.38        -20.47        20.47 o                         
  -2   8   7         83.33        121.79        31.91 o                         
  -1   8   7         96.93        111.15        29.78 o                         
   0   8   7         25.20         50.35        23.05 o                         
   1   8   7         15.02         20.38        10.98 o                         
   2   8   7         14.11         24.82        15.95 o                         
   3   8   7         12.71          9.57        10.10 o                         
 -11   9   7         23.19         15.78        14.27 o                         
 -10   9   7          2.20         22.72        17.06 o                         
  -9   9   7         20.11         23.59        12.73 o                         
  -8   9   7         22.05         30.14        20.03 o                         
  -7   9   7          1.14        -15.07        19.59 o                         
  -6   9   7          4.40         34.30        22.16 o                         
  -5   9   7        164.28        187.16        24.46 o                         
  -4   9   7        109.66        110.04        20.16 o                         
  -3   9   7          1.88          1.88        12.22 o                         
  -2   9   7          3.36          6.39        11.44 o                         
  -1   9   7         43.26         34.04        20.21 o                         
   0   9   7          9.79         30.14        18.08 o                         
   1   9   7          1.68          3.01        11.70 o                         
   2   9   7         10.86          8.33         8.51 o                         
 -10  10   7          0.12          1.15        11.61 o                         
  -9  10   7         91.41         80.54        16.77 o                         
  -8  10   7        111.21         86.51        25.00 o                         
  -7  10   7         75.10         46.62        20.92 o                         
  -6  10   7         10.15          4.34        15.78 o                         
  -5  10   7         51.27         53.93        31.47 o                         
  -4  10   7         59.31         36.99        12.95 o                         
  -3  10   7          9.30          0.13         9.85 o                         
  -2  10   7          2.01         23.34        10.27 o                         
  -1  10   7          3.84         14.27        11.35 o                         
   0  10   7         35.04         38.73        14.00 o                         
  -9  11   7         37.76         19.42         9.48 o                         
  -8  11   7         16.86          9.48        11.61 o                         
  -7  11   7         39.68         26.24        14.09 o                         
  -6  11   7          8.26         19.85        15.16 o                         
  -5  11   7          7.38         16.75        13.65 o                         
  -4  11   7         37.38         37.32        15.16 o                         
   3 -16   8         11.98         11.08        12.41 o                         
   4 -16   8         16.29         37.23        16.75 o                         
   5 -16   8         34.59         25.71         9.50 o                         
   6 -16   8          3.54         12.50        13.21 o                         
   7 -16   8          2.20          9.04         9.48 o                         
   1 -15   8          2.81          4.61        11.61 o                         
   2 -15   8          3.08         12.23        16.93 o                         
   3 -15   8          0.50         -6.38        14.45 o                         
   4 -15   8          8.40         18.79        20.56 o                         
   5 -15   8        161.03        138.45        31.47 o                         
   6 -15   8         37.28         25.08        17.28 o                         
   7 -15   8         15.48         28.98        19.15 o                         
   8 -15   8         21.42          7.75         8.60 o                         
   9 -15   8          4.17         28.81        14.62 o                         
  10 -15   8          0.32         15.42        12.50 o                         
  -2 -14   8          3.87         -6.91        10.19 o                         
  -1 -14   8          0.71        -12.05        12.59 o                         
   0 -14   8         40.80         25.69        15.16 o                         
   1 -14   8          6.52         -4.91        13.12 o                         
   2 -14   8         67.99         73.39        26.15 o                         
   3 -14   8         14.04         21.27        18.88 o                         
   4 -14   8          2.13        -13.56        23.67 o                         
   5 -14   8        109.97         92.62        27.12 o                         
   6 -14   8         19.37        -12.67        17.28 o                         
   7 -14   8          5.10          1.14        14.89 o                         
   8 -14   8          3.65         -9.45        30.85 o                         
   9 -14   8          3.05         -2.30        15.16 o                         
  10 -14   8          1.32          9.93        15.16 o                         
  11 -14   8          3.38         10.19        12.67 o                         
  -3 -13   8          1.05         -2.48        11.17 o                         
  -2 -13   8         14.95          5.14        12.94 o                         
  -1 -13   8         37.61         48.35        14.15 o                         
   0 -13   8          1.06         17.20        14.04 o                         
   1 -13   8         12.71          0.09        22.07 o                         
   2 -13   8        101.16        102.81        21.05 o                         
   3 -13   8         68.19         60.18        28.45 o                         
   4 -13   8          6.60          5.58        18.35 o                         
   5 -13   8         19.30         31.11        20.03 o                         
   6 -13   8          3.77         41.34        17.20 o                         
   7 -13   8          6.82         -6.14        14.14 o                         
   8 -13   8          5.90        -20.39        20.39 o                         
   9 -13   8          5.20         11.70        18.08 o                         
  10 -13   8         83.70        103.79        30.85 o                         
  11 -13   8         14.32         10.90        15.78 o                         
  12 -13   8         16.94         19.77        12.67 o                         
  -5 -12   8          3.29          4.08         8.51 o                         
  -4 -12   8          2.19         12.85        13.12 o                         
  -3 -12   8          4.92          3.19        15.16 o                         
  -2 -12   8         94.13         90.95        18.58 o                         
  -1 -12   8         58.59         55.68        17.72 o                         
   0 -12   8          1.13          7.01        14.12 o                         
   1 -12   8          2.72          1.28        23.80 o                         
   2 -12   8         29.35         31.74        14.91 o                         
   3 -12   8          8.57         44.14        29.78 o                         
   4 -12   8          0.30         -5.67        19.77 o                         
   5 -12   8          8.65         17.70        15.69 o                         
   6 -12   8          8.91          1.24        17.78 o                         
   7 -12   8          1.65         36.61        21.89 o                         
   8 -12   8          1.84          5.23        21.54 o                         
   9 -12   8         26.87         40.15        24.29 o                         
  10 -12   8        105.48        105.92        31.82 o                         
  11 -12   8         13.96         34.75        17.90 o                         
  12 -12   8         13.31         26.41        17.99 o                         
  -6 -11   8          0.88         -7.89         8.86 o                         
  -5 -11   8         44.49         40.95        17.99 o                         
  -4 -11   8         15.71         46.45        19.85 o                         
  -3 -11   8          1.48         -1.97        12.88 o                         
  -2 -11   8         35.46         33.33        23.58 o                         
  -1 -11   8         26.07         25.62        25.70 o                         
   0 -11   8         14.10         19.94        29.07 o                         
   1 -11   8         10.04         35.28        22.96 o                         
   2 -11   8          7.94          4.61        22.07 o                         
   3 -11   8         12.35          6.56        19.77 o                         
   4 -11   8         10.72        -11.75        18.63 o                         
   5 -11   8         12.53         17.05        16.19 o                         
   6 -11   8         79.65         41.30        25.26 o                         
   7 -11   8         19.84         11.35        21.72 o                         
   8 -11   8         20.24         44.39        17.65 o                         
   9 -11   8         98.59         95.53        23.12 o                         
  10 -11   8         38.75         38.92        17.09 o                         
  11 -11   8          8.24         13.42        12.59 o                         
  12 -11   8          8.48          6.56        13.38 o                         
  -6 -10   8         11.68          3.90        12.01 o                         
  -5 -10   8         54.89         52.92        14.90 o                         
  -4 -10   8         10.72         27.20        13.92 o                         
  -3 -10   8         11.03          9.56        17.99 o                         
  -2 -10   8         11.46         31.11        24.55 o                         
  -1 -10   8         59.45         45.26        18.80 o                         
   0 -10   8        309.50        366.26        49.15 o                         
   1 -10   8          0.15         -4.58        16.95 o                         
   2 -10   8         10.00         13.63        25.44 o                         
   3 -10   8         71.79        132.51        77.38 o                         
   4 -10   8        357.84        438.82        38.72 o                         
   5 -10   8        169.58        174.68        31.94 o                         
   6 -10   8         12.69         33.41        19.09 o                         
   7 -10   8         34.32          9.61        16.56 o                         
   8 -10   8          0.13         -4.06        15.75 o                         
   9 -10   8         77.58         95.83        37.05 o                         
  10 -10   8         55.69         51.73        18.70 o                         
  11 -10   8         33.02         46.23        17.09 o                         
  12 -10   8          2.87          4.74        10.86 o                         
  -7  -9   8         24.37         13.62        12.05 o                         
  -6  -9   8          3.14        -12.39        12.39 o                         
  -5  -9   8          5.40         18.97        22.78 o                         
  -4  -9   8         60.05         28.90        24.82 o                         
  -3  -9   8         33.75         42.14        13.82 o                         
  -2  -9   8          1.99         13.19        30.98 o                         
  -1  -9   8         81.64        133.21        26.91 o                         
   0  -9   8        174.60        210.56        33.37 o                         
   1  -9   8          0.49         19.61        29.52 o                         
   2  -9   8         24.77         47.89        35.37 o                         
   3  -9   8         35.29         11.19        11.42 o                         
   4  -9   8        395.52        398.73        46.58 o                         
   5  -9   8        174.72        190.31        21.23 o                         
   6  -9   8         38.64         37.42        14.70 o                         
   7  -9   8        198.58        187.45        30.85 o                         
   8  -9   8         13.83         15.56        16.26 o                         
   9  -9   8         14.36          3.98        14.25 o                         
  10  -9   8        128.77        137.99        40.95 o                         
  11  -9   8         54.00         64.98        17.27 o                         
  12  -9   8          0.90        -14.27        16.57 o                         
  13  -9   8          7.27         18.35        13.47 o                         
  -8  -8   8         30.73         30.08        11.07 o                         
  -7  -8   8         47.49         59.68        16.34 o                         
  -6  -8   8          9.85          4.79        20.12 o                         
  -5  -8   8          3.49         -7.53        19.41 o                         
  -4  -8   8        178.27        185.60        39.97 o                         
  -3  -8   8        232.27        227.46        26.26 o                         
  -2  -8   8        142.67        160.30        21.30 o                         
  -1  -8   8         14.53         79.45        26.08 o                         
   0  -8   8        103.24        114.01        41.48 o                         
   1  -8   8        142.80         64.08        36.07 o                         
   2  -8   8          3.54          3.55        23.22 o                         
   3  -8   8         20.30         33.16        20.79 o                         
   4  -8   8        362.29        392.91        74.01 o                         
   5  -8   8         20.82         24.25        13.16 o                         
   6  -8   8         64.72         66.15        16.47 o                         
   7  -8   8        204.11        188.32        22.99 o                         
   8  -8   8         33.35         21.21        15.47 o                         
   9  -8   8          5.38         14.21        14.36 o                         
  10  -8   8         62.57         74.17        23.40 o                         
  11  -8   8         48.90         31.73        14.28 o                         
  12  -8   8          2.50         10.72        17.90 o                         
  13  -8   8          1.42         19.77        12.59 o                         
  -8  -7   8          4.36         -4.39        11.36 o                         
  -7  -7   8        332.03        262.81        44.94 o                         
  -6  -7   8          2.32        -24.73        24.73 o                         
  -5  -7   8          1.98        -13.74        22.07 o                         
  -4  -7   8         22.35         -9.69        17.90 o                         
  -3  -7   8         60.88         65.26        17.88 o                         
  -2  -7   8        246.78        245.24        33.75 o                         
  -1  -7   8        161.76        125.51        40.51 o                         
   0  -7   8        121.31        148.11        44.23 o                         
   1  -7   8        143.81        154.41        29.42 o                         
   2  -7   8          8.10         -7.98        24.20 o                         
   3  -7   8        295.82        274.50        38.90 o                         
   4  -7   8        195.17        193.14        48.84 o                         
   5  -7   8        121.80        201.82        55.93 o                         
   6  -7   8        216.07        235.10        22.34 o                         
   7  -7   8         64.35         56.08        12.56 o                         
   8  -7   8        153.66        192.21        23.10 o                         
   9  -7   8          1.67         -9.49        19.10 o                         
  10  -7   8         32.02         18.68        14.07 o                         
  11  -7   8         90.27        105.30        31.20 o                         
  12  -7   8          3.64          6.12        18.44 o                         
  13  -7   8          0.67          6.82        10.64 o                         
 -10  -6   8         19.27         10.02        11.97 o                         
  -9  -6   8          0.50         -5.94        18.26 o                         
  -8  -6   8          1.75         16.21        23.98 o                         
  -7  -6   8        588.84        518.44        44.78 o                         
  -6  -6   8          5.71        -20.65        24.29 o                         
  -5  -6   8          3.33          4.53        29.29 o                         
  -4  -6   8         17.57         28.92        20.74 o                         
  -3  -6   8         39.12        100.34        47.15 o                         
  -2  -6   8        100.81        146.87        51.59 o                         
  -1  -6   8          4.04          2.04        22.34 o                         
   0  -6   8        258.05        251.19        36.78 o                         
   1  -6   8        606.62        665.30        55.58 o                         
   2  -6   8        271.00        268.21        57.26 o                         
   3  -6   8         40.45         19.32        26.50 o                         
   4  -6   8        358.16        433.96        76.58 o                         
   5  -6   8        142.68        193.94        51.59 o                         
   6  -6   8         13.65         13.70        11.53 o                         
   7  -6   8          8.29         17.06        10.52 o                         
   8  -6   8        211.47        204.64        23.88 o                         
   9  -6   8         23.10         17.65        18.07 o                         
  10  -6   8         14.78         14.45        26.15 o                         
  11  -6   8         83.17         39.89        23.22 o                         
  12  -6   8         23.61         21.45        18.70 o                         
 -11  -5   8         14.38         28.63        12.23 o                         
 -10  -5   8         33.70         43.61        19.77 o                         
  -9  -5   8          8.54        -13.21        18.97 o                         
  -8  -5   8          2.60         -0.25        17.67 o                         
  -7  -5   8         33.73         -4.61        20.83 o                         
  -6  -5   8         61.02         59.55        25.28 o                         
  -5  -5   8         40.64         41.49        24.37 o                         
  -4  -5   8          5.03         24.85        20.50 o                         
  -3  -5   8         20.22         37.94        29.96 o                         
  -2  -5   8         96.32        122.67        40.15 o                         
  -1  -5   8        183.55        207.91        33.12 o                         
   0  -5   8       4116.05       4203.57       135.68 o                         
   1  -5   8         21.01         18.63        14.29 o                         
   2  -5   8       1378.46       1228.49       114.16 o                         
   3  -5   8         35.40         -4.34        25.00 o                         
   4  -5   8        574.36        554.95        83.58 o                         
   5  -5   8        462.13        436.71        79.42 o                         
   6  -5   8         55.81         56.49        17.14 o                         
   7  -5   8        170.16        169.89        19.86 o                         
   8  -5   8        195.23        178.47        22.53 o                         
   9  -5   8         52.13         65.37        19.64 o                         
  10  -5   8          2.87         -0.44        21.72 o                         
  11  -5   8        113.12        154.05        31.91 o                         
  12  -5   8         34.12         48.31        21.01 o                         
 -11  -4   8         24.18         20.74        14.54 o                         
 -10  -4   8          8.84          9.04        17.37 o                         
  -9  -4   8          4.21          8.85        14.71 o                         
  -8  -4   8         13.06          7.00        23.93 o                         
  -7  -4   8         56.46         36.61        26.41 o                         
  -6  -4   8         80.17        122.89        36.56 o                         
  -5  -4   8         55.82         52.56        16.60 o                         
  -4  -4   8          6.94        -14.09        23.67 o                         
  -3  -4   8         37.24         44.50        34.92 o                         
  -2  -4   8         50.47         72.46        22.93 o                         
  -1  -4   8       2319.47       2467.55       103.60 o                         
   0  -4   8      11989.06      12826.44       230.14 o                         
   1  -4   8       1608.09       1781.42        84.06 o                         
   2  -4   8       1553.78       1975.16       142.44 o                         
   3  -4   8        197.61        170.62        51.59 o                         
   4  -4   8        177.62        146.34        50.79 o                         
   5  -4   8        751.02        780.00       105.57 o                         
   6  -4   8         17.78         22.39        12.47 o                         
   7  -4   8         83.84         68.37        13.67 o                         
   8  -4   8        127.79        116.15        23.26 o                         
   9  -4   8         37.30         46.27        17.89 o                         
  10  -4   8          0.15          1.98        17.99 o                         
  11  -4   8          2.19         19.06        16.57 o                         
  12  -4   8          8.75         -0.44        12.94 o                         
 -11  -3   8          0.63         39.53        22.87 o                         
 -10  -3   8          6.11          9.81        12.02 o                         
  -9  -3   8         13.11         61.34        30.22 o                         
  -8  -3   8          1.31        -13.38        22.78 o                         
  -7  -3   8          2.96         10.98        48.93 o                         
  -6  -3   8         87.30        139.81        30.26 o                         
  -5  -3   8        327.99        416.41        78.44 o                         
  -4  -3   8         15.31         -1.42        29.43 o                         
  -3  -3   8        101.94         61.60        31.82 o                         
  -2  -3   8         22.92         79.97        23.41 o                         
  -1  -3   8       1698.63       1941.37        91.25 o                         
   0  -3   8       1931.80       1960.21        90.28 o                         
   1  -3   8        555.00        494.54        44.78 o                         
   2  -3   8       1351.15       1324.48       118.24 o                         
   3  -3   8         56.28         13.12        23.75 o                         
   4  -3   8         98.60        137.47        44.85 o                         
   5  -3   8        451.94        444.24        83.49 o                         
   6  -3   8         62.67         81.33        19.24 o                         
   7  -3   8        104.17         95.55        19.70 o                         
   8  -3   8         85.13         86.23        19.85 o                         
   9  -3   8          6.18         20.11        15.16 o                         
  10  -3   8          4.03          0.74        13.03 o                         
  11  -3   8          0.58         -4.52        15.69 o                         
 -12  -2   8         18.83         12.50        10.02 o                         
 -11  -2   8          0.74         24.87        12.81 o                         
 -10  -2   8          3.68         25.77        16.59 o                         
  -9  -2   8         30.89         44.41        20.39 o                         
  -8  -2   8         16.96         11.26        23.67 o                         
  -7  -2   8        114.06         99.44        20.84 o                         
  -6  -2   8        285.15        260.20        27.12 o                         
  -5  -2   8        588.93        735.41       102.46 o                         
  -4  -2   8        191.61        179.04        50.52 o                         
  -3  -2   8        161.18        175.41        46.45 o                         
  -2  -2   8         39.25         65.06        19.14 o                         
  -1  -2   8       1249.48       1407.34        78.00 o                         
   0  -2   8        328.94        433.80        44.23 o                         
   1  -2   8       1381.24       1537.44        79.45 o                         
   2  -2   8        644.67        707.58        91.92 o                         
   3  -2   8        257.76        290.28        67.81 o                         
   4  -2   8          1.79         28.63        37.85 o                         
   5  -2   8        132.09        123.77        18.54 o                         
   6  -2   8        210.17        151.24        22.25 o                         
   7  -2   8         57.92         43.74        17.11 o                         
   8  -2   8        431.78        525.27        53.36 o                         
   9  -2   8         20.84         19.54        17.51 o                         
  10  -2   8         12.80         24.18        14.10 o                         
  11  -2   8          8.25        -10.90        13.92 o                         
 -12  -1   8         56.14         72.24        18.35 o                         
 -11  -1   8          0.91          8.45        10.59 o                         
 -10  -1   8          1.91          7.57        13.43 o                         
  -9  -1   8         43.61         38.47        20.65 o                         
  -8  -1   8         19.93         19.09        15.93 o                         
  -7  -1   8          6.32        -21.58        25.48 o                         
  -6  -1   8        270.84        202.87        61.03 o                         
  -5  -1   8        572.43        484.57        84.20 o                         
  -4  -1   8        289.08        378.92        70.20 o                         
  -3  -1   8        202.28        222.30        53.62 o                         
  -2  -1   8       1227.63       1184.44        72.87 o                         
  -1  -1   8        346.41        303.84        40.24 o                         
   0  -1   8          4.70         21.21        17.89 o                         
   1  -1   8        688.33        654.66        85.00 o                         
   2  -1   8       1985.75       2180.62       162.47 o                         
   3  -1   8         15.45         19.68        35.54 o                         
   4  -1   8          5.18          7.22        15.97 o                         
   5  -1   8         18.98         46.78        14.66 o                         
   6  -1   8         40.65         71.96        18.49 o                         
   7  -1   8         25.46         13.54        15.38 o                         
   8  -1   8          3.90          0.69        13.61 o                         
   9  -1   8         46.06         45.27        17.04 o                         
  10  -1   8         34.30         17.67        13.65 o                         
 -12   0   8         75.10         93.33        24.37 o                         
 -11   0   8         10.03         11.61        12.76 o                         
 -10   0   8          0.59        -21.89        21.89 o                         
  -9   0   8         39.72         30.91        30.85 o                         
  -8   0   8        159.23        165.58        31.42 o                         
  -7   0   8         47.37         18.57        23.80 o                         
  -6   0   8         74.78         88.66        42.63 o                         
  -5   0   8       1211.72       1255.44       129.05 o                         
  -4   0   8         91.98         99.63        41.92 o                         
  -3   0   8        128.77        153.29        29.58 o                         
  -2   0   8        222.66        256.34        38.04 o                         
  -1   0   8        419.88        492.59        50.32 o                         
   0   0   8        105.21        111.59        25.96 o                         
   1   0   8        193.39        230.90        57.08 o                         
   2   0   8        781.06        762.80       101.40 o                         
   3   0   8         23.98          9.94        14.12 o                         
   4   0   8        574.56        685.87       138.18 o                         
   5   0   8        420.39        427.72        34.11 o                         
   6   0   8         14.01         36.77        15.37 o                         
   7   0   8          4.36          9.21        25.22 o                         
   8   0   8         36.57         27.35        14.23 o                         
   9   0   8         29.55          5.94        18.04 o                         
  10   0   8         22.69         26.15        12.05 o                         
 -13   1   8          0.56         -7.18        13.21 o                         
 -12   1   8         28.94         30.40        18.17 o                         
 -11   1   8         15.81         14.52        15.36 o                         
 -10   1   8         15.59          7.61        15.01 o                         
  -9   1   8         11.56         -0.65        14.82 o                         
  -8   1   8        186.38        198.87        64.75 o                         
  -7   1   8        116.78        137.50        27.52 o                         
  -6   1   8         39.02         48.34        20.51 o                         
  -5   1   8        970.55       1099.17       120.54 o                         
  -4   1   8         68.52         73.12        44.14 o                         
  -3   1   8        821.36        987.48        70.59 o                         
  -2   1   8        233.02        246.83        38.67 o                         
  -1   1   8        994.00       1085.42        75.79 o                         
   0   1   8         12.60         22.27        17.53 o                         
   1   1   8        166.78        183.56        51.05 o                         
   2   1   8         36.12         27.41        17.05 o                         
   3   1   8        126.16        121.35        18.80 o                         
   4   1   8         29.17         51.35        15.97 o                         
   5   1   8         99.17        101.31        27.74 o                         
   6   1   8        162.69        149.55        23.93 o                         
   7   1   8        115.39         85.77        19.52 o                         
   8   1   8         11.43         16.57        17.73 o                         
   9   1   8         15.67          9.27         8.46 o                         
 -13   2   8          0.25        -15.07        15.07 o                         
 -12   2   8         38.29         78.09        26.41 o                         
 -11   2   8         47.23         52.92        27.21 o                         
 -10   2   8         73.58         75.05        19.97 o                         
  -9   2   8        185.38        192.80        28.86 o                         
  -8   2   8         78.37         65.28        22.07 o                         
  -7   2   8        289.61        289.41        38.47 o                         
  -6   2   8         22.73         26.87        16.59 o                         
  -5   2   8        553.97        727.35       102.99 o                         
  -4   2   8         80.11        144.56        49.99 o                         
  -3   2   8        931.31       1052.19        77.37 o                         
  -2   2   8         22.41         41.89        20.41 o                         
  -1   2   8        712.09        771.47        72.42 o                         
   0   2   8        296.71        285.81        43.31 o                         
   1   2   8        835.61        860.08        44.36 o                         
   2   2   8          4.24         -4.79        24.38 o                         
   3   2   8         16.52         32.81        12.48 o                         
   4   2   8         76.43         49.70        21.89 o                         
   5   2   8         14.53         10.19        20.83 o                         
   6   2   8         29.81         18.79        17.82 o                         
   7   2   8         84.97         94.92        18.40 o                         
   8   2   8         11.89        -11.92        11.92 o                         
 -13   3   8          1.38        -13.12        13.12 o                         
 -12   3   8         15.31         24.02        19.23 o                         
 -11   3   8        115.38        128.26        32.71 o                         
 -10   3   8         41.39         35.07        13.85 o                         
  -9   3   8        145.55        118.15        33.77 o                         
  -8   3   8         18.50         12.67        19.15 o                         
  -7   3   8        106.34        110.81        33.50 o                         
  -6   3   8         64.85         92.10        32.17 o                         
  -5   3   8        598.74        574.77        37.19 o                         
  -4   3   8        665.20        562.55        48.22 o                         
  -3   3   8        318.60        317.02        45.47 o                         
  -2   3   8          0.15         -4.14        12.87 o
[truncated: 212,383 more chars]
